# Supplementary material for: Pathological Features of Enterovirus 71-Associated Brain and Lung Damage in Mice Based on Quantitative Proteomic Analysis
Source: Front Microbiol. 2021 Jun 18;12:663019. doi: 10.3389/fmicb.2021.663019 (PMC8249819; doi:10.3389/fmicb.2021.663019)
Supplement: Supplementary file 2 [file Table_2.XLSX]

## Sheet: Sheet1
Supplementary Data S2. All Proteins identified in lung specimens from control and EV71-infected mice.
Protein accession	Protein description	Gene name	MW [kDa]	Score	Coverage [%]	Peptides	PSMs	Unique peptides	Control_1	Control_2	Control_3	Control_4	EV71_1	EV71_2	EV71_3	EV71_4	EV71/Control Ratio	EV71/Control P value
A0AUP1	Coiled-coil domain-containing protein 112 OS=Mus musculus OX=10090 GN=Ccdc112	Ccdc112	52.776	-2	1.6	1	1	1	1.061	0.988	0.896	1	1.001	1.006	0.974	1.113	1.038	0.44164
A2A432	Cullin-4B OS=Mus musculus OX=10090 GN=Cul4b	Cul4b	110.7	34.893	16.4	17	22	8	1.084	0.893	1.033	0.977	0.993	1.004	1.015	1.04	1.016	0.69304
A2A4P0	ATP-dependent RNA helicase DHX8 OS=Mus musculus OX=10090 GN=Dhx8	Dhx8	142.57	9.3507	4.3	5	5	4
A2A559	Post-GPI attachment to proteins factor 3 OS=Mus musculus OX=10090 GN=Pgap3	Pgap3	36.527	1.1467	3.4	1	1	1	1.015	1.003	1.085	0.992	1.069	0.931	1.022	0.915	0.961	0.3721
A2A5R2	Brefeldin A-inhibited guanine nucleotide-exchange protein 2 OS=Mus musculus OX=10090 GN=Arfgef2	Arfgef2	202.24	39.631	12.2	21	25	14	1.014	0.996	0.992	0.986	1.077	1.04	1.058	0.985	1.043	0.084556
A2A5Z6	E3 ubiquitin-protein ligase SMURF2 OS=Mus musculus OX=10090 GN=Smurf2	Smurf2	86.174	6.1077	6	4	6	3	1.027	1.012	0.963	0.988	0.921	0.895	1.159	1.07	1.014	0.90362
A2A699	Protein FAM171A2 OS=Mus musculus OX=10090 GN=Fam171a2	Fam171a2	87.486	12.616	5.7	3	3	3	0.919	0.928	0.915	0.884	1.159	1.04	0.992	1.199	1.204	0.028197
A2A6A1	G patch domain-containing protein 8 OS=Mus musculus OX=10090 GN=Gpatch8	Gpatch8	164.99	30.32	8.6	9	10	9	0.916	0.939	0.947	0.903	1.043	1.071	0.956	1.116	1.13	0.012901
A2A6Q5	Cell division cycle protein 27 homolog OS=Mus musculus OX=10090 GN=Cdc27	Cdc27	91.841	10.799	8.4	7	8	7	1.122	0.858	1.006	0.879	1.153	1.028	1.094	0.898	1.08	0.3794
A2A791	Zinc finger MYM-type protein 4 OS=Mus musculus OX=10090 GN=Zmym4	Zmym4	172.44	12.511	4.5	5	5	4	0.995	1.05	0.983	1.069	0.929	1.018	1.007	0.983	0.961	0.21622
A2A7S8	Uncharacterized protein KIAA1522 OS=Mus musculus OX=10090 GN=Kiaa1522	Kiaa1522	104.84	3.269	2.7	2	2	2	1.048	0.946	1.02	0.978	1.04	1.108	0.919	0.973	1.012	0.8325
A2A8L1	Chromodomain-helicase-DNA-binding protein 5 OS=Mus musculus OX=10090 GN=Chd5	Chd5	222.51	2.0898	6.8	12	20	1	0.985	1.023	1.058	0.966	1.004	1.009	0.95	1.028	0.99	0.71698
A2A8L5	Receptor-type tyrosine-protein phosphatase F OS=Mus musculus OX=10090 GN=Ptprf	Ptprf	211.49	37.057	11.5	16	23	14	1.092	0.996	0.957	1.027	0.982	0.971	1.051	0.987	0.98	0.57842
A2A8U2	Transmembrane protein 201 OS=Mus musculus OX=10090 GN=Tmem201	Tmem201	72.499	3.1609	3.8	2	2	2
A2A8Z1	Oxysterol-binding protein-related protein 9 OS=Mus musculus OX=10090 GN=Osbpl9	Osbpl9	83.108	26.69	14.4	9	11	9	1.063	0.951	0.987	0.963	0.977	0.994	1.046	1.056	1.027	0.4136
A2A9T0	TANK-binding kinase 1-binding protein 1 OS=Mus musculus OX=10090 GN=Tbkbp1	Tbkbp1	67.001	-2	1.5	1	1	1	1.011	0.935	1.004	0.97	1.008	0.984	1.072	1.053	1.05	0.115601
A2AAJ9	Obscurin OS=Mus musculus OX=10090 GN=Obscn	Obscn	966.36	5.9283	1.9	4	4	4	0.86	0.898	1.247	1.049	1.01	1.118	0.87	0.98	0.981	0.90708
A2AAY5	SH3 and PX domain-containing protein 2B OS=Mus musculus OX=10090 GN=Sh3pxd2b	Sh3pxd2b	101.52	38.806	19.6	17	23	16	0.98	1.054	1.04	0.995	1.001	1.008	0.981	0.991	0.978	0.287
A2AB59	Rho GTPase-activating protein 27 OS=Mus musculus OX=10090 GN=Arhgap27	Arhgap27	97.047	8.6302	5.3	4	4	4	0.96	0.843	1.012	0.994	1.183	1.033	0.942	1.082	1.113	0.141861
A2ABV5	Mediator of RNA polymerase II transcription subunit 14 OS=Mus musculus OX=10090 GN=Med14	Med14	160.96	1.6397	0.5	1	1	1	0.921	0.953	0.956	1.044	1.081	1.059	1.021	1.011	1.077	0.052258
A2ADY9	Protein DDI1 homolog 2 OS=Mus musculus OX=10090 GN=Ddi2	Ddi2	44.59	74.452	39.3	12	24	11	1.017	1.003	0.931	1.015	0.993	1.028	1.057	1.022	1.034	0.2204
A2AF47	Dedicator of cytokinesis protein 11 OS=Mus musculus OX=10090 GN=Dock11	Dock11	237.77	1.7201	1.8	4	4	2
A2AFS3	UPF0577 protein KIAA1324 OS=Mus musculus OX=10090 GN=Kiaa1324	Kiaa1324	110.68	2.5284	1.1	1	1	1	0.845	1.09	0.933	1.033	0.998	0.958	0.946	1.229	1.059	0.5236
A2AGH6	Mediator of RNA polymerase II transcription subunit 12 OS=Mus musculus OX=10090 GN=Med12	Med12	244.56	7.1081	1.9	4	5	4	0.908	1.018	1.138	1.257	0.909	1.02	0.847	0.95	0.862	0.125122
A2AGT5	Cytoskeleton-associated protein 5 OS=Mus musculus OX=10090 GN=Ckap5	Ckap5	225.63	81.849	19	36	53	36	1.012	1.027	0.998	1.017	1.005	1.022	1.037	0.928	0.985	0.5687
A2AH22	Activating molecule in BECN1-regulated autophagy protein 1 OS=Mus musculus OX=10090 GN=Ambra1	Ambra1	142.88	2.6721	1.3	2	2	2
A2AI08	Taperin OS=Mus musculus OX=10090 GN=Tprn	Tprn	80.088	6.5124	2.4	1	1	1	0.965	0.836	0.916	1.193	0.955	0.947	1.011	1.249	1.064	0.53904
A2AIV2	Protein virilizer homolog OS=Mus musculus OX=10090 GN=Virma	Virma	201.44	8.4283	3.3	6	6	6	0.975	0.977	0.985	1.025	1.037	0.947	0.964	1.131	1.03	0.54736
A2AJ15	Endoplasmic reticulum mannosyl-oligosaccharide 1,2-alpha-mannosidase OS=Mus musculus OX=10090 GN=Man1b1	Man1b1	75.149	15.369	12.9	7	8	7	0.972	0.985	1.095	1.006	0.968	1.02	1.001	0.984	0.979	0.51126
A2AJI0	MAP7 domain-containing protein 1 OS=Mus musculus OX=10090 GN=Map7d1	Map7d1	93.275	35.35	19.3	16	20	16	1.031	1.033	1.01	1.014	0.999	1.003	0.976	0.953	0.962	0.024198
A2AJT4	Arginine/serine-rich protein PNISR OS=Mus musculus OX=10090 GN=Pnisr	Pnisr	92.114	11.218	6.2	5	7	5	1.014	1.005	0.916	1.07	0.95	1.033	1.039	1.065	1.02	0.62624
A2AKB4	FERM and PDZ domain-containing protein 1 OS=Mus musculus OX=10090 GN=Frmpd1	Frmpd1	169.21	1.3115	0.9	2	2	2
A2AKG8	Focadhesin OS=Mus musculus OX=10090 GN=Focad	Focad	198.95	4.645	1.8	3	3	3	0.915	1.07	0.875	1.057	1.073	1.069	1.017	0.961	1.052	0.3848
A2ALU4	Protein Shroom2 OS=Mus musculus OX=10090 GN=Shroom2	Shroom2	164.7	18.027	8.8	12	13	11	1.037	0.991	0.951	1.056	1.116	0.913	1.027	0.957	0.995	0.8845
A2ALW5	DnaJ homolog subfamily C member 25 OS=Mus musculus OX=10090 GN=Dnajc25	Dnajc25	41.937	10.078	9.8	3	3	3	1.03	1.101	1.03	0.905	0.934	1.021	0.968	1.022	0.97	0.5634
A2AM05	Centlein OS=Mus musculus OX=10090 GN=Cntln	Cntln	160.75	2.1096	1.6	3	3	3
A2AM29	Protein AF-9 OS=Mus musculus OX=10090 GN=Mllt3	Mllt3	63.375	2.0237	2.3	1	1	1	0.937	1.065	1.035	0.942	0.974	1.035	1.052	0.979	1.015	0.68382
A2AMM0	Caveolae-associated protein 4 OS=Mus musculus OX=10090 GN=Cavin4	Cavin4	41.008	1.7047	7.2	2	2	2
A2AN08	E3 ubiquitin-protein ligase UBR4 OS=Mus musculus OX=10090 GN=Ubr4	Ubr4	572.28	219.24	10.2	44	47	44	0.959	1.017	1.029	1.007	0.989	1.011	1.017	0.987	0.998	0.92352
A2APB8	Targeting protein for Xklp2 OS=Mus musculus OX=10090 GN=Tpx2	Tpx2	85.893	1.1392	1.3	1	1	1
A2APV2	Formin-like protein 2 OS=Mus musculus OX=10090 GN=Fmnl2	Fmnl2	123.1	2.5589	8.4	9	13	3	0.895	1.087	0.954	0.866	1.104	0.986	0.985	1.141	1.109	0.1468
A2AQ19	RNA polymerase-associated protein RTF1 homolog OS=Mus musculus OX=10090 GN=Rtf1	Rtf1	80.796	46.035	18.7	14	16	14	0.981	1.014	0.933	0.995	1.018	1.048	1.043	0.982	1.043	0.119783
A2AQ25	Sickle tail protein OS=Mus musculus OX=10090 GN=Skt	Skt	213.03	34.107	8.5	16	19	16	0.993	1.046	0.954	0.963	1.055	1.035	1.015	0.928	1.019	0.61306
A2AR02	Peptidyl-prolyl cis-trans isomerase G OS=Mus musculus OX=10090 GN=Ppig	Ppig	88.324	26.608	8.9	6	12	6	0.968	1.062	0.943	1.022	1.017	1.047	0.985	1.089	1.036	0.33872
A2ARA8	Integrin alpha-8 OS=Mus musculus OX=10090 GN=Itga8	Itga8	117.55	43.386	12.4	11	16	11	0.971	0.941	0.984	0.976	0.98	1.047	1.112	1.157	1.11	0.034684
A2ARV4	Low-density lipoprotein receptor-related protein 2 OS=Mus musculus OX=10090 GN=Lrp2	Lrp2	519.2	2.3863	0.5	3	3	3
A2ARZ3	Fibrous sheath-interacting protein 2 OS=Mus musculus OX=10090 GN=Fsip2	Fsip2	784.85	1.8279	0.1	1	1	1
A2ASQ1	Agrin OS=Mus musculus OX=10090 GN=Agrn	Agrn	207.54	323.31	26.9	41	78	41	0.971	0.976	0.942	0.942	1.005	1.004	1.042	1.089	1.081	0.0113827
A2ASS6	Titin OS=Mus musculus OX=10090 GN=Ttn	Ttn	3906.4	323.31	8	232	250	231	0.77	0.93	1.368	1.127	0.926	1.184	0.824	0.867	0.906	0.58182
A2ATU0	Probable 2-oxoglutarate dehydrogenase E1 component DHKTD1, mitochondrial OS=Mus musculus OX=10090 GN=Dhtkd1	Dhtkd1	102.79	4.8371	2.4	2	2	1	2.625	0.632	0.807	0.856	0.783	0.796	0.721	0.844	0.639	0.44974
A2AUC9	Kelch-like protein 41 OS=Mus musculus OX=10090 GN=Klhl41	Klhl41	68.189	1.9158	1.3	1	1	1
A2AVA0	Sushi, von Willebrand factor type A, EGF and pentraxin domain-containing protein 1 OS=Mus musculus OX=10090 GN=Svep1	Svep1	387.45	1.5818	0.4	1	1	1	0.8	1.169	1.308	1.284	0.795	0.96	0.882	0.827	0.759	0.077416
A2AWA9	Rab GTPase-activating protein 1 OS=Mus musculus OX=10090 GN=Rabgap1	Rabgap1	120.8	53.619	13.4	13	16	12	0.931	1.014	0.969	1.007	0.986	1.041	1.033	0.993	1.034	0.21336
A2AWP8	Rho guanine nucleotide exchange factor 10-like protein OS=Mus musculus OX=10090 GN=Arhgef10l	Arhgef10l	139.99	2.1257	1.6	2	2	2
A2BDX3	Adenylyltransferase and sulfurtransferase MOCS3 OS=Mus musculus OX=10090 GN=Mocs3	Mocs3	49.374	12.293	11.7	4	5	4	0.984	1.013	1.026	0.976	1.11	0.969	0.951	1.002	1.008	0.8619
A2BE28	Ribosomal biogenesis protein LAS1L OS=Mus musculus OX=10090 GN=Las1l	Las1l	89.413	10.212	7.1	4	5	4	1.7	0.84	0.924	0.867	0.944	0.989	0.924	0.849	0.856	0.5585
A2BH40	AT-rich interactive domain-containing protein 1A OS=Mus musculus OX=10090 GN=Arid1a	Arid1a	242.09	54.587	8.9	16	19	16	0.974	0.983	1.001	0.994	1.057	0.992	1.036	0.941	1.019	0.5532
A2CG63	AT-rich interactive domain-containing protein 4B OS=Mus musculus OX=10090 GN=Arid4b	Arid4b	147.64	3.4537	3.3	5	5	5	1.06	1.067	1.004	0.978	0.853	0.851	1.153	1.062	0.954	0.5133
A2RSJ4	UHRF1-binding protein 1-like OS=Mus musculus OX=10090 GN=Uhrf1bp1l	Uhrf1bp1l	161.94	4.9524	1.9	3	3	3	1.123	1.03	0.954	0.955	1.026	0.973	0.956	1.013	0.977	0.6272
A2RSQ0	DENN domain-containing protein 5B OS=Mus musculus OX=10090 GN=Dennd5b	Dennd5b	144.63	1.9969	2	2	2	2	1.098	0.913	0.804	1.128	0.911	1.213	1.093	0.896	1.043	0.70196
A2RT67	DENN domain-containing protein 3 OS=Mus musculus OX=10090 GN=Dennd3	Dennd3	143.89	97.111	14.8	18	23	18	0.922	0.942	0.965	0.974	1.013	1.031	1.035	1.084	1.095	0.0031574
A2RTL5	Arginine/serine-rich coiled-coil protein 2 OS=Mus musculus OX=10090 GN=Rsrc2	Rsrc2	43.876	1.5644	3.2	1	1	1	0.989	1.137	0.993	1.044	1.005	0.905	0.914	1.041	0.928	0.168036
A3KFM7	Chromodomain-helicase-DNA-binding protein 6 OS=Mus musculus OX=10090 GN=Chd6	Chd6	305.39	1.461	0.9	2	2	1	0.974	0.995	1.008	0.903	1.192	1.08	1.058	0.816	1.069	0.51994
A3KGB4	TBC1 domain family member 8B OS=Mus musculus OX=10090 GN=Tbc1d8b	Tbc1d8b	127.89	23.77	10.4	10	13	10	1.022	1.014	0.96	1.013	1.015	0.995	1.004	0.977	0.996	0.80356
A3KGF7	1-phosphatidylinositol 4,5-bisphosphate phosphodiesterase beta-2 OS=Mus musculus OX=10090 GN=Plcb2	Plcb2	134.54	4.4465	3.4	3	3	3	0.953	0.909	0.895	1.051	1.091	0.955	1.114	1.088	1.116	0.073116
A3KGS3	Ral GTPase-activating protein subunit alpha-2 OS=Mus musculus OX=10090 GN=Ralgapa2	Ralgapa2	210.29	3.2114	1.4	2	3	2	1.046	0.922	0.932	0.989	0.911	1.215	0.904	1.116	1.066	0.50072
A3KGV1	Outer dense fiber protein 2 OS=Mus musculus OX=10090 GN=Odf2	Odf2	95.54	15.82	8.4	6	7	6	1	0.98	0.887	0.946	0.977	0.982	1.094	1.066	1.08	0.095259
A3KMP2	Tetratricopeptide repeat protein 38 OS=Mus musculus OX=10090 GN=Ttc38	Ttc38	52.223	38.94	22.6	8	11	8	1.058	0.985	0.918	0.949	1.016	1.064	1.013	1.004	1.048	0.198618
A6BLY7	Keratin, type I cytoskeletal 28 OS=Mus musculus OX=10090 GN=Krt28	Krt28	50.346	1.2174	5.2	3	2	1	0.468	1.504	2.037	1.607	0.572	0.782	0.47	0.547	0.422	0.073525
A6H5Y3	Methionine synthase OS=Mus musculus OX=10090 GN=Mtr	Mtr	139.07	10.852	4.9	6	6	6	1.054	0.982	1.138	0.925	1.202	0.897	0.894	0.935	0.958	0.59154
A6H5Z3	Exocyst complex component 6B OS=Mus musculus OX=10090 GN=Exoc6b	Exoc6b	94.128	24.116	7.7	6	10	6	0.916	1.002	0.991	1.004	0.993	1.038	1.04	0.981	1.036	0.23212
A6H611	Mitochondrial intermediate peptidase OS=Mus musculus OX=10090 GN=Mipep	Mipep	80.851	2.0316	3.5	3	5	3	0.992	0.932	0.953	0.923	1.041	1.046	1.031	1.116	1.114	0.0042023
A6H6A9	Rab GTPase-activating protein 1-like OS=Mus musculus OX=10090 GN=Rabgap1l	Rabgap1l	92.403	3.5068	4.7	4	4	3	0.997	1.043	1.082	0.978	0.998	0.934	0.958	1.035	0.957	0.22268
A6H6E2	Multimerin-2 OS=Mus musculus OX=10090 GN=Mmrn2	Mmrn2	105.21	7.5992	4.1	4	4	4	1.005	0.895	0.97	0.984	1.114	1.026	0.968	1.083	1.087	0.082676
A6H8H2	DENN domain-containing protein 4C OS=Mus musculus OX=10090 GN=Dennd4c	Dennd4c	211.46	27.419	5.4	9	10	9	1.038	0.988	0.97	1	1.059	1.023	0.983	0.975	1.011	0.66954
A6X8Z5	Rho GTPase-activating protein 31 OS=Mus musculus OX=10090 GN=Arhgap31	Arhgap31	155.27	88.596	23.9	24	27	24	0.94	0.954	0.945	1.017	1.084	1.029	1.02	1.032	1.08	0.0148045
A6X919	Probable C-mannosyltransferase DPY19L1 OS=Mus musculus OX=10090 GN=Dpy19l1	Dpy19l1	84.186	5.0956	5.4	3	3	3	0.881	1.034	1.004	1.082	1.016	1.072	1.035	0.913	1.009	0.86684
A6X935	Inter alpha-trypsin inhibitor, heavy chain 4 OS=Mus musculus OX=10090 GN=Itih4	Itih4	104.66	77.825	27	22	37	22	1.102	0.915	1.108	1	1.18	0.915	0.927	0.798	0.926	0.40236
A8C756	Thyroid adenoma-associated protein homolog OS=Mus musculus OX=10090 GN=Thada	Thada	217.29	11.235	3.7	7	7	7	0.985	0.977	1.16	1.013	1.001	1.054	0.988	0.872	0.947	0.37276
A8Y5H7	SEC14-like protein 1 OS=Mus musculus OX=10090 GN=Sec14l1	Sec14l1	81.215	1.6181	2.8	2	2	2
B0V2N1	Receptor-type tyrosine-protein phosphatase S OS=Mus musculus OX=10090 GN=Ptprs	Ptprs	211.9	15.287	5.8	7	9	4	0.93	1.032	1.006	1.013	1.082	1.057	0.973	0.937	1.017	0.70992
B1AR13	CDGSH iron-sulfur domain-containing protein 3, mitochondrial OS=Mus musculus OX=10090 GN=Cisd3	Cisd3	15.676	2.656	14.6	2	2	2
B1ARD6	Schlafen family member 9 OS=Mus musculus OX=10090 GN=Slfn9	Slfn9	103.99	15.58	8.8	8	8	8	1.041	1.092	1.164	0.957	1.078	1.023	0.97	0.712	0.889	0.25834
B1ARW8	Uncharacterized protein C1orf122 homolog OS=Mus musculus OX=10090	---	11.318	1.5112	12.7	1	1	1
B1AUE5	Peroxisome biogenesis factor 10 OS=Mus musculus OX=10090 GN=Pex10	Pex10	37.157	2.1541	5.2	1	1	1
B1AVZ0	Uracil phosphoribosyltransferase homolog OS=Mus musculus OX=10090 GN=Uprt	Uprt	34.278	2.4472	3.2	1	1	1	1.054	0.953	1.052	1.003	1.083	0.898	1.069	0.929	0.98	0.67924
B1AXH1	NHS-like protein 2 OS=Mus musculus OX=10090 GN=Nhsl2	Nhsl2	91.872	12.49	11.1	7	7	7	0.948	1.027	0.947	1.028	1.005	1.084	0.941	0.99	1.018	0.66424
B1AXP6	Mitochondrial import receptor subunit TOM5 homolog OS=Mus musculus OX=10090 GN=Tomm5	Tomm5	6.0372	4.3041	58.8	5	5	5	1.072	1.08	0.976	1.062	0.907	0.982	0.98	0.972	0.917	0.028542
B1AY13	Ubiquitin carboxyl-terminal hydrolase 24 OS=Mus musculus OX=10090 GN=Usp24	Usp24	294	12.62	3.5	10	10	10	1.059	1.085	0.979	0.83	1.024	0.993	1.034	1.007	1.027	0.64274
B1AZA5	Transmembrane protein 245 OS=Mus musculus OX=10090 GN=Tmem245	Tmem245	97.356	3.3494	2.1	2	2	2	0.934	1.086	1.038	0.961	1.054	0.986	0.914	1.048	0.996	0.93518
B1AZI6	THO complex subunit 2 OS=Mus musculus OX=10090 GN=Thoc2	Thoc2	182.77	38.614	8.4	14	21	14	0.918	1.021	0.977	0.985	1.021	1.029	1.039	1.011	1.051	0.069419
B1AZP2	Disks large-associated protein 4 OS=Mus musculus OX=10090 GN=Dlgap4	Dlgap4	108.04	10.282	6.1	6	10	6	0.981	1.005	1.008	0.989	0.909	1.07	1.022	1.053	1.018	0.70244
B2RPV6	Multimerin-1 OS=Mus musculus OX=10090 GN=Mmrn1	Mmrn1	136.1	5.0237	1.9	2	2	2	0.943	1.091	1.007	0.995	1.033	1.058	1.036	0.86	0.988	0.81086
B2RQC6	CAD protein OS=Mus musculus OX=10090 GN=Cad	Cad	243.24	145.99	18.3	33	47	31	0.994	1.05	1.041	1.033	0.958	1.031	0.977	0.909	0.941	0.075355
B2RQE8	Rho GTPase-activating protein 42 OS=Mus musculus OX=10090 GN=Arhgap42	Arhgap42	94.635	3.4577	3.7	3	3	3
B2RR83	3'-5' RNA helicase YTHDC2 OS=Mus musculus OX=10090 GN=Ythdc2	Ythdc2	161.09	5.2846	3.7	4	4	4	0.86	0.748	0.88	1.149	1.038	1.225	1.045	1.126	1.219	0.076938
B2RRE7	OTU domain-containing protein 4 OS=Mus musculus OX=10090 GN=Otud4	Otud4	123.05	3.7009	1.5	1	1	1
B2RRF6	Zinc finger protein 518A OS=Mus musculus OX=10090 GN=Znf518a	Znf518a	165.6	1.6783	0.8	1	1	1	1.066	1.101	0.978	1.071	0.896	1.065	0.883	0.966	0.904	0.084836
B2RSH2	Guanine nucleotide-binding protein G(i) subunit alpha-1 OS=Mus musculus OX=10090 GN=Gnai1	Gnai1	40.361	7.9935	25.1	9	26	2	0.812	0.99	1.063	1.026	1.04	1.024	1.031	1.046	1.064	0.34532
B2RU80	Receptor-type tyrosine-protein phosphatase beta OS=Mus musculus OX=10090 GN=Ptprb	Ptprb	224.49	9.179	2.9	5	7	4	1.084	0.851	1.044	0.944	1.032	1.016	1.022	1.047	1.049	0.40768
B2RUJ5	Amyloid-beta A4 precursor protein-binding family A member 1 OS=Mus musculus OX=10090 GN=Apba1	Apba1	92.908	3.1909	1.5	1	1	1	0.834	0.944	0.801	1.014	0.964	1.235	1.087	1.163	1.238	0.030756
B2RUP2	Protein unc-13 homolog D OS=Mus musculus OX=10090 GN=Unc13d	Unc13d	123.12	10.889	5.2	5	5	5	1.03	1.018	1.025	0.898	0.975	1.03	0.984	1.038	1.014	0.6918
B2RUR8	OTU domain-containing protein 7B OS=Mus musculus OX=10090 GN=Otud7b	Otud7b	91.982	7.7109	6.3	5	5	5
B2RWS6	Histone acetyltransferase p300 OS=Mus musculus OX=10090 GN=Ep300	Ep300	263.3	5.6367	4.7	11	11	3	1.171	0.919	1.032	1.037	1.095	0.878	0.952	0.963	0.935	0.359
B2RX12	Canalicular multispecific organic anion transporter 2 OS=Mus musculus OX=10090 GN=Abcc3	Abcc3	169.12	6.1073	4.9	5	5	5
B2RX14	Terminal uridylyltransferase 4 OS=Mus musculus OX=10090 GN=Tut4	Tut4	184.65	5.8786	2.7	4	5	3
B2RXC1	Trafficking protein particle complex subunit 11 OS=Mus musculus OX=10090 GN=Trappc11	Trappc11	128.39	7.3975	4.9	5	5	5	0.977	0.929	0.827	1.063	1.114	1.001	1.063	1.084	1.123	0.082304
B2RXR6	Serine/threonine-protein phosphatase 6 regulatory ankyrin repeat subunit B OS=Mus musculus OX=10090 GN=Ankrd44	Ankrd44	107.38	91.296	17.3	12	19	12	0.968	1.008	0.918	1.054	0.984	1.023	0.998	1.011	1.017	0.5721
B2RXS4	Plexin-B2 OS=Mus musculus OX=10090 GN=Plxnb2	Plxnb2	206.23	142.11	19.5	30	43	30	1.015	0.983	1.01	1.013	1.008	1.005	1.013	1.01	1.004	0.65464
B2RY04	Dedicator of cytokinesis protein 5 OS=Mus musculus OX=10090 GN=Dock5	Dock5	214.43	6.0585	2.5	5	7	4
B2RY56	RNA-binding protein 25 OS=Mus musculus OX=10090 GN=Rbm25	Rbm25	99.551	84.269	20.2	13	22	13	0.965	0.96	1	0.982	0.978	1.025	1.01	1.059	1.042	0.073082
B7ZNG0	Kinesin-like protein KIF7 OS=Mus musculus OX=10090 GN=Kif7	Kif7	151.62	1.9974	2.6	3	3	2
B8JK39	Integrin alpha-9 OS=Mus musculus OX=10090 GN=Itga9	Itga9	114.41	21.615	10.2	10	12	10	0.88	1.026	1.016	1.012	1.027	1.005	1.048	0.989	1.034	0.3944
B8ZXI1	Queuine tRNA-ribosyltransferase accessory subunit 2 OS=Mus musculus OX=10090 GN=Qtrt2	Qtrt2	46.288	21.774	9.2	2	2	2
B9EJ80	PDZ domain-containing protein 8 OS=Mus musculus OX=10090 GN=Pdzd8	Pdzd8	127.74	4.3201	2	2	3	2	0.982	1.046	1.003	0.945	1.074	1.009	0.992	0.975	1.019	0.55978
B9EJ86	Oxysterol-binding protein-related protein 8 OS=Mus musculus OX=10090 GN=Osbpl8	Osbpl8	101.27	35.068	16.2	11	13	10	0.977	1.023	1.019	1.012	1.047	1.055	1.013	1.038	1.03	0.072417
B9EJR8	Dynein assembly factor 5, axonemal OS=Mus musculus OX=10090 GN=Dnaaf5	Dnaaf5	93.85	5.0602	4.7	4	5	4
B9EKI3	TATA element modulatory factor OS=Mus musculus OX=10090 GN=Tmf1	Tmf1	121.8	11.21	5.3	6	6	6	1.141	0.888	0.925	1.021	0.988	1.092	0.993	0.999	1.024	0.6613
C0HK80	Adipocyte-related X-chromosome expressed sequence 2 OS=Mus musculus OX=10090 GN=Arxes2	Arxes2	20.146	7.2488	12.8	2	2	2	0.878	1.062	1.041	1.081	0.854	1.077	1.113	0.924	0.977	0.754
C0HKD9	Microfibrillar-associated protein 1B OS=Mus musculus OX=10090 GN=Mfap1b	Mfap1b	51.954	14.091	13.2	5	6	5	0.931	1.077	0.967	1.076	1.052	0.972	0.982	0.979	0.984	0.73286
C0HKE9	Histone H2A type 1-P OS=Mus musculus OX=10090 GN=Hist1h2ap	Hist1h2ap	14.135	4.9792	26.2	6	67	1	1.242	0.94	0.874	0.813	0.922	1.008	0.878	1.394	1.086	0.59156
C0HKG6	Ribonuclease T2-B OS=Mus musculus OX=10090 GN=Rnaset2b	Rnaset2b	29.608	6.1388	14.7	4	8	4	0.984	0.947	0.974	0.977	1.073	1.083	1.059	0.939	1.07	0.149939
D0QMC3	Myeloid cell nuclear differentiation antigen-like protein OS=Mus musculus OX=10090 GN=Mndal	Mndal	60.526	10.798	10	4	5	3	0.988	0.924	0.918	0.812	1.23	1.245	0.965	0.984	1.215	0.056004
D3YU32	Testis-expressed protein 13C-1 OS=Mus musculus OX=10090 GN=Tex13c1	Tex13c1	67.298	-2	1.2	1	1	1
D3YVF0	A-kinase anchor protein 5 OS=Mus musculus OX=10090 GN=Akap5	Akap5	79.396	323.31	59.9	29	54	29	0.959	0.983	0.941	0.953	0.993	0.999	1.068	1.092	1.082	0.021879
D3YXG0	Hemicentin-1 OS=Mus musculus OX=10090 GN=Hmcn1	Hmcn1	611.55	323.31	18.4	82	111	82	0.97	1.044	1.01	0.991	1.029	0.982	0.992	0.936	0.981	0.46874
D3YXK1	Atherin OS=Mus musculus OX=10090 GN=Samd1	Samd1	54.532	6.9975	7.1	3	3	3	0.913	1.103	1.011	1.086	1.038	0.986	0.962	0.962	0.96	0.43902
D3YXK2	Scaffold attachment factor B1 OS=Mus musculus OX=10090 GN=Safb	Safb	105.1	202.29	26	23	43	17	0.922	1.044	1.027	0.994	1.02	1.001	0.987	1.085	1.027	0.46918
D3YYM4	WD repeat-containing protein 72 OS=Mus musculus OX=10090 GN=Wdr72	Wdr72	124.41	-2	0.8	1	1	1
D3YYU8	Obscurin-like protein 1 OS=Mus musculus OX=10090 GN=Obsl1	Obsl1	197.93	46.464	10.2	14	17	14	0.956	1.017	0.972	0.965	1.083	1.019	1.001	0.987	1.046	0.119662
D3YZG8	Probable bifunctional methylenetetrahydrofolate dehydrogenase/cyclohydrolase 2 OS=Mus musculus OX=10090 GN=Mthfd2l	Mthfd2l	36.438	1.2343	5	1	1	1
D3YZP9	Coiled-coil domain-containing protein 6 OS=Mus musculus OX=10090 GN=Ccdc6	Ccdc6	52.938	85.561	26.2	10	10	10	1.004	1.033	1.01	1.012	1.012	0.973	0.98	1.005	0.978	0.098019
D3YZV8	Coiled-coil domain-containing protein 8 homolog OS=Mus musculus OX=10090 GN=Ccdc8	Ccdc8	73.937	6.0268	19.9	6	6	6	1.054	0.96	1.021	1.002	0.999	1.028	0.928	1.001	0.98	0.51324
D3Z2R5	Selenoprotein N OS=Mus musculus OX=10090 GN=Selenon	Selenon	62.491	14.821	10.8	5	6	5	0.985	0.887	0.947	1.166	1.017	1.036	1.045	0.925	1.01	0.8412
D3Z4S3	Putative peptidyl-tRNA hydrolase PTRHD1 OS=Mus musculus OX=10090 GN=Ptrhd1	Ptrhd1	16.037	5.4231	12.1	2	3	2	0.936	1.022	0.958	1.096	0.985	0.998	0.971	1.074	1.004	0.90694
D3Z6Q9	Bridging integrator 2 OS=Mus musculus OX=10090 GN=Bin2	Bin2	52.553	47.04	25.6	10	13	9	1.156	1.17	0.973	0.937	1.05	1.057	0.875	0.801	0.893	0.24618
D3Z7P3	Glutaminase kidney isoform, mitochondrial OS=Mus musculus OX=10090 GN=Gls	Gls	73.963	22.423	12.8	7	12	7	0.916	1.102	0.995	0.994	0.997	1.028	0.958	0.995	0.993	0.898
E1U8D0	Protein SOGA1 OS=Mus musculus OX=10090 GN=Soga1	Soga1	159.18	5.8833	4.9	6	6	6	1.038	0.962	0.962	1.081	1.133	0.941	0.982	0.951	0.991	0.846
E2JF22	Piezo-type mechanosensitive ion channel component 1 OS=Mus musculus OX=10090 GN=Piezo1	Piezo1	292	3.9157	1.8	4	4	4	0.787	0.947	1.2	1.114	0.883	1.15	0.954	0.998	0.984	0.9472
E9PV24	Fibrinogen alpha chain OS=Mus musculus OX=10090 GN=Fga	Fga	87.428	323.31	38.9	29	98	29	1.067	1.077	1.051	0.891	1.158	0.88	0.945	0.896	0.949	0.5022
E9PVA8	eIF-2-alpha kinase activator GCN1 OS=Mus musculus OX=10090 GN=Gcn1	Gcn1	293.02	157.69	21.1	52	75	52	1.026	1.008	0.976	1.053	0.992	1.027	0.998	0.942	0.974	0.32038
E9PVB5	Tetratricopeptide repeat protein 17 OS=Mus musculus OX=10090 GN=Ttc17	Ttc17	135.52	2.597	1.4	1	1	1	1.197	0.711	1.008	1.141	1.086	0.984	0.921	1.028	0.991	0.94844
E9PVD3	Protocadherin-16 OS=Mus musculus OX=10090 GN=Dchs1	Dchs1	346.38	14.343	2.5	7	9	7	0.903	1.021	0.991	1.054	0.996	1.019	1.09	1.005	1.036	0.39374
E9PVX6	Proliferation marker protein Ki-67 OS=Mus musculus OX=10090 GN=Mki67	Mki67	350.86	70.245	8.8	25	28	25	1.153	1.031	1.02	0.942	1.068	1.014	0.926	0.866	0.934	0.31522
E9PY46	Intraflagellar transport protein 140 homolog OS=Mus musculus OX=10090 GN=Ift140	Ift140	165.87	3.1882	2.3	3	3	3
E9PYL2	Proline-rich protein 12 OS=Mus musculus OX=10090 GN=Prr12	Prr12	211.87	12.363	1.6	3	3	3	0.972	0.942	1.007	0.918	1.14	0.972	0.962	1.121	1.093	0.132124
E9PZJ8	Activating signal cointegrator 1 complex subunit 3 OS=Mus musculus OX=10090 GN=Ascc3	Ascc3	250.55	21.11	7	12	18	12	1.132	0.952	0.942	1.023	1.182	0.887	0.979	0.983	0.996	0.92486
E9PZM4	Chromodomain-helicase-DNA-binding protein 2 OS=Mus musculus OX=10090 GN=Chd2	Chd2	210.8	14.588	3.5	5	8	3	1.026	1.01	0.813	0.907	1.037	1.105	0.917	1.248	1.147	0.158858
E9Q1P8	Interferon regulatory factor 2-binding protein 2 OS=Mus musculus OX=10090 GN=Irf2bp2	Irf2bp2	59.291	41.263	23.3	10	13	8	0.96	1.022	0.962	1.067	0.979	0.994	1.033	1.048	1.011	0.72136
E9Q394	A-kinase anchor protein 13 OS=Mus musculus OX=10090 GN=Akap13	Akap13	303.97	109.91	15.3	31	35	31	0.996	0.973	0.998	0.995	1.028	1.012	1.001	1.005	1.021	0.045896
E9Q3L2	Phosphatidylinositol 4-kinase alpha OS=Mus musculus OX=10090 GN=Pi4ka	Pi4ka	237.04	32.159	6.1	11	13	11	0.904	1.037	0.899	1.055	0.985	1.044	1.106	1.024	1.068	0.22062
E9Q401	Ryanodine receptor 2 OS=Mus musculus OX=10090 GN=Ryr2	Ryr2	564.81	-2	0.2	1	1	1
E9Q414	Apolipoprotein B-100 OS=Mus musculus OX=10090 GN=Apob	Apob	509.43	199.38	12.2	49	74	49	1.056	0.872	0.947	1.116	1.084	0.984	0.994	1.017	1.022	0.68068
E9Q4N7	AT-rich interactive domain-containing protein 1B OS=Mus musculus OX=10090 GN=Arid1b	Arid1b	237.79	22.382	6.2	13	15	13	0.949	1.056	0.98	1.033	1.008	1.001	1.005	1	0.999	0.9966
E9Q4P1	WD repeat and FYVE domain-containing protein 1 OS=Mus musculus OX=10090 GN=Wdfy1	Wdfy1	46.217	30.33	17.3	6	8	6	0.882	1.111	0.728	1.178	0.896	1.178	1.009	1.009	1.049	0.63788
E9Q555	E3 ubiquitin-protein ligase RNF213 OS=Mus musculus OX=10090 GN=Rnf213	Rnf213	584.78	95.972	9.6	45	52	45	0.925	0.925	0.915	0.963	1.269	1.09	0.985	0.959	1.154	0.12256
E9Q557	Desmoplakin OS=Mus musculus OX=10090 GN=Dsp	Dsp	332.91	133.49	19.5	51	64	51	0.904	1.113	1.156	1.149	0.885	0.964	0.904	0.892	0.843	0.035722
E9Q5C9	Nucleolar and coiled-body phosphoprotein 1 OS=Mus musculus OX=10090 GN=Nolc1	Nolc1	73.697	42.884	17.5	11	17	11	1.062	1.004	1.016	1.05	0.991	0.993	0.95	0.96	0.942	0.0143157
E9Q5F9	Histone-lysine N-methyltransferase SETD2 OS=Mus musculus OX=10090 GN=Setd2	Setd2	285.66	22.653	2.9	6	7	6	0.932	0.959	0.973	1.009	1.084	1.02	1.035	1.04	1.079	0.0110837
E9Q5G3	Kinesin-like protein KIF23 OS=Mus musculus OX=10090 GN=Kif23	Kif23	108.77	2.1793	1.9	1	1	1	0.926	0.988	0.588	0.918	1.456	1.321	0.764	1.083	1.352	0.166503
E9Q5K9	YTH domain-containing protein 1 OS=Mus musculus OX=10090 GN=Ythdc1	Ythdc1	85.648	9.7965	4.1	3	3	3	0.887	0.961	1.002	1.032	0.952	1.072	1.063	1.068	1.07	0.168462
E9Q634	Unconventional myosin-Ie OS=Mus musculus OX=10090 GN=Myo1e	Myo1e	126.82	49.886	18.3	18	28	16	1.039	0.968	0.963	0.914	1.077	1.022	1.018	1.042	1.071	0.056139
E9Q6J5	Biorientation of chromosomes in cell division protein 1-like 1 OS=Mus musculus OX=10090 GN=Bod1l	Bod1l	327.45	29.388	3.3	9	10	7	0.952	0.972	1.007	0.962	1.029	1.054	0.982	1.003	1.045	0.066838
E9Q6P5	Tetratricopeptide repeat protein 7B OS=Mus musculus OX=10090 GN=Ttc7b	Ttc7b	94.202	5.4415	4.6	3	3	3	1.079	1.133	0.777	1.023	1.026	0.842	1.092	1.067	1.004	0.9347
E9Q735	Ubiquitin conjugation factor E4 A OS=Mus musculus OX=10090 GN=Ube4a	Ube4a	118.2	12.314	7.2	6	8	6	0.843	0.996	1.18	1.057	0.937	1.052	1.02	0.942	0.969	0.75196
E9Q784	Zinc finger CCCH domain-containing protein 13 OS=Mus musculus OX=10090 GN=Zc3h13	Zc3h13	203.75	9.077	4.2	7	7	7	0.99	1.084	0.994	1.011	0.942	0.966	1.061	0.98	0.968	0.3629
E9Q7D5	Rho guanine nucleotide exchange factor 5 OS=Mus musculus OX=10090 GN=Arhgef5	Arhgef5	176.66	21.145	3.2	4	4	4	0.976	0.953	0.943	0.994	1.343	0.918	1.029	0.892	1.082	0.53782
E9Q7E2	AT-rich interactive domain-containing protein 2 OS=Mus musculus OX=10090 GN=Arid2	Arid2	195.99	13.45	3.9	7	7	7	0.825	1.007	1.044	0.937	1.028	1.05	1.101	1.032	1.104	0.106884
E9Q7G0	Nuclear mitotic apparatus protein 1 OS=Mus musculus OX=10090 GN=Numa1	Numa1	235.63	323.31	46.2	92	181	92	0.945	0.993	0.944	0.995	0.996	1.024	1.036	1.09	1.069	0.031459
E9Q7X7	Neurexin-2 OS=Mus musculus OX=10090 GN=Nrxn2	Nrxn2	184.88	-2	0.7	1	1	1
E9Q8I9	Protein furry homolog OS=Mus musculus OX=10090 GN=Fry	Fry	339.09	1.1347	0.3	1	1	1
E9Q9D5	Rab-like protein 2A OS=Mus musculus OX=10090 GN=Rabl2	Rabl2	25.61	2.5233	6.3	1	1	1
E9QAM5	Helicase with zinc finger domain 2 OS=Mus musculus OX=10090 GN=Helz2	Helz2	331.56	9.2188	2.5	5	5	5	1.1	0.964	0.94	0.856	1.058	1.072	1.043	0.897	1.054	0.4429
F6ZDS4	Nucleoprotein TPR OS=Mus musculus OX=10090 GN=Tpr	Tpr	273.99	323.31	31.8	74	114	74	0.975	0.969	0.946	0.989	1.007	1.004	1.04	1.09	1.068	0.022282
F7BJB9	MORC family CW-type zinc finger protein 3 OS=Mus musculus OX=10090 GN=Morc3	Morc3	106.52	3.7591	2.2	2	4	2	0.843	0.804	1.183	0.852	1.179	0.981	1.214	0.979	1.182	0.149899
F7BWT7	Tetraspanin-15 OS=Mus musculus OX=10090 GN=Tspan15	Tspan15	33.07	3.5822	6.8	2	3	2	0.864	1.005	0.937	1.018	0.945	1.072	1.06	1.175	1.112	0.121882
F8VPU2	FERM, ARHGEF and pleckstrin domain-containing protein 1 OS=Mus musculus OX=10090 GN=Farp1	Farp1	118.87	43.611	16.7	15	17	15	0.918	1.049	0.971	1.033	0.983	1.073	1.026	1.037	1.037	0.33176
F8VQB6	Unconventional myosin-X OS=Mus musculus OX=10090 GN=Myo10	Myo10	237.32	12.615	3.2	6	6	6	0.972	0.945	1.077	1.112	0.953	1.028	1.025	0.932	0.959	0.4192
G3X9C2	F-box only protein 50 OS=Mus musculus OX=10090 GN=Nccrp1	Nccrp1	30.407	8.0951	13.2	2	3	2	0.903	1.158	1.108	1.166	1.096	1.034	0.846	0.717	0.852	0.189576
G3X9J0	Signal-induced proliferation-associated 1-like protein 3 OS=Mus musculus OX=10090 GN=Sipa1l3	Sipa1l3	195.06	10.34	2.7	4	4	3
G3X9K3	Brefeldin A-inhibited guanine nucleotide-exchange protein 1 OS=Mus musculus OX=10090 GN=Arfgef1	Arfgef1	208.5	19.183	11.2	19	20	12	1	1.033	0.97	0.969	0.912	1.035	1.025	0.956	0.989	0.73028
G5E829	Plasma membrane calcium-transporting ATPase 1 OS=Mus musculus OX=10090 GN=Atp2b1	Atp2b1	134.75	195.65	24.9	27	52	19	0.983	0.975	0.941	0.97	1.072	0.989	1.04	1.081	1.081	0.013236
G5E870	E3 ubiquitin-protein ligase TRIP12 OS=Mus musculus OX=10090 GN=Trip12	Trip12	224.13	69.851	11.8	19	25	19	0.98	0.993	1.056	1	1	0.992	1.035	0.991	0.997	0.9021
G5E8F4	Fucose-1-phosphate guanylyltransferase OS=Mus musculus OX=10090 GN=Fpgt	Fpgt	65.361	1.3129	1.2	1	1	1
G5E8K5	Ankyrin-3 OS=Mus musculus OX=10090 GN=Ank3	Ank3	214.06	92.139	16.7	26	39	21	1.029	0.998	0.951	0.981	0.998	0.998	1.041	1.009	1.022	0.29682
G5E8Q8	Adhesion G protein-coupled receptor F5 OS=Mus musculus OX=10090 GN=Adgrf5	Adgrf5	149.39	35.368	8.8	10	11	10	1.022	0.99	0.916	0.938	1.044	1.036	0.973	1.098	1.074	0.089501
O08528	Hexokinase-2 OS=Mus musculus OX=10090 GN=Hk2	Hk2	102.53	8.0777	10.1	8	13	4
O08529	Calpain-2 catalytic subunit OS=Mus musculus OX=10090 GN=Capn2	Capn2	79.871	103.15	26.6	16	38	15	0.912	1.039	1.045	0.995	1.002	1.021	1.028	0.972	1.008	0.79456
O08532	Voltage-dependent calcium channel subunit alpha-2/delta-1 OS=Mus musculus OX=10090 GN=Cacna2d1	Cacna2d1	124.63	20.854	6.2	5	5	5	0.947	0.986	1.197	0.874	0.996	0.977	0.926	1.111	1.001	0.9391
O08539	Myc box-dependent-interacting protein 1 OS=Mus musculus OX=10090 GN=Bin1	Bin1	64.469	211.2	29.4	14	25	13	0.946	0.982	1.174	1.073	0.94	1.07	0.924	0.937	0.927	0.25842
O08547	Vesicle-trafficking protein SEC22b OS=Mus musculus OX=10090 GN=Sec22b	Sec22b	24.74	103.81	54.4	11	21	11	1.044	1.057	1.072	0.974	1.023	0.994	0.972	0.977	0.956	0.117977
O08553	Dihydropyrimidinase-related protein 2 OS=Mus musculus OX=10090 GN=Dpysl2	Dpysl2	62.277	284.41	47	21	115	17	0.952	0.993	0.988	0.961	1.01	0.995	1.017	1.056	1.047	0.030262
O08573	Galectin-9 OS=Mus musculus OX=10090 GN=Lgals9	Lgals9	40.035	53.884	15.3	5	9	5	1.383	0.839	0.907	0.882	1.141	1.066	0.912	0.917	1.006	0.86424
O08579	Emerin OS=Mus musculus OX=10090 GN=Emd	Emd	29.435	27.037	15.8	4	5	4	1.019	1.014	0.999	1.073	0.922	0.882	1.12	1.014	0.959	0.44288
O08582	GTP-binding protein 1 OS=Mus musculus OX=10090 GN=Gtpbp1	Gtpbp1	72.3	28.223	15.9	9	12	9	1.072	0.984	0.951	1.011	1.143	0.97	1.028	0.939	1.015	0.7972
O08583	THO complex subunit 4 OS=Mus musculus OX=10090 GN=Alyref	Alyref	26.94	141.36	45.9	12	33	9	1.02	0.969	0.936	0.954	0.979	1.033	0.983	1.075	1.049	0.1486
O08585	Clathrin light chain A OS=Mus musculus OX=10090 GN=Clta	Clta	25.604	16.917	25.1	9	19	9	1.105	0.928	1.048	0.993	1.005	1	1.011	1.004	0.987	0.78306
O08586	Phosphatidylinositol 3,4,5-trisphosphate 3-phosphatase and dual-specificity protein phosphatase PTEN OS=Mus musculus OX=10090 GN=Pten	Pten	47.152	14.44	10.9	4	5	4	0.915	1.053	1.02	1.087	0.977	1.028	1.054	0.98	0.991	0.86664
O08599	Syntaxin-binding protein 1 OS=Mus musculus OX=10090 GN=Stxbp1	Stxbp1	67.568	58.753	29.8	14	17	13	0.977	1.059	1.002	1.066	0.928	1.001	0.967	1.041	0.959	0.24518
O08600	Endonuclease G, mitochondrial OS=Mus musculus OX=10090 GN=Endog	Endog	32.19	2.537	4.4	1	1	1
O08601	Microsomal triglyceride transfer protein large subunit OS=Mus musculus OX=10090 GN=Mttp	Mttp	99.098	23.934	14.2	11	13	11	2.772	0.621	0.785	0.723	0.751	0.747	0.69	0.756	0.601	0.4477
O08605	MAP kinase-interacting serine/threonine-protein kinase 1 OS=Mus musculus OX=10090 GN=Mknk1	Mknk1	47.914	3.3095	2.8	1	1	1
O08638	Myosin-11 OS=Mus musculus OX=10090 GN=Myh11	Myh11	227.03	323.31	50.5	115	333	91	0.863	1.113	1.26	1.169	0.92	0.965	0.889	0.824	0.817	0.070696
O08648	Mitogen-activated protein kinase kinase kinase 4 OS=Mus musculus OX=10090 GN=Map3k4	Map3k4	179.83	2.8079	2.8	4	4	4	0.997	1.01	0.941	1.107	0.984	1.016	1.015	0.976	0.984	0.69744
O08663	Methionine aminopeptidase 2 OS=Mus musculus OX=10090 GN=Metap2	Metap2	52.921	75.21	34.5	12	21	12	1.022	0.997	1.029	1.032	1.027	1.036	0.949	0.966	0.975	0.30694
O08664	B-cell CLL/lymphoma 7 protein family member C OS=Mus musculus OX=10090 GN=Bcl7c	Bcl7c	23.445	7.4985	22.1	4	4	3	0.953	0.993	0.999	1.003	1.025	0.986	0.993	0.968	1.006	0.73052
O08677	Kininogen-1 OS=Mus musculus OX=10090 GN=Kng1	Kng1	73.101	158.41	30.4	17	62	17	0.953	0.906	0.96	1.029	1.125	0.99	0.971	1.125	1.094	0.112064
O08688	Calpain-5 OS=Mus musculus OX=10090 GN=Capn5	Capn5	72.954	3.606	5.6	3	3	3
O08692	Neutrophilic granule protein OS=Mus musculus OX=10090 GN=Ngp	Ngp	19.331	77.71	52.1	11	23	11	1.296	0.929	0.885	0.825	1.077	1.193	0.973	0.863	1.043	0.68886
O08709	Peroxiredoxin-6 OS=Mus musculus OX=10090 GN=Prdx6	Prdx6	24.87	56.19	54.5	12	45	12	1.071	0.933	0.94	0.929	1.047	0.964	1.041	1.096	1.071	0.161296
O08715	A-kinase anchor protein 1, mitochondrial OS=Mus musculus OX=10090 GN=Akap1	Akap1	92.194	1.1304	1.4	2	2	2
O08734	Bcl-2 homologous antagonist/killer OS=Mus musculus OX=10090 GN=Bak1	Bak1	23.294	3.2904	5.3	1	2	1	0.855	1.144	0.783	1.126	1.087	1.071	1.129	0.848	1.058	0.60056
O08738	Caspase-6 OS=Mus musculus OX=10090 GN=Casp6	Casp6	31.595	18.652	30.1	9	15	9	0.927	0.958	0.983	1.048	0.996	1.058	0.982	1.052	1.044	0.22492
O08739	AMP deaminase 3 OS=Mus musculus OX=10090 GN=Ampd3	Ampd3	88.651	4.8594	5.1	4	4	4	0.994	0.975	0.886	1.146	1.095	0.972	0.903	1.086	1.014	0.8414
O08740	DNA-directed RNA polymerase II subunit RPB11 OS=Mus musculus OX=10090 GN=Polr2j	Polr2j	13.251	5.6998	24.8	3	4	3	0.882	1.044	1.026	1.011	0.831	1.174	0.99	1.062	1.024	0.83588
O08749	Dihydrolipoyl dehydrogenase, mitochondrial OS=Mus musculus OX=10090 GN=Dld	Dld	54.272	54.562	28.7	13	34	13	1.115	0.964	0.973	1.008	0.933	1.034	0.981	0.957	0.962	0.37792
O08756	3-hydroxyacyl-CoA dehydrogenase type-2 OS=Mus musculus OX=10090 GN=Hsd17b10	Hsd17b10	27.418	39.264	37.5	8	15	8	1.082	0.955	0.962	1.014	0.949	1.083	1.008	0.969	0.999	0.98104
O08759	Ubiquitin-protein ligase E3A OS=Mus musculus OX=10090 GN=Ube3a	Ube3a	99.818	41.833	19.5	15	21	15	1.03	1.008	0.995	1.013	0.979	1.006	1.013	1.001	0.988	0.29864
O08784	Treacle protein OS=Mus musculus OX=10090 GN=Tcof1	Tcof1	135	70.402	15.4	18	24	18	0.952	0.967	0.986	0.973	1.02	1.059	1.061	1.052	1.081	0.00056024
O08788	Dynactin subunit 1 OS=Mus musculus OX=10090 GN=Dctn1	Dctn1	141.67	236.51	36.6	39	63	39	1.012	0.998	1.012	1.034	1.02	0.991	1.003	0.946	0.976	0.22014
O08795	Glucosidase 2 subunit beta OS=Mus musculus OX=10090 GN=Prkcsh	Prkcsh	58.792	95.374	21.7	15	31	15	1.129	0.99	1.037	0.967	0.973	0.943	0.973	0.922	0.924	0.079583
O08796	Eukaryotic elongation factor 2 kinase OS=Mus musculus OX=10090 GN=Eef2k	Eef2k	81.738	13.831	9.8	6	6	6	1.069	0.972	0.994	1.065	1	0.949	0.988	0.997	0.96	0.18268
O08807	Peroxiredoxin-4 OS=Mus musculus OX=10090 GN=Prdx4	Prdx4	31.052	60.208	43.1	9	36	8	1.181	1.007	1.021	0.988	0.985	0.961	0.972	0.929	0.917	0.094537
O08808	Protein diaphanous homolog 1 OS=Mus musculus OX=10090 GN=Diaph1	Diaph1	139.34	74.347	24.1	29	47	29	0.988	1.013	0.954	0.964	0.983	1.023	0.998	1.06	1.037	0.139141
O08810	116 kDa U5 small nuclear ribonucleoprotein component OS=Mus musculus OX=10090 GN=Eftud2	Eftud2	109.36	105.19	31.9	27	56	26	0.989	1.01	0.963	1.015	1.002	0.991	1.036	1.044	1.024	0.2202
O08811	General transcription and DNA repair factor IIH helicase subunit XPD OS=Mus musculus OX=10090 GN=Ercc2	Ercc2	86.841	23.016	5.5	3	3	3	1.068	0.804	0.866	1.035	1.172	1.086	0.939	1.092	1.137	0.162716
O08842	GDNF family receptor alpha-2 OS=Mus musculus OX=10090 GN=Gfra2	Gfra2	51.726	38.78	19.6	8	9	8	0.95	1.017	0.93	1.015	0.995	0.967	0.999	1.096	1.037	0.34954
O08848	60 kDa SS-A/Ro ribonucleoprotein OS=Mus musculus OX=10090 GN=Trove2	Trove2	60.123	22.351	21.4	11	13	11	0.952	1.006	1.103	1.005	1.014	0.967	0.978	0.937	0.958	0.27382
O08856	RNA polymerase II elongation factor ELL OS=Mus musculus OX=10090 GN=Ell	Ell	67.146	1.7811	2.2	1	1	1
O08908	Phosphatidylinositol 3-kinase regulatory subunit beta OS=Mus musculus OX=10090 GN=Pik3r2	Pik3r2	81.265	1.9843	5.5	3	4	2	0.526	1.05	0.854	0.546	1.648	1.105	0.91	1.36	1.688	0.043664
O08911	Mitogen-activated protein kinase 12 OS=Mus musculus OX=10090 GN=Mapk12	Mapk12	42.043	12.39	16.6	4	4	4	0.813	1.094	0.685	1.232	1.039	1.029	1.22	0.952	1.109	0.41638
O08912	Polypeptide N-acetylgalactosaminyltransferase 1 OS=Mus musculus OX=10090 GN=Galnt1	Galnt1	64.254	3.9703	5.5	3	3	3	0.954	1.11	1.043	1.028	0.954	0.989	0.932	1.013	0.94	0.144904
O08914	Fatty-acid amide hydrolase 1 OS=Mus musculus OX=10090 GN=Faah	Faah	63.221	14.903	3.6	1	1	1	1.095	1	0.802	0.875	1.239	0.996	1.041	0.987	1.13	0.20064
O08915	AH receptor-interacting protein OS=Mus musculus OX=10090 GN=Aip	Aip	37.605	71.255	39.7	10	18	10	0.997	1.066	0.969	0.963	1.001	1	1.004	0.99	1	0.97474
O08917	Flotillin-1 OS=Mus musculus OX=10090 GN=Flot1	Flot1	47.513	49.442	31.8	11	19	11	0.99	0.974	0.93	0.972	1.096	1.059	1.06	1.059	1.106	0.00072211
O08919	Numb-like protein OS=Mus musculus OX=10090 GN=Numbl	Numbl	64.13	5.1961	5.3	4	5	2	0.999	1.021	0.955	1.023	0.976	1.128	0.918	1.011	1.009	0.89632
O08967	Cytohesin-3 OS=Mus musculus OX=10090 GN=Cyth3	Cyth3	46.279	11.319	16.3	5	6	2	1	0.976	0.895	0.992	1.141	0.91	1.053	1.08	1.083	0.20646
O08992	Syntenin-1 OS=Mus musculus OX=10090 GN=Sdcbp	Sdcbp	32.379	6.9899	9.4	2	3	2
O08997	Copper transport protein ATOX1 OS=Mus musculus OX=10090 GN=Atox1	Atox1	7.3384	54.965	60.3	4	9	4	1.094	0.966	1.107	0.9	1.002	0.93	1.024	1.029	0.98	0.7627
O08999	Latent-transforming growth factor beta-binding protein 2 OS=Mus musculus OX=10090 GN=Ltbp2	Ltbp2	195.83	59.765	11.1	18	26	17	0.902	1.003	1.033	1.038	1.011	1.038	0.977	1.021	1.018	0.60764
O09012	Peroxisomal targeting signal 1 receptor OS=Mus musculus OX=10090 GN=Pex5	Pex5	70.755	4.534	7.5	4	4	4	1.202	0.945	0.925	1.128	1.079	0.913	0.999	0.866	0.918	0.34824
O09043	Napsin-A OS=Mus musculus OX=10090 GN=Napsa	Napsa	45.544	9.8444	6.4	2	5	2	1.098	0.905	0.96	0.888	1.293	0.859	0.945	1.096	1.089	0.4792
O09044	Synaptosomal-associated protein 23 OS=Mus musculus OX=10090 GN=Snap23	Snap23	23.261	79.605	50.5	8	16	8	1.019	0.985	0.989	0.989	1.028	0.995	1.061	0.998	1.025	0.197583
O09053	Werner syndrome ATP-dependent helicase homolog OS=Mus musculus OX=10090 GN=Wrn	Wrn	157.2	1.2896	0.6	1	1	1	1.032	0.985	1.011	1.025	0.969	1.052	0.989	0.971	0.982	0.43304
O09061	Proteasome subunit beta type-1 OS=Mus musculus OX=10090 GN=Psmb1	Psmb1	26.372	65.472	32.9	8	24	8	0.98	0.971	1.008	1.024	1.037	0.984	0.989	0.959	0.996	0.86244
O09106	Histone deacetylase 1 OS=Mus musculus OX=10090 GN=Hdac1	Hdac1	55.074	59.659	27.2	12	18	9	0.818	1.077	0.978	1.136	0.828	1.055	1.02	1.054	0.987	0.91484
O09110	Dual specificity mitogen-activated protein kinase kinase 3 OS=Mus musculus OX=10090 GN=Map2k3	Map2k3	39.296	9.92	15	6	8	5	1.088	1.011	1.005	0.979	1.049	0.955	0.973	0.972	0.967	0.32172
O09111	NADH dehydrogenase [ubiquinone] 1 beta subcomplex subunit 11, mitochondrial OS=Mus musculus OX=10090 GN=Ndufb11	Ndufb11	17.444	5.8283	22.5	3	5	3	1.066	1.054	0.986	0.997	0.917	0.968	0.931	1.064	0.946	0.191216
O09116	Small proline-rich protein 3 OS=Mus musculus OX=10090 GN=Sprr3	Sprr3	25.241	18.735	21	4	4	4	0.6	1.466	2.048	1.767	0.533	0.682	0.474	0.438	0.362	0.0184762
O09117	Synaptophysin-like protein 1 OS=Mus musculus OX=10090 GN=Sypl1	Sypl1	28.899	4.5832	4.2	2	4	2	0.855	1.044	0.908	1.053	0.967	1.155	1.04	1.012	1.081	0.25756
O09118	Netrin-1 OS=Mus musculus OX=10090 GN=Ntn1	Ntn1	67.81	12.467	9.6	4	5	4	0.845	0.917	0.986	1.024	0.986	1.055	1.001	1.228	1.132	0.110541
O09126	Semaphorin-4D OS=Mus musculus OX=10090 GN=Sema4d	Sema4d	95.639	1.7136	1.2	1	1	1
O09130	NFATC2-interacting protein OS=Mus musculus OX=10090 GN=Nfatc2ip	Nfatc2ip	45.121	2.5909	6.1	2	2	2	0.992	1.007	0.959	0.97	1.075	0.982	0.99	1.06	1.046	0.137316
O09131	Glutathione S-transferase omega-1 OS=Mus musculus OX=10090 GN=Gsto1	Gsto1	27.497	27.119	40.8	14	35	14	0.771	1.232	1.437	1.31	0.789	0.979	0.698	0.803	0.688	0.062696
O09159	Lysosomal alpha-mannosidase OS=Mus musculus OX=10090 GN=Man2b1	Man2b1	114.65	83.741	16.6	14	19	14	0.979	0.94	0.941	1.004	1.111	0.978	1.067	1.112	1.105	0.027998
O09161	Calsequestrin-2 OS=Mus musculus OX=10090 GN=Casq2	Casq2	48.176	10.678	14.2	6	9	6	0.641	0.859	1.551	1.237	0.849	1.343	0.702	0.873	0.878	0.68014
O09164	Extracellular superoxide dismutase [Cu-Zn] OS=Mus musculus OX=10090 GN=Sod3	Sod3	27.392	15.094	35.5	7	10	7	0.841	0.981	0.905	1.03	1.003	1.119	0.939	1.166	1.125	0.129921
O09165	Calsequestrin-1 OS=Mus musculus OX=10090 GN=Casq1	Casq1	46.377	7.8611	4.2	2	2	2	0.66	0.678	2.23	1.159	0.761	1.406	0.536	0.566	0.692	0.41368
O09167	60S ribosomal protein L21 OS=Mus musculus OX=10090 GN=Rpl21	Rpl21	18.562	7.3516	33.1	7	14	7	1.096	1.059	0.988	0.924	0.948	1.07	0.944	0.965	0.966	0.5031
O09172	Glutamate--cysteine ligase regulatory subunit OS=Mus musculus OX=10090 GN=Gclm	Gclm	30.534	81.726	29.9	7	14	7	1.303	0.918	1.078	0.903	1.003	0.856	0.942	1.031	0.912	0.4129
O09174	Alpha-methylacyl-CoA racemase OS=Mus musculus OX=10090 GN=Amacr	Amacr	41.704	17.878	18.4	7	8	7	2.064	0.808	0.924	0.875	0.882	0.882	0.815	0.794	0.722	0.34456
O35071	Kinesin-like protein KIF1C OS=Mus musculus OX=10090 GN=Kif1c	Kif1c	122.43	12.228	11.7	10	15	4	1.116	0.965	1.052	0.949	1.012	1.031	0.975	0.929	0.967	0.49502
O35074	Prostacyclin synthase OS=Mus musculus OX=10090 GN=Ptgis	Ptgis	57.046	17.888	18.6	8	17	8	0.787	0.96	0.977	1.079	1.047	1.006	1.008	1.067	1.085	0.28394
O35075	Down syndrome critical region protein 3 homolog OS=Mus musculus OX=10090 GN=Dscr3	Dscr3	32.97	42.107	20.2	4	6	4	0.861	1.068	0.998	1.014	0.9	1.074	1.067	1.013	1.029	0.6557
O35083	1-acyl-sn-glycerol-3-phosphate acyltransferase alpha OS=Mus musculus OX=10090 GN=Agpat1	Agpat1	31.709	6.7761	19.3	4	4	4	1.056	1.047	0.939	1.071	1.059	0.974	1.004	0.906	0.959	0.37592
O35099	Mitogen-activated protein kinase kinase kinase 5 OS=Mus musculus OX=10090 GN=Map3k5	Map3k5	154.51	1.643	1.7	2	2	2
O35114	Lysosome membrane protein 2 OS=Mus musculus OX=10090 GN=Scarb2	Scarb2	54.043	18.151	15.3	7	15	7	0.987	0.986	0.885	0.959	1.098	1.02	1.072	1.054	1.112	0.0119595
O35127	Protein C10 OS=Mus musculus OX=10090 GN=Grcc10	Grcc10	13.194	11.885	22.2	2	5	2	1.034	1.009	1.038	1.003	0.972	0.999	1.013	0.977	0.97	0.055878
O35129	Prohibitin-2 OS=Mus musculus OX=10090 GN=Phb2	Phb2	33.296	99.99	37.1	10	28	10	1.073	0.927	0.972	0.965	1.007	0.99	0.984	1.025	1.018	0.5845
O35130	Ribosomal RNA small subunit methyltransferase NEP1 OS=Mus musculus OX=10090 GN=Emg1	Emg1	26.974	3.7144	15.2	3	4	3	0.91	1.095	1.214	0.72	1.095	0.998	0.97	0.986	1.028	0.72478
O35134	DNA-directed RNA polymerase I subunit RPA1 OS=Mus musculus OX=10090 GN=Polr1a	Polr1a	194.11	3.8494	2.7	3	3	3	1.052	0.847	1.055	1.01	1.174	0.88	1.046	0.989	1.032	0.72202
O35143	ATPase inhibitor, mitochondrial OS=Mus musculus OX=10090 GN=ATP5IF1	ATP5IF1	12.159	7.23	34	6	11	6	1.108	0.985	1.078	0.859	1.058	1.004	1.001	0.931	0.991	0.93732
O35144	Telomeric repeat-binding factor 2 OS=Mus musculus OX=10090 GN=Terf2	Terf2	60.263	7.6572	6.5	3	3	3	1.052	0.88	0.99	0.927	0.968	1.057	1.055	1.107	1.088	0.125241
O35153	BET1-like protein OS=Mus musculus OX=10090 GN=Bet1l	Bet1l	12.428	22.334	28.8	3	4	3	1.166	0.988	0.977	1.057	1.04	0.914	1.017	0.954	0.937	0.25216
O35166	Golgi SNAP receptor complex member 2 OS=Mus musculus OX=10090 GN=Gosr2	Gosr2	24.725	7.9199	16	3	3	3	1.112	1.042	0.972	0.904	1.131	0.857	0.986	1.025	0.992	0.89884
O35177	Enhancer of filamentation 1 OS=Mus musculus OX=10090 GN=Nedd9	Nedd9	93.051	3.0673	3.5	3	3	1
O35206	Collagen alpha-1(XV) chain OS=Mus musculus OX=10090 GN=Col15a1	Col15a1	140.47	7.5783	3.1	4	5	4	0.979	1.061	1.159	1.121	1.006	1	0.878	0.93	0.883	0.044656
O35215	D-dopachrome decarboxylase OS=Mus musculus OX=10090 GN=Ddt	Ddt	13.077	100.35	56.8	6	18	6	1.73	0.878	0.947	0.888	0.877	0.905	0.905	0.9	0.807	0.37384
O35216	Histone H3-like centromeric protein A OS=Mus musculus OX=10090 GN=Cenpa	Cenpa	15.509	4.5413	8.2	1	1	1
O35218	Cleavage and polyadenylation specificity factor subunit 2 OS=Mus musculus OX=10090 GN=Cpsf2	Cpsf2	88.382	14.658	10.7	8	10	8	0.963	1.031	0.964	1.019	1.022	1.008	1.011	0.985	1.012	0.54308
O35226	26S proteasome non-ATPase regulatory subunit 4 OS=Mus musculus OX=10090 GN=Psmd4	Psmd4	40.703	135.68	43.9	14	30	14	1.063	0.993	1.001	1.027	0.969	1.016	0.972	0.97	0.962	0.087961
O35239	Tyrosine-protein phosphatase non-receptor type 9 OS=Mus musculus OX=10090 GN=Ptpn9	Ptpn9	67.969	14.274	10.5	6	9	6	0.95	0.959	0.985	1.018	0.945	1.052	1.088	1.041	1.055	0.175025
O35242	Protein FAN OS=Mus musculus OX=10090 GN=Nsmaf	Nsmaf	104.54	1.9743	1.6	1	1	1
O35245	Polycystin-2 OS=Mus musculus OX=10090 GN=Pkd2	Pkd2	108.98	2.3075	2.5	2	2	2	0.999	1.082	1.011	0.871	1.112	1.029	1.109	0.802	1.022	0.85792
O35250	Exocyst complex component 7 OS=Mus musculus OX=10090 GN=Exoc7	Exoc7	79.959	24.751	15.8	10	14	10	0.993	0.933	0.977	0.971	1.006	1.064	1.051	0.998	1.063	0.02512
O35286	Pre-mRNA-splicing factor ATP-dependent RNA helicase DHX15 OS=Mus musculus OX=10090 GN=Dhx15	Dhx15	91.006	123.27	33.7	27	51	26	0.899	0.976	0.994	1	1.035	1	1.058	1.077	1.078	0.042396
O35295	Transcriptional activator protein Pur-beta OS=Mus musculus OX=10090 GN=Purb	Purb	33.901	121.43	34.3	9	20	9	0.93	1.02	1.008	1.016	1.006	1.027	1.013	1.042	1.029	0.26036
O35309	N-myc-interactor OS=Mus musculus OX=10090 GN=Nmi	Nmi	35.235	15.965	25.2	7	10	7	1.032	0.951	0.951	0.967	1.216	1.098	0.97	0.971	1.091	0.20184
O35317	Pre-B-cell leukemia transcription factor 3 OS=Mus musculus OX=10090 GN=Pbx3	Pbx3	47.203	-2	7.1	3	3	1
O35326	Serine/arginine-rich splicing factor 5 OS=Mus musculus OX=10090 GN=Srsf5	Srsf5	30.891	14.115	27.9	7	15	6	0.942	1.014	0.987	0.979	1.004	0.969	1.024	1.054	1.033	0.21584
O35343	Importin subunit alpha-3 OS=Mus musculus OX=10090 GN=Kpna4	Kpna4	57.922	89.27	28.8	12	18	6	1.05	1.028	1.018	1.047	0.962	1.125	0.943	0.996	0.972	0.49768
O35344	Importin subunit alpha-4 OS=Mus musculus OX=10090 GN=Kpna3	Kpna3	57.772	9.3533	15.9	8	14	2	0.961	1.019	0.948	1.025	1.005	1.084	0.989	1.002	1.032	0.31556
O35345	Importin subunit alpha-7 OS=Mus musculus OX=10090 GN=Kpna6	Kpna6	59.964	28.206	17.7	8	8	8	0.967	1.042	0.978	1.019	0.94	1.004	1.028	0.993	0.99	0.70156
O35350	Calpain-1 catalytic subunit OS=Mus musculus OX=10090 GN=Capn1	Capn1	82.105	122.1	36.2	25	48	24	0.913	0.991	1.004	1.109	0.963	1.017	1.004	1.016	0.996	0.96178
O35375	Neuropilin-2 OS=Mus musculus OX=10090 GN=Nrp2	Nrp2	104.63	12.483	5.3	4	5	4	0.963	1.027	1.045	1.013	1.012	0.965	1.032	0.974	0.984	0.52158
O35381	Acidic leucine-rich nuclear phosphoprotein 32 family member A OS=Mus musculus OX=10090 GN=Anp32a	Anp32a	28.537	49.479	32	11	41	8	1.005	1.001	0.995	0.969	0.999	0.974	1.009	0.991	1.001	0.94678
O35382	Exocyst complex component 4 OS=Mus musculus OX=10090 GN=Exoc4	Exoc4	110.54	32.846	13.2	11	16	11	0.97	0.977	1.007	1.032	0.992	0.913	1.01	1.04	0.992	0.7919
O35386	Phytanoyl-CoA dioxygenase, peroxisomal OS=Mus musculus OX=10090 GN=Phyh	Phyh	38.607	7.6525	11.8	4	4	4	2.291	0.857	0.966	0.728	0.784	0.793	0.761	0.844	0.657	0.314
O35405	Phospholipase D3 OS=Mus musculus OX=10090 GN=Pld3	Pld3	54.388	2.2526	4.3	2	4	2
O35423	Serine--pyruvate aminotransferase, mitochondrial OS=Mus musculus OX=10090 GN=Agxt	Agxt	45.912	3.9823	7.5	2	2	2
O35435	Dihydroorotate dehydrogenase (quinone), mitochondrial OS=Mus musculus OX=10090 GN=Dhodh	Dhodh	42.699	11.905	17.5	5	5	5	1.04	1.016	1.002	1.015	1.024	0.948	0.988	1.002	0.973	0.171721
O35448	Lysosomal thioesterase PPT2 OS=Mus musculus OX=10090 GN=Ppt2	Ppt2	34.366	4.7407	7.6	2	3	2	1.035	1.043	1.016	0.972	0.978	0.978	0.985	1.019	0.974	0.20858
O35450	FK506-binding protein-like OS=Mus musculus OX=10090 GN=Fkbpl	Fkbpl	38.301	1.4419	3.7	1	1	1
O35459	Delta(3,5)-Delta(2,4)-dienoyl-CoA isomerase, mitochondrial OS=Mus musculus OX=10090 GN=Ech1	Ech1	36.118	32.452	33.3	10	25	10	1.242	0.971	1.004	0.945	0.978	0.96	0.996	0.972	0.938	0.42658
O35465	Peptidyl-prolyl cis-trans isomerase FKBP8 OS=Mus musculus OX=10090 GN=Fkbp8	Fkbp8	43.528	45.889	26.9	9	14	9	1.076	1.075	0.963	0.984	1.03	0.972	1.032	0.937	0.969	0.43878
O35473	Nuclear nucleic acid-binding protein C1D OS=Mus musculus OX=10090 GN=C1d	C1d	15.945	3.4733	12.8	2	2	2
O35488	Very long-chain acyl-CoA synthetase OS=Mus musculus OX=10090 GN=Slc27a2	Slc27a2	70.422	17.44	12.6	7	8	7	5.037	0.437	0.711	0.349	0.413	0.368	0.321	0.407	0.231	0.2678
O35490	Betaine--homocysteine S-methyltransferase 1 OS=Mus musculus OX=10090 GN=Bhmt	Bhmt	45.02	127.26	50.9	16	28	14	4.459	0.386	0.694	0.478	0.48	0.354	0.428	0.512	0.295	0.313
O35492	Dual specificity protein kinase CLK3 OS=Mus musculus OX=10090 GN=Clk3	Clk3	73.797	2.1309	1.7	1	1	1
O35495	Cyclin-dependent kinase 14 OS=Mus musculus OX=10090 GN=Cdk14	Cdk14	52.995	2.8264	6	3	5	2
O35516	Neurogenic locus notch homolog protein 2 OS=Mus musculus OX=10090 GN=Notch2	Notch2	265.33	4.585	1.3	3	3	2	1.095	0.954	1.111	0.978	0.954	0.96	1.104	0.874	0.941	0.35116
O35551	Rab GTPase-binding effector protein 1 OS=Mus musculus OX=10090 GN=Rabep1	Rabep1	99.523	17.838	12.3	10	12	10	1.055	1.02	0.968	1.015	1.049	0.97	0.949	0.984	0.974	0.37514
O35566	CD151 antigen OS=Mus musculus OX=10090 GN=Cd151	Cd151	28.246	5.8321	10.3	3	3	3	0.862	0.967	1.054	0.95	1.08	1.043	0.972	1.102	1.095	0.11262
O35593	26S proteasome non-ATPase regulatory subunit 14 OS=Mus musculus OX=10090 GN=Psmd14	Psmd14	34.577	25.7	20.6	6	17	6	1.09	1.002	1.006	0.946	1.027	1.005	0.999	0.971	0.99	0.77514
O35594	Intraflagellar transport protein 81 homolog OS=Mus musculus OX=10090 GN=Ift81	Ift81	79.284	3.8084	3.6	2	2	2
O35598	Disintegrin and metalloproteinase domain-containing protein 10 OS=Mus musculus OX=10090 GN=Adam10	Adam10	83.967	66.612	19.2	10	16	10	1.012	1.01	0.977	1.022	0.93	1.027	0.973	1.092	1	0.96994
O35604	NPC intracellular cholesterol transporter 1 OS=Mus musculus OX=10090 GN=Npc1	Npc1	142.88	6.4304	2.7	3	3	3	0.901	1.011	0.951	1.096	0.991	1.038	0.97	1.085	1.032	0.52734
O35607	Bone morphogenetic protein receptor type-2 OS=Mus musculus OX=10090 GN=Bmpr2	Bmpr2	115.02	23.829	11	10	11	10	0.977	1.02	0.976	1.057	1.013	0.909	1.046	1.046	0.996	0.89958
O35609	Secretory carrier-associated membrane protein 3 OS=Mus musculus OX=10090 GN=Scamp3	Scamp3	38.458	54.637	30.4	7	12	7	1.033	1.029	0.962	0.924	1.066	1.015	0.964	0.947	1.011	0.7804
O35632	Hyaluronidase-2 OS=Mus musculus OX=10090 GN=Hyal2	Hyal2	53.617	3.7923	5.7	3	3	3	1.029	0.97	1.052	0.973	0.962	1.008	1.03	1.007	0.996	0.8799
O35638	Cohesin subunit SA-2 OS=Mus musculus OX=10090 GN=Stag2	Stag2	141.28	59.81	17.6	21	29	19	0.942	0.923	0.943	1.03	1.003	1.053	1.108	1.014	1.089	0.0429
O35639	Annexin A3 OS=Mus musculus OX=10090 GN=Anxa3	Anxa3	36.384	230.81	55.4	23	58	23	0.982	0.999	0.993	0.96	1.041	0.995	0.99	1.05	1.036	0.090919
O35640	Annexin A8 OS=Mus musculus OX=10090 GN=Anxa8	Anxa8	36.724	12.671	21.7	6	9	6	0.784	1.083	1.272	1.026	0.885	0.968	0.954	0.918	0.894	0.41216
O35643	AP-1 complex subunit beta-1 OS=Mus musculus OX=10090 GN=Ap1b1	Ap1b1	103.93	79.921	32.9	30	66	14	1.048	1.019	1.026	0.942	0.949	1.022	1.007	1.004	0.987	0.66834
O35646	Calpain-6 OS=Mus musculus OX=10090 GN=Capn6	Capn6	74.542	11.91	7.5	4	5	4	0.981	0.931	1.018	0.925	1.122	1.049	1.057	1.017	1.101	0.0197765
O35648	Centrin-3 OS=Mus musculus OX=10090 GN=Cetn3	Cetn3	19.519	2.5713	9.6	2	2	2
O35654	DNA polymerase delta subunit 2 OS=Mus musculus OX=10090 GN=Pold2	Pold2	51.354	21.22	17.5	5	6	5	1.062	1.107	0.981	1.006	0.922	1.072	0.99	0.88	0.93	0.193541
O35658	Complement component 1 Q subcomponent-binding protein, mitochondrial OS=Mus musculus OX=10090 GN=C1qbp	C1qbp	31.013	141.55	24.8	5	11	5	1.081	1.07	0.977	1.047	0.894	1.024	0.964	0.952	0.918	0.054741
O35671	Integrin beta-1-binding protein 1 OS=Mus musculus OX=10090 GN=Itgb1bp1	Itgb1bp1	21.644	2.2238	7.5	1	1	1	0.922	1.054	0.737	1.11	1.208	1.017	1.025	0.983	1.107	0.32104
O35678	Monoglyceride lipase OS=Mus musculus OX=10090 GN=Mgll	Mgll	33.387	7.3095	24.1	6	7	6	0.903	1.025	1.186	1.094	0.869	1.059	0.91	0.999	0.912	0.26132
O35680	28S ribosomal protein S12, mitochondrial OS=Mus musculus OX=10090 GN=Mrps12	Mrps12	15.437	2.9719	7.9	1	1	1	1.151	0.997	1.03	0.944	1.051	0.998	0.889	0.966	0.947	0.36482
O35682	Myeloid-associated differentiation marker OS=Mus musculus OX=10090 GN=Myadm	Myadm	35.284	96.393	12.8	4	16	4	0.913	0.962	0.979	1.01	1.033	1.006	1.022	1.073	1.07	0.0358
O35685	Nuclear migration protein nudC OS=Mus musculus OX=10090 GN=Nudc	Nudc	38.358	92.956	50.9	18	40	18	1.026	1.046	1.011	1.042	0.971	0.999	0.976	0.948	0.944	0.0048383
O35691	Pinin OS=Mus musculus OX=10090 GN=Pnn	Pnn	82.435	78.19	20.6	17	27	17	0.963	0.964	0.985	0.973	0.995	1.031	0.981	1.063	1.048	0.049941
O35704	Serine palmitoyltransferase 1 OS=Mus musculus OX=10090 GN=Sptlc1	Sptlc1	52.534	13.128	11	5	7	5	1.043	1.062	1.092	0.899	1.015	0.939	1.01	0.956	0.957	0.41534
O35711	Liprin-beta-2 OS=Mus musculus OX=10090 GN=Ppfibp2	Ppfibp2	98.752	10.383	12	9	10	7	1.033	0.94	0.959	1.014	1.054	1.059	0.949	1.084	1.051	0.2357
O35728	Cytochrome P450 4A14 OS=Mus musculus OX=10090 GN=Cyp4a14	Cyp4a14	58.719	2.9079	2.4	1	1	1	2.461	0.722	0.848	0.927	0.803	0.737	0.802	0.765	0.627	0.31238
O35730	E3 ubiquitin-protein ligase RING1 OS=Mus musculus OX=10090 GN=Ring1	Ring1	42.63	15.367	16	4	6	3
O35737	Heterogeneous nuclear ribonucleoprotein H OS=Mus musculus OX=10090 GN=Hnrnph1	Hnrnph1	49.199	157.22	41.2	16	75	5	0.981	1.009	1.028	1.001	0.981	0.989	1.022	1.032	1.001	0.94362
O35841	Apoptosis inhibitor 5 OS=Mus musculus OX=10090 GN=Api5	Api5	56.784	75.849	34.9	17	32	17	0.992	0.984	0.984	1.035	0.973	0.991	1.059	1.06	1.022	0.43344
O35855	Branched-chain-amino-acid aminotransferase, mitochondrial OS=Mus musculus OX=10090 GN=Bcat2	Bcat2	44.127	41.377	19.3	6	9	6	0.947	1.043	1.027	1.053	0.973	1.009	1.029	0.953	0.974	0.41642
O35857	Mitochondrial import inner membrane translocase subunit TIM44 OS=Mus musculus OX=10090 GN=Timm44	Timm44	51.091	38.92	28.5	13	16	13	1.076	1.003	1.016	0.998	1.003	0.964	0.998	0.941	0.954	0.088496
O35864	COP9 signalosome complex subunit 5 OS=Mus musculus OX=10090 GN=Cops5	Cops5	37.548	28.462	25.7	7	11	7	0.969	1.015	0.944	1.042	0.954	1.035	1.006	1.034	1.015	0.62846
O35874	Neutral amino acid transporter A OS=Mus musculus OX=10090 GN=Slc1a4	Slc1a4	56.061	60.222	12.2	4	8	4	1.052	0.977	1.035	0.961	0.958	0.984	1.012	0.978	0.977	0.38972
O35887	Calumenin OS=Mus musculus OX=10090 GN=Calu	Calu	37.063	117.21	49.2	14	40	14	1.025	1.01	1.062	0.973	1.001	1.004	0.967	0.905	0.953	0.155862
O35892	Nuclear autoantigen Sp-100 OS=Mus musculus OX=10090 GN=Sp100	Sp100	54.726	7.635	8.7	4	4	4	0.956	0.923	1.144	1.022	1.009	1.124	0.885	0.97	0.986	0.83936
O35900	U6 snRNA-associated Sm-like protein LSm2 OS=Mus musculus OX=10090 GN=Lsm2	Lsm2	10.834	17.524	54.7	4	7	4	0.916	1.047	0.958	1.033	1.125	0.957	1.04	1.007	1.044	0.38888
O35902	Desmoglein-3 OS=Mus musculus OX=10090 GN=Dsg3	Dsg3	107.89	2.087	1.7	1	1	1
O35927	Catenin delta-2 OS=Mus musculus OX=10090 GN=Ctnnd2	Ctnnd2	135	2.8083	2.4	3	4	2	0.915	1.014	0.951	0.964	1.068	1.064	1.06	0.994	1.089	0.020136
O35929	GTP-binding protein REM 1 OS=Mus musculus OX=10090 GN=Rem1	Rem1	32.909	22.826	25.3	7	10	6	1.035	1.035	1	0.956	0.973	1.054	0.937	0.996	0.984	0.605
O35930	Platelet glycoprotein Ib alpha chain OS=Mus musculus OX=10090 GN=Gp1ba	Gp1ba	80.054	3.0883	1.4	1	1	1	1.084	1.362	1.03	0.963	0.926	1.031	0.893	0.702	0.8	0.089616
O35943	Frataxin, mitochondrial OS=Mus musculus OX=10090 GN=Fxn	Fxn	22.924	5.5539	11.1	2	4	2	1.055	0.99	0.97	1.013	1.04	0.964	1.038	0.97	0.996	0.8853
O35945	Aldehyde dehydrogenase, cytosolic 1 OS=Mus musculus OX=10090 GN=Aldh1a7	Aldh1a7	54.587	30.042	39.5	21	56	9	0.855	1.07	0.889	1.038	0.935	1.01	1.118	1.157	1.096	0.25774
O35955	Proteasome subunit beta type-10 OS=Mus musculus OX=10090 GN=Psmb10	Psmb10	29.063	19.807	18.7	4	6	4	1.026	0.899	0.881	1.124	1.188	0.988	0.848	1.082	1.045	0.67
O35963	Ras-related protein Rab-33B OS=Mus musculus OX=10090 GN=Rab33b	Rab33b	25.766	9.1178	17.9	3	5	3
O35969	Guanidinoacetate N-methyltransferase OS=Mus musculus OX=10090 GN=Gamt	Gamt	26.336	11.273	19.1	3	4	3	1.213	0.95	0.946	0.979	1.037	0.912	1.117	0.89	0.968	0.70624
O35988	Syndecan-4 OS=Mus musculus OX=10090 GN=Sdc4	Sdc4	21.482	8.5527	16.2	3	4	3	0.903	1.082	0.965	1.078	0.944	1.01	0.999	1.044	0.992	0.91464
O54692	Centromere/kinetochore protein zw10 homolog OS=Mus musculus OX=10090 GN=Zw10	Zw10	88.062	18.592	12.3	9	13	9	1.029	1.059	1.063	1.086	1.039	0.953	0.953	0.868	0.9	0.031298
O54724	Caveolae-associated protein 1 OS=Mus musculus OX=10090 GN=Cavin1	Cavin1	43.953	316.91	49	20	70	20	0.959	0.987	0.92	1.003	1.033	1.019	1.015	1.113	1.08	0.036223
O54734	Dolichyl-diphosphooligosaccharide--protein glycosyltransferase 48 kDa subunit OS=Mus musculus OX=10090 GN=Ddost	Ddost	49.027	34.981	26.3	11	24	11	1.117	0.958	1.033	1.014	1	1.005	1.009	0.934	0.958	0.29412
O54774	AP-3 complex subunit delta-1 OS=Mus musculus OX=10090 GN=Ap3d1	Ap3d1	135.08	51.316	15.9	16	19	16	0.963	0.969	1.003	0.977	1.052	1.086	1.052	1.044	1.082	0.00073993
O54781	SRSF protein kinase 2 OS=Mus musculus OX=10090 GN=Srpk2	Srpk2	76.756	7.8561	4.8	3	4	2	1.044	0.995	0.98	1.143	1.008	0.927	0.95	1.004	0.934	0.149779
O54782	Epididymis-specific alpha-mannosidase OS=Mus musculus OX=10090 GN=Man2b2	Man2b2	115.61	1.1395	2	2	2	2	1.023	0.969	0.971	1.127	0.983	0.963	0.936	1.077	0.968	0.51732
O54784	Death-associated protein kinase 3 OS=Mus musculus OX=10090 GN=Dapk3	Dapk3	51.421	14.833	13.6	6	8	6	1.015	0.992	0.997	1.014	1.109	1.015	0.955	0.918	0.995	0.86394
O54785	LIM domain kinase 2 OS=Mus musculus OX=10090 GN=Limk2	Limk2	72.201	2.8605	4.5	2	2	2	1.164	1.195	0.86	1.04	0.915	1.009	0.864	0.976	0.884	0.20468
O54786	DNA fragmentation factor subunit alpha OS=Mus musculus OX=10090 GN=Dffa	Dffa	36.572	25.804	17.5	5	10	5	1.035	0.978	0.886	0.979	1.017	0.952	1.09	1.045	1.058	0.23358
O54791	Transcription factor MafF OS=Mus musculus OX=10090 GN=Maff	Maff	16.954	1.9696	10.3	2	3	1
O54819	Tissue factor pathway inhibitor OS=Mus musculus OX=10090 GN=Tfpi	Tfpi	34.986	1.1355	6.9	1	1	1
O54824	Pro-interleukin-16 OS=Mus musculus OX=10090 GN=Il16	Il16	141.43	19.197	8.1	9	12	9	1.098	0.979	1.036	1	0.97	1.042	1.035	0.998	0.983	0.61142
O54825	Bystin OS=Mus musculus OX=10090 GN=Bysl	Bysl	49.783	3.7368	3.9	2	3	2	1.097	1.054	1.091	1.01	0.979	0.948	1.001	0.848	0.888	0.027362
O54833	Casein kinase II subunit alpha' OS=Mus musculus OX=10090 GN=Csnk2a2	Csnk2a2	41.215	35.529	32	9	13	9	0.94	0.956	1.062	1.016	1.011	1.031	0.97	1.007	1.011	0.70616
O54834	Rho GTPase-activating protein 6 OS=Mus musculus OX=10090 GN=Arhgap6	Arhgap6	108.84	13.223	7.1	6	6	6	0.964	1.035	0.92	1.033	1.067	0.987	1.085	1.055	1.061	0.140461
O54865	Guanylate cyclase soluble subunit beta-1 OS=Mus musculus OX=10090 GN=Gucy1b1	Gucy1b1	70.597	104.47	40.2	23	46	23	0.895	0.983	1.021	0.973	1.004	1.059	1.06	1.018	1.069	0.070741
O54879	High mobility group protein B3 OS=Mus musculus OX=10090 GN=Hmgb3	Hmgb3	23.01	54.866	32.5	8	19	7	1.017	0.982	0.975	0.956	1.019	0.973	1.001	1.117	1.046	0.22774
O54890	Integrin beta-3 OS=Mus musculus OX=10090 GN=Itgb3	Itgb3	86.738	97.771	25.4	17	23	17	1.025	1.136	1.062	0.969	1.047	0.988	0.919	0.778	0.89	0.146898
O54901	OX-2 membrane glycoprotein OS=Mus musculus OX=10090 GN=Cd200	Cd200	31.256	9.0619	11.5	3	4	3	0.912	1.04	0.899	1.072	0.931	1.056	1.11	1.057	1.059	0.35884
O54916	RalBP1-associated Eps domain-containing protein 1 OS=Mus musculus OX=10090 GN=Reps1	Reps1	86.518	18.994	9.7	8	10	7	0.958	0.948	0.913	0.987	0.93	1.082	1.047	1.048	1.079	0.089562
O54931	A-kinase anchor protein 2 OS=Mus musculus OX=10090 GN=Akap2	Akap2	98.577	275.47	33.3	30	64	30	0.983	0.977	0.978	0.991	1.014	1.004	1.001	1.058	1.038	0.069099
O54940	BCL2/adenovirus E1B 19 kDa protein-interacting protein 2 OS=Mus musculus OX=10090 GN=Bnip2	Bnip2	37.768	2.0806	6.1	2	3	2	0.834	0.988	1.001	0.898	1.107	1.071	1.022	1.105	1.157	0.0195765
O54941	SWI/SNF-related matrix-associated actin-dependent regulator of chromatin subfamily E member 1 OS=Mus musculus OX=10090 GN=Smarce1	Smarce1	46.638	58.186	28.5	10	13	9	0.938	1.021	1.015	0.968	1.029	1.043	1.006	1.012	1.038	0.136924
O54942	Claudin-5 OS=Mus musculus OX=10090 GN=Cldn5	Cldn5	23.054	3.1582	5	2	2	2	0.863	1.019	0.934	1.105	0.877	1.064	1.047	1.132	1.051	0.54262
O54946	DnaJ homolog subfamily B member 6 OS=Mus musculus OX=10090 GN=Dnajb6	Dnajb6	39.807	10.386	14.5	4	6	3	1.071	0.937	0.937	1.078	1.055	1.001	1.049	0.925	1.002	0.95836
O54950	5'-AMP-activated protein kinase subunit gamma-1 OS=Mus musculus OX=10090 GN=Prkag1	Prkag1	37.52	16.789	28.8	9	19	7	0.832	0.924	0.971	1.081	0.952	1.19	1.16	0.932	1.112	0.26118
O54962	Barrier-to-autointegration factor OS=Mus musculus OX=10090 GN=Banf1	Banf1	10.102	17.678	56.2	5	13	5	1.091	0.994	0.976	0.87	0.953	1.001	0.986	1.128	1.035	0.57148
O54974	Galectin-7 OS=Mus musculus OX=10090 GN=Lgals7	Lgals7	15.173	11.802	40.4	4	6	4	0.635	1.286	1.625	1.359	0.798	0.914	0.725	0.665	0.632	0.109421
O54983	Ketimine reductase mu-crystallin OS=Mus musculus OX=10090 GN=Crym	Crym	33.523	26.308	24.9	6	7	6	1.091	1.03	1.057	1.021	0.886	0.999	1.016	0.927	0.912	0.038161
O54984	ATPase Asna1 OS=Mus musculus OX=10090 GN=Asna1	Asna1	38.822	24.821	17	5	8	5	1.028	1.086	0.974	1.134	0.933	0.923	0.918	1.038	0.903	0.060082
O54988	STE20-like serine/threonine-protein kinase OS=Mus musculus OX=10090 GN=Slk	Slk	141.46	153.05	23.8	25	37	24	1.007	1.024	0.993	0.982	0.993	1.029	1	1.001	1.004	0.7341
O54990	Prominin-1 OS=Mus musculus OX=10090 GN=Prom1	Prom1	97.112	2.8821	4.7	3	3	3	1.161	1.053	0.95	1.162	0.86	0.875	1.01	0.978	0.861	0.054261
O54992	MAP kinase-activated protein kinase 5 OS=Mus musculus OX=10090 GN=Mapkapk5	Mapkapk5	54.152	1.1555	1.7	1	2	1
O54998	Peptidyl-prolyl cis-trans isomerase FKBP7 OS=Mus musculus OX=10090 GN=Fkbp7	Fkbp7	24.913	1.9446	8.3	2	4	2	0.966	0.986	1.088	1.207	0.951	1.005	0.908	0.937	0.895	0.099836
O55013	Trafficking protein particle complex subunit 3 OS=Mus musculus OX=10090 GN=Trappc3	Trappc3	20.302	19.766	35	8	13	8	0.999	0.917	0.972	1.06	1.035	1.018	0.973	0.995	1.018	0.57768
O55022	Membrane-associated progesterone receptor component 1 OS=Mus musculus OX=10090 GN=Pgrmc1	Pgrmc1	21.694	150.19	49.2	11	27	10	1.202	0.945	1	0.951	1.014	0.941	1.018	0.985	0.966	0.62654
O55023	Inositol monophosphatase 1 OS=Mus musculus OX=10090 GN=Impa1	Impa1	30.436	77.925	41.9	12	19	12	1.014	0.986	1.029	0.956	1.039	0.982	0.988	1.017	1.01	0.63714
O55026	Ectonucleoside triphosphate diphosphohydrolase 2 OS=Mus musculus OX=10090 GN=Entpd2	Entpd2	54.319	2.0862	5.5	2	2	2
O55028	[3-methyl-2-oxobutanoate dehydrogenase [lipoamide]] kinase, mitochondrial OS=Mus musculus OX=10090 GN=Bckdk	Bckdk	46.587	12.707	7	2	2	2	0.823	0.966	1.153	1.055	0.848	1.119	0.934	1.13	1.009	0.93354
O55029	Coatomer subunit beta' OS=Mus musculus OX=10090 GN=Copb2	Copb2	102.45	174.37	37.2	32	59	32	1.019	0.997	1.036	0.973	1.008	0.988	1.016	0.971	0.99	0.56446
O55033	Cytoplasmic protein NCK2 OS=Mus musculus OX=10090 GN=Nck2	Nck2	42.879	24.796	23.9	9	13	8	0.956	1.017	1.016	1.027	0.946	1.043	0.961	0.999	0.983	0.55274
O55042	Alpha-synuclein OS=Mus musculus OX=10090 GN=Snca	Snca	14.485	53.474	49.3	6	12	6	1.056	0.899	1.094	1.028	0.938	0.943	0.997	1.053	0.964	0.5176
O55047	Serine/threonine-protein kinase tousled-like 2 OS=Mus musculus OX=10090 GN=Tlk2	Tlk2	82.26	1.925	5.3	3	3	3	0.853	1.451	0.833	0.986	0.478	1.422	0.964	0.988	0.934	0.6812
O55057	Retinal rod rhodopsin-sensitive cGMP 3',5'-cyclic phosphodiesterase subunit delta OS=Mus musculus OX=10090 GN=Pde6d	Pde6d	17.348	15.147	20.7	2	4	2	1.136	1.04	0.933	1.037	0.975	0.965	0.985	0.925	0.929	0.142003
O55060	Thiopurine S-methyltransferase OS=Mus musculus OX=10090 GN=Tpmt	Tpmt	27.585	8.6069	16.7	4	5	4	1.417	1.006	1.033	0.933	0.817	1.001	0.888	0.925	0.827	0.128478
O55098	Serine/threonine-protein kinase 10 OS=Mus musculus OX=10090 GN=Stk10	Stk10	111.9	9.9242	10.6	10	11	9	0.971	1.012	0.914	1.004	1.008	1.047	1.018	1.133	1.078	0.077017
O55102	Biogenesis of lysosome-related organelles complex 1 subunit 1 OS=Mus musculus OX=10090 GN=Bloc1s1	Bloc1s1	14.281	6.9904	23.2	3	4	3	0.949	1.031	1.01	1.033	0.947	0.969	1.039	1.056	0.997	0.92024
O55103	Periaxin OS=Mus musculus OX=10090 GN=Prx	Prx	147.69	239.95	36.2	41	104	41	0.97	0.965	0.896	0.975	1.046	1.022	1.002	1.154	1.11	0.031963
O55106	Striatin OS=Mus musculus OX=10090 GN=Strn	Strn	85.965	127.54	32.4	19	26	18	1.02	1.014	1.013	0.971	1.014	0.958	1.015	0.991	0.99	0.58888
O55111	Desmoglein-2 OS=Mus musculus OX=10090 GN=Dsg2	Dsg2	122.38	1.1795	1.1	1	1	1
O55125	Protein NipSnap homolog 1 OS=Mus musculus OX=10090 GN=Nipsnap1	Nipsnap1	33.363	13.608	15.8	5	8	5	1.778	0.894	0.923	0.879	0.862	0.928	0.867	0.901	0.795	0.36916
O55126	Protein NipSnap homolog 2 OS=Mus musculus OX=10090 GN=Nipsnap2	Nipsnap2	32.932	24.865	29.5	9	14	9	0.836	1.044	1.052	0.971	0.926	1.058	1.067	1.07	1.056	0.40822
O55128	Histone deacetylase complex subunit SAP18 OS=Mus musculus OX=10090 GN=Sap18	Sap18	17.595	20.207	43.8	8	16	8	0.96	0.998	0.979	0.97	0.939	1.032	1.036	1.091	1.049	0.20126
O55131	Septin-7 OS=Mus musculus OX=10090 GN=Sept7	Sept7	50.549	248.52	53.4	24	71	22	0.986	1.007	0.984	0.96	1.05	0.987	1.022	1.041	1.041	0.053244
O55135	Eukaryotic translation initiation factor 6 OS=Mus musculus OX=10090 GN=Eif6	Eif6	26.511	48.676	35.9	6	15	6	1.102	0.965	0.988	1.031	1.099	0.962	1.002	0.953	0.983	0.7008
O55137	Acyl-coenzyme A thioesterase 1 OS=Mus musculus OX=10090 GN=Acot1	Acot1	46.135	87.709	36.8	17	41	5	1.089	1.04	0.913	0.949	0.93	1.003	1.002	1.099	1.011	0.83654
O55142	60S ribosomal protein L35a OS=Mus musculus OX=10090 GN=Rpl35a	Rpl35a	12.554	10.71	47.3	7	12	7	1.025	1.113	1.009	0.936	0.997	1.093	0.941	0.932	0.971	0.5781
O55143	Sarcoplasmic/endoplasmic reticulum calcium ATPase 2 OS=Mus musculus OX=10090 GN=Atp2a2	Atp2a2	114.86	323.31	34.6	37	94	21	0.935	1.031	1.029	1.014	0.965	1.02	0.984	0.992	0.988	0.6737
O55187	E3 SUMO-protein ligase CBX4 OS=Mus musculus OX=10090 GN=Cbx4	Cbx4	60.522	1.7757	2.7	1	1	1	0.947	1.008	1.011	0.944	1.207	0.99	0.9	1.022	1.053	0.4911
O55201	Transcription elongation factor SPT5 OS=Mus musculus OX=10090 GN=Supt5h	Supt5h	120.66	63.347	21.2	19	24	19	1.019	0.971	1.018	1.005	1.01	1.023	1.003	1.022	1.011	0.3915
O55222	Integrin-linked protein kinase OS=Mus musculus OX=10090 GN=Ilk	Ilk	51.373	55.807	37.8	18	63	18	0.925	1.007	0.987	0.989	1.03	1.017	1.027	1.066	1.059	0.034176
O55229	Choline/ethanolamine kinase OS=Mus musculus OX=10090 GN=Chkb	Chkb	45.126	9.8808	14.5	4	5	4	0.833	1.054	0.98	1.102	1.176	1.113	0.994	0.787	1.025	0.86484
O55234	Proteasome subunit beta type-5 OS=Mus musculus OX=10090 GN=Psmb5	Psmb5	28.532	44.733	31.1	9	17	9	0.873	0.977	0.979	1.044	0.997	1.009	1.031	1.012	1.045	0.3072
O55236	mRNA-capping enzyme OS=Mus musculus OX=10090 GN=Rngtt	Rngtt	68.683	5.7652	5.7	3	5	3	1.059	0.956	1.069	0.982	1.267	0.876	0.987	0.844	0.977	0.72862
O70126	Aurora kinase B OS=Mus musculus OX=10090 GN=Aurkb	Aurkb	39.384	4.7438	10.1	3	3	3
O70133	ATP-dependent RNA helicase A OS=Mus musculus OX=10090 GN=Dhx9	Dhx9	149.47	196.9	23.9	32	64	32	0.928	1.018	0.979	1.031	0.969	1.036	1.024	1.025	1.025	0.4079
O70138	Neutrophil collagenase OS=Mus musculus OX=10090 GN=Mmp8	Mmp8	53.125	3.1378	3.4	2	2	2
O70139	cAMP-dependent protein kinase inhibitor gamma OS=Mus musculus OX=10090 GN=Pkig	Pkig	7.9434	5.9039	21.1	1	3	1	0.921	0.993	0.809	1.089	0.991	1.004	1.156	1.09	1.113	0.178321
O70145	Neutrophil cytosol factor 2 OS=Mus musculus OX=10090 GN=Ncf2	Ncf2	59.485	18.559	11.2	5	7	5	0.948	1.014	0.792	0.953	1.1	1.141	1	1.054	1.159	0.047241
O70152	Dolichol-phosphate mannosyltransferase subunit 1 OS=Mus musculus OX=10090 GN=Dpm1	Dpm1	29.174	23.581	27.3	6	8	6	0.885	1.016	0.981	1.046	1.031	0.991	1.065	1.009	1.043	0.31438
O70161	Phosphatidylinositol 4-phosphate 5-kinase type-1 gamma OS=Mus musculus OX=10090 GN=Pip5k1c	Pip5k1c	72.407	10.865	9.8	6	8	5	0.822	0.863	1.036	0.919	1.078	0.996	1.187	1.14	1.209	0.02254
O70165	Ficolin-1 OS=Mus musculus OX=10090 GN=Fcn1	Fcn1	36.298	12.72	14.1	4	4	4	0.949	0.892	1.059	0.945	1.176	1.057	0.944	1.014	1.09	0.19516
O70172	Phosphatidylinositol 5-phosphate 4-kinase type-2 alpha OS=Mus musculus OX=10090 GN=Pip4k2a	Pip4k2a	46.151	29.63	12.6	5	7	4	1.005	0.958	1.056	0.983	0.999	1.024	1.058	0.988	1.017	0.53438
O70194	Eukaryotic translation initiation factor 3 subunit D OS=Mus musculus OX=10090 GN=Eif3d	Eif3d	63.988	99.793	47.4	18	32	18	0.994	1.029	1.011	1.041	0.977	0.989	1.037	0.965	0.974	0.20158
O70209	PDZ and LIM domain protein 3 OS=Mus musculus OX=10090 GN=Pdlim3	Pdlim3	34.299	81.505	48.1	11	32	11	0.955	1.055	1.151	1.05	0.937	1.006	0.959	0.88	0.898	0.064985
O70228	Probable phospholipid-transporting ATPase IIA OS=Mus musculus OX=10090 GN=Atp9a	Atp9a	118.61	15.5	6.9	6	8	4	0.964	1.055	1.081	1.027	1.002	0.913	1.066	0.942	0.951	0.26832
O70250	Phosphoglycerate mutase 2 OS=Mus musculus OX=10090 GN=Pgam2	Pgam2	28.827	23.414	30.4	8	19	4	0.654	1.031	1.474	1.03	0.959	1.204	0.76	0.889	0.91	0.73562
O70251	Elongation factor 1-beta OS=Mus musculus OX=10090 GN=Eef1b	Eef1b	24.693	38.854	26.7	5	31	5	1.101	1.003	1.052	0.962	0.979	1.003	0.953	0.925	0.937	0.109599
O70252	Heme oxygenase 2 OS=Mus musculus OX=10090 GN=Hmox2	Hmox2	35.738	39.254	42.5	11	23	11	1.077	1.011	0.984	1.014	0.965	1.016	1.026	0.949	0.968	0.27606
O70258	Epsilon-sarcoglycan OS=Mus musculus OX=10090 GN=Sgce	Sgce	49.735	6.1847	4.6	2	2	2	0.99	1.056	1.07	1.056	0.954	1.005	0.993	0.905	0.924	0.036483
O70274	Protein tyrosine phosphatase type IVA 2 OS=Mus musculus OX=10090 GN=Ptp4a2	Ptp4a2	19.127	8.2441	26.3	6	7	4	0.912	1.096	0.992	1.142	0.893	1.131	0.902	0.964	0.939	0.42592
O70281	Protein-tyrosine sulfotransferase 1 OS=Mus musculus OX=10090 GN=Tpst1	Tpst1	42.132	1.5909	5.9	2	2	2	1.101	1.029	0.971	1.105	0.871	0.785	1.118	1.067	0.913	0.30582
O70293	G protein-coupled receptor kinase 6 OS=Mus musculus OX=10090 GN=Grk6	Grk6	65.978	9.3032	7.8	3	4	2	0.978	0.998	0.888	1.057	0.874	0.934	1.092	1.225	1.052	0.62176
O70305	Ataxin-2 OS=Mus musculus OX=10090 GN=Atxn2	Atxn2	136.48	16.187	6.3	9	10	7	1.095	1.036	0.965	1.021	0.998	0.987	0.964	1.002	0.96	0.191902
O70309	Integrin beta-5 OS=Mus musculus OX=10090 GN=Itgb5	Itgb5	87.908	12.129	8.4	6	7	6	0.964	1.02	0.825	1.082	0.928	1.08	0.991	1.038	1.038	0.56872
O70310	Glycylpeptide N-tetradecanoyltransferase 1 OS=Mus musculus OX=10090 GN=Nmt1	Nmt1	56.888	49.719	20.6	8	17	7	0.991	1.013	1.034	1.009	1.003	0.966	1.007	0.952	0.971	0.116719
O70311	Glycylpeptide N-tetradecanoyltransferase 2 OS=Mus musculus OX=10090 GN=Nmt2	Nmt2	60.484	7.8397	11.9	6	8	5	0.978	0.972	0.981	1.018	0.987	1.05	0.897	1.001	0.996	0.88986
O70318	Band 4.1-like protein 2 OS=Mus musculus OX=10090 GN=Epb41l2	Epb41l2	109.94	323.31	51	44	81	39	0.952	1.01	1.012	1.005	0.997	1.005	1.037	0.998	1.015	0.42918
O70325	Phospholipid hydroperoxide glutathione peroxidase OS=Mus musculus OX=10090 GN=Gpx4	Gpx4	22.228	21.583	38.6	7	12	7	0.944	1.011	1.002	0.998	0.936	1.092	1.05	0.955	1.02	0.67282
O70361	Period circadian protein homolog 3 OS=Mus musculus OX=10090 GN=Per3	Per3	120.91	1.3572	2.6	3	3	3	0.979	1.056	0.976	1.079	0.908	1.038	1.006	0.992	0.964	0.37968
O70370	Cathepsin S OS=Mus musculus OX=10090 GN=Ctss	Ctss	38.474	5.221	5.6	2	4	2	0.948	0.783	0.811	0.867	1.171	1.097	1.093	1.282	1.362	0.00151662
O70373	Xin actin-binding repeat-containing protein 1 OS=Mus musculus OX=10090 GN=Xirp1	Xirp1	123.43	2.9752	2.1	2	2	2	0.789	0.977	1.309	1.183	0.953	1.12	0.778	0.923	0.886	0.44118
O70378	ER membrane protein complex subunit 8 OS=Mus musculus OX=10090 GN=Emc8	Emc8	23.348	21.726	30.4	6	10	6	1.02	0.915	0.964	0.965	1.015	1.04	1.093	0.974	1.067	0.096317
O70400	PDZ and LIM domain protein 1 OS=Mus musculus OX=10090 GN=Pdlim1	Pdlim1	35.774	95.845	52.6	15	31	15	0.98	1.037	1.032	1.022	0.955	1.044	0.936	0.995	0.965	0.23782
O70404	Vesicle-associated membrane protein 8 OS=Mus musculus OX=10090 GN=Vamp8	Vamp8	11.451	8.2518	26.7	3	9	3	1.043	0.983	0.932	0.937	1.075	0.925	1.047	1.079	1.059	0.2519
O70421	Frizzled-1 OS=Mus musculus OX=10090 GN=Fzd1	Fzd1	71.126	17.538	3.4	2	4	2	0.873	1.019	0.956	1.083	0.934	1.012	1.114	1.05	1.046	0.46854
O70423	Membrane primary amine oxidase OS=Mus musculus OX=10090 GN=Aoc3	Aoc3	84.533	14.561	11.5	9	11	9	0.791	1.011	0.98	1.153	1.038	1.132	1.021	0.918	1.044	0.59908
O70433	Four and a half LIM domains protein 2 OS=Mus musculus OX=10090 GN=Fhl2	Fhl2	32.072	13.511	22.6	4	4	4	0.89	0.937	1.026	0.91	1.169	0.995	1.11	0.998	1.135	0.04782
O70435	Proteasome subunit alpha type-3 OS=Mus musculus OX=10090 GN=Psma3	Psma3	28.405	30.918	45.5	13	33	13	0.985	1.012	1.051	1.007	0.993	0.992	1.001	1.011	0.986	0.35614
O70439	Syntaxin-7 OS=Mus musculus OX=10090 GN=Stx7	Stx7	29.82	32.422	30.3	7	12	7	1.001	1.02	0.991	0.994	1.052	0.984	1.038	1.007	1.019	0.30722
O70456	14-3-3 protein sigma OS=Mus musculus OX=10090 GN=Sfn	Sfn	27.706	51.865	54.8	13	39	9	0.703	1.268	1.594	1.32	0.727	0.959	0.709	0.726	0.639	0.073619
O70468	Myosin-binding protein C, cardiac-type OS=Mus musculus OX=10090 GN=Mybpc3	Mybpc3	140.63	72.315	19.9	21	22	21	0.868	1.068	0.968	1.014	0.955	1.092	1.015	1.063	1.053	0.35536
O70472	Transmembrane protein 131 OS=Mus musculus OX=10090 GN=Tmem131	Tmem131	204.65	1.1284	0.6	1	1	1
O70475	UDP-glucose 6-dehydrogenase OS=Mus musculus OX=10090 GN=Ugdh	Ugdh	54.831	135.82	42.6	20	38	20	0.948	1.127	1.065	1.002	0.987	1.021	0.977	0.919	0.943	0.23126
O70477	Homeobox protein PKNOX1 OS=Mus musculus OX=10090 GN=Pknox1	Pknox1	47.538	1.5616	1.8	1	1	1	0.964	0.992	1.056	0.902	0.916	1.029	1.026	1.134	1.049	0.42752
O70480	Vesicle-associated membrane protein 4 OS=Mus musculus OX=10090 GN=Vamp4	Vamp4	16.353	3.1687	13.5	1	1	1	0.763	0.987	0.909	1.266	1.075	0.912	1.071	1.086	1.056	0.5668
O70481	E3 ubiquitin-protein ligase UBR1 OS=Mus musculus OX=10090 GN=Ubr1	Ubr1	200.24	30.107	7.9	11	11	11	0.873	0.977	0.928	1.047	1.045	1.034	1.127	1.046	1.112	0.048003
O70492	Sorting nexin-3 OS=Mus musculus OX=10090 GN=Snx3	Snx3	18.757	17.833	40.1	8	18	6	0.971	1.016	1.042	1.047	0.953	0.978	0.999	0.974	0.958	0.07348
O70493	Sorting nexin-12 OS=Mus musculus OX=10090 GN=Snx12	Snx12	19.116	15.717	33.9	7	16	5	1.022	0.95	0.991	0.928	1.007	1.029	1.014	1.021	1.046	0.128522
O70494	Transcription factor Sp3 OS=Mus musculus OX=10090 GN=Sp3	Sp3	82.361	26.882	6.9	4	4	4	0.88	1.088	0.947	1.032	0.95	1.072	1.011	1.048	1.034	0.53194
O70503	Very-long-chain 3-oxoacyl-CoA reductase OS=Mus musculus OX=10090 GN=Hsd17b12	Hsd17b12	34.741	34.215	22.1	7	15	7	1.034	0.96	0.991	1.038	0.985	1.029	1.01	0.901	0.976	0.4925
O70546	Lysine-specific demethylase 6A OS=Mus musculus OX=10090 GN=Kdm6a	Kdm6a	154.35	9.3717	4.5	5	5	5	0.845	1.027	1.077	0.939	1.039	1.144	0.937	1.009	1.062	0.3955
O70551	SRSF protein kinase 1 OS=Mus musculus OX=10090 GN=Srpk1	Srpk1	73.088	7.0856	6.5	3	5	2	1.146	1.047	0.893	1.003	0.921	1.083	1.024	0.908	0.963	0.60194
O70566	Protein diaphanous homolog 2 OS=Mus musculus OX=10090 GN=Diaph2	Diaph2	124.87	11.326	7.9	8	8	8	0.974	0.979	0.915	1.062	1.026	0.959	1.103	1.031	1.048	0.3027
O70572	Sphingomyelin phosphodiesterase 2 OS=Mus musculus OX=10090 GN=Smpd2	Smpd2	47.466	15.517	14.6	5	5	5	0.956	0.904	0.993	0.975	1.099	1.042	1.087	0.986	1.101	0.023982
O70576	Cohesin subunit SA-3 OS=Mus musculus OX=10090 GN=Stag3	Stag3	141.17	1.4277	1.5	2	2	2	0.881	1.024	0.924	0.953	1.205	0.993	1.037	1.017	1.124	0.075363
O70589	Peripheral plasma membrane protein CASK OS=Mus musculus OX=10090 GN=Cask	Cask	105.11	52.294	22.7	18	24	18	0.947	0.985	1	0.979	0.968	1.001	1.006	1.08	1.037	0.21618
O70591	Prefoldin subunit 2 OS=Mus musculus OX=10090 GN=Pfdn2	Pfdn2	16.534	14.78	40.3	6	11	6	1.07	0.962	0.965	1.01	1.11	0.96	0.99	0.944	0.999	0.96804
O88186	Platelet glycoprotein IX OS=Mus musculus OX=10090 GN=Gp9	Gp9	19.664	2.9118	10.7	1	1	1
O88200	C-type lectin domain family 11 member A OS=Mus musculus OX=10090 GN=Clec11a	Clec11a	36.451	4.0104	3.4	1	1	1	0.872	1.074	1.019	1.001	1.031	0.969	0.981	1.08	1.024	0.6324
O88207	Collagen alpha-1(V) chain OS=Mus musculus OX=10090 GN=Col5a1	Col5a1	183.67	32.094	7.1	11	13	11	0.838	0.975	1.057	1.054	0.907	1.083	0.934	1.141	1.036	0.66972
O88271	Craniofacial development protein 1 OS=Mus musculus OX=10090 GN=Cfdp1	Cfdp1	32.921	34.053	26.4	7	9	7	0.962	0.989	0.998	0.974	1.046	1.108	0.975	0.995	1.051	0.150919
O88286	Protein Wiz OS=Mus musculus OX=10090 GN=Wiz	Wiz	184.29	34.18	4.1	6	8	6	0.987	1.029	1.011	0.971	0.995	0.944	1.025	1.025	0.998	0.91572
O88291	DBIRD complex subunit ZNF326 OS=Mus musculus OX=10090 GN=Znf326	Znf326	65.225	15.584	12.8	7	8	7	0.916	1.043	1.063	0.988	0.982	0.979	1.031	1.034	1.004	0.88948
O88307	Sortilin-related receptor OS=Mus musculus OX=10090 GN=Sorl1	Sorl1	247.08	8.6333	4.3	8	8	8
O88322	Nidogen-2 OS=Mus musculus OX=10090 GN=Nid2	Nid2	153.91	288.63	33.6	37	79	36	0.942	0.988	0.953	0.988	1	0.999	1.038	1.112	1.072	0.049744
O88327	Alpha-catulin OS=Mus musculus OX=10090 GN=Ctnnal1	Ctnnal1	81.462	3.71	3.6	3	3	3	0.682	1.062	0.929	1.131	1.076	1.039	0.974	1.15	1.114	0.3311
O88342	WD repeat-containing protein 1 OS=Mus musculus OX=10090 GN=Wdr1	Wdr1	66.406	287.77	57.1	32	74	32	1.007	1.007	1.023	0.982	1.009	0.991	1.019	0.987	0.997	0.78578
O88343	Electrogenic sodium bicarbonate cotransporter 1 OS=Mus musculus OX=10090 GN=Slc4a4	Slc4a4	121.48	1.5551	1.6	1	1	1
O88351	Inhibitor of nuclear factor kappa-B kinase subunit beta OS=Mus musculus OX=10090 GN=Ikbkb	Ikbkb	86.689	11.58	12.3	8	10	8	0.921	1.035	1.007	0.943	1.037	1.075	1.011	1.022	1.061	0.095136
O88379	Bromodomain adjacent to zinc finger domain protein 1A OS=Mus musculus OX=10090 GN=Baz1a	Baz1a	178.46	2.7809	0.8	1	1	1	1.21	0.978	0.981	1.039	1.059	0.905	0.949	0.923	0.912	0.187935
O88384	Vesicle transport through interaction with t-SNAREs homolog 1B OS=Mus musculus OX=10090 GN=Vti1b	Vti1b	26.713	11.639	22.4	5	6	5	1.163	0.99	0.981	0.973	1.052	0.945	0.979	0.951	0.956	0.41636
O88393	Transforming growth factor beta receptor type 3 OS=Mus musculus OX=10090 GN=Tgfbr3	Tgfbr3	93.827	6.9758	3.1	3	3	3	0.842	0.966	0.972	1.002	1.092	1.045	0.974	1.145	1.125	0.062105
O88413	Tubby-related protein 3 OS=Mus musculus OX=10090 GN=Tulp3	Tulp3	51.23	8.5003	8.3	3	3	3	0.953	0.97	0.988	1.094	0.994	1.035	1.04	0.971	1.009	0.79004
O88428	Bifunctional 3'-phosphoadenosine 5'-phosphosulfate synthase 2 OS=Mus musculus OX=10090 GN=Papss2	Papss2	70.35	6.0317	9.8	5	7	4
O88441	Metaxin-2 OS=Mus musculus OX=10090 GN=Mtx2	Mtx2	29.758	24.473	19.8	5	9	5	0.812	1.14	0.8	1.115	0.683	1.124	0.946	1.411	1.077	0.77568
O88447	Kinesin light chain 1 OS=Mus musculus OX=10090 GN=Klc1	Klc1	61.449	102.98	32.2	19	30	14	0.995	1.05	0.97	0.973	0.994	1.02	0.97	0.977	0.993	0.77324
O88448	Kinesin light chain 2 OS=Mus musculus OX=10090 GN=Klc2	Klc2	66.662	43.542	23	13	19	8	0.97	0.996	0.946	1.006	1.083	1.005	1.027	1.016	1.054	0.050077
O88451	Retinol dehydrogenase 7 OS=Mus musculus OX=10090 GN=Rdh7	Rdh7	35.66	16.843	24.7	9	10	9	4.617	0.437	0.689	0.484	0.479	0.469	0.464	0.413	0.293	0.30196
O88454	Potassium channel subfamily K member 4 OS=Mus musculus OX=10090 GN=Kcnk4	Kcnk4	43.051	1.4837	1.8	1	2	1	0.909	0.976	1.19	0.987	0.996	1.055	0.911	0.999	0.975	0.75266
O88455	7-dehydrocholesterol reductase OS=Mus musculus OX=10090 GN=Dhcr7	Dhcr7	53.918	1.8431	1.9	1	1	1
O88456	Calpain small subunit 1 OS=Mus musculus OX=10090 GN=Capns1	Capns1	28.463	22.954	17.1	5	13	5	0.941	1.022	0.976	1.023	1.093	1.076	0.964	0.968	1.035	0.4262
O88477	Insulin-like growth factor 2 mRNA-binding protein 1 OS=Mus musculus OX=10090 GN=Igf2bp1	Igf2bp1	63.45	30.646	24.4	13	21	12	1.016	0.968	0.861	0.982	0.994	1.046	1.017	1.144	1.098	0.095204
O88487	Cytoplasmic dynein 1 intermediate chain 2 OS=Mus musculus OX=10090 GN=Dync1i2	Dync1i2	68.393	177.11	20.9	12	22	12	1.044	1.063	0.992	1.001	1	0.945	1.035	0.979	0.966	0.21372
O88491	Histone-lysine N-methyltransferase, H3 lysine-36 and H4 lysine-20 specific OS=Mus musculus OX=10090 GN=Nsd1	Nsd1	284.08	8.8136	2.7	5	6	4	1.024	0.921	0.969	1.127	1	1.019	1.037	0.961	0.994	0.94158
O88492	Perilipin-4 OS=Mus musculus OX=10090 GN=Plin4	Plin4	139.41	4.5991	8.6	1	1	1
O88508	DNA (cytosine-5)-methyltransferase 3A OS=Mus musculus OX=10090 GN=Dnmt3a	Dnmt3a	101.67	55.253	19.3	17	24	17	0.942	1.021	1.017	0.967	1.028	0.989	1.032	1.012	1.029	0.23498
O88512	AP-1 complex subunit gamma-like 2 OS=Mus musculus OX=10090 GN=Ap1g2	Ap1g2	87.862	1.4504	3.3	3	3	2
O88520	Leucine-rich repeat protein SHOC-2 OS=Mus musculus OX=10090 GN=Shoc2	Shoc2	64.892	15.628	4.6	2	2	2	1.05	0.96	0.949	1.083	0.95	1.013	1.027	1.016	0.991	0.84068
O88522	NF-kappa-B essential modulator OS=Mus musculus OX=10090 GN=Ikbkg	Ikbkg	47.972	20.341	18.9	7	9	7	0.978	1.087	0.953	1.026	1.039	0.993	1.005	0.937	0.983	0.65624
O88531	Palmitoyl-protein thioesterase 1 OS=Mus musculus OX=10090 GN=Ppt1	Ppt1	34.49	23.608	16.7	4	6	4	0.994	1.051	0.976	0.941	1.068	0.883	0.967	1.052	1.002	0.99952
O88532	Zinc finger RNA-binding protein OS=Mus musculus OX=10090 GN=Zfr	Zfr	116.86	49.74	15.7	14	17	14	0.998	1.006	0.974	0.988	1.001	1.023	0.995	1.075	1.032	0.147922
O88533	Aromatic-L-amino-acid decarboxylase OS=Mus musculus OX=10090 GN=Ddc	Ddc	53.873	1.3931	5	1	1	1
O88543	COP9 signalosome complex subunit 3 OS=Mus musculus OX=10090 GN=Cops3	Cops3	47.832	42.17	22.9	9	16	9	0.968	1.033	1.007	1.036	0.938	1.014	1.047	0.995	0.988	0.66134
O88544	COP9 signalosome complex subunit 4 OS=Mus musculus OX=10090 GN=Cops4	Cops4	46.284	109.47	57.1	18	32	18	1.04	1.004	1.007	0.962	1.013	0.968	1	1.014	0.996	0.83174
O88545	COP9 signalosome complex subunit 6 OS=Mus musculus OX=10090 GN=Cops6	Cops6	35.88	29.602	30.6	8	15	8	1.003	1.003	1.026	1.022	1.03	1.02	0.944	0.96	0.975	0.2986
O88559	Menin OS=Mus musculus OX=10090 GN=Men1	Men1	67.5	9.7956	6.1	3	3	3	0.991	1.081	0.9	1.121	0.873	0.972	0.927	1.176	0.965	0.64766
O88561	Long-chain fatty acid transport protein 3 OS=Mus musculus OX=10090 GN=Slc27a3	Slc27a3	72.964	11.338	9	5	6	5	0.968	1.006	1.051	0.996	1.016	1.011	1.041	0.952	1	0.9896
O88569	Heterogeneous nuclear ribonucleoproteins A2/B1 OS=Mus musculus OX=10090 GN=Hnrnpa2b1	Hnrnpa2b1	37.402	298.81	75.6	28	125	27	0.992	0.982	1.025	0.962	1.004	0.968	1.052	1.038	1.025	0.31668
O88572	Low-density lipoprotein receptor-related protein 6 OS=Mus musculus OX=10090 GN=Lrp6	Lrp6	180.25	1.8784	1.3	2	4	1
O88574	Histone deacetylase complex subunit SAP30 OS=Mus musculus OX=10090 GN=Sap30	Sap30	23.231	3.3248	5.5	1	1	1
O88587	Catechol O-methyltransferase OS=Mus musculus OX=10090 GN=Comt	Comt	29.486	13.098	22.3	7	13	7	1.174	1.007	1.045	0.959	1.002	0.98	0.991	0.985	0.946	0.30902
O88593	Peptidoglycan recognition protein 1 OS=Mus musculus OX=10090 GN=Pglyrp1	Pglyrp1	20.489	7.5887	11.5	2	5	2	1.124	0.983	0.849	0.875	1.04	1.208	0.972	0.974	1.095	0.29956
O88597	Beclin-1 OS=Mus musculus OX=10090 GN=Becn1	Becn1	51.588	22.703	7.1	3	3	3
O88622	Poly(ADP-ribose) glycohydrolase OS=Mus musculus OX=10090 GN=Parg	Parg	109.32	7.8452	4.3	4	5	4	1.015	0.892	1.024	1.104	1.103	0.925	0.942	1.052	0.997	0.9619
O88630	Golgi SNAP receptor complex member 1 OS=Mus musculus OX=10090 GN=Gosr1	Gosr1	28.489	2.7777	8.4	3	4	3	1.134	1.09	1.011	1.006	1.025	1	0.915	0.844	0.892	0.072502
O88643	Serine/threonine-protein kinase PAK 1 OS=Mus musculus OX=10090 GN=Pak1	Pak1	60.736	-2	13.2	5	10	1
O88653	Ragulator complex protein LAMTOR3 OS=Mus musculus OX=10090 GN=Lamtor3	Lamtor3	13.553	14.88	42.7	4	5	4	1.358	0.733	1.178	0.733	1.682	0.75	0.824	0.786	1.01	0.96112
O88662	Epithelial membrane protein 2 OS=Mus musculus OX=10090 GN=Emp2	Emp2	19.747	24.013	5.2	2	12	2	0.694	0.92	0.911	1.135	0.943	1.1	0.954	1.272	1.166	0.2374
O88665	Bromodomain-containing protein 7 OS=Mus musculus OX=10090 GN=Brd7	Brd7	73.999	5.4602	3.4	2	2	2	0.997	0.995	1.021	1.026	0.978	1.023	0.979	1.014	0.989	0.45412
O88667	GTP-binding protein RAD OS=Mus musculus OX=10090 GN=Rrad	Rrad	33.279	18.118	9.4	2	2	1
O88673	Diacylglycerol kinase alpha OS=Mus musculus OX=10090 GN=Dgka	Dgka	82.761	3.4896	6	3	4	3	1.218	0.775	0.996	1.068	0.993	1.178	0.886	0.94	0.985	0.9489
O88685	26S proteasome regulatory subunit 6A OS=Mus musculus OX=10090 GN=Psmc3	Psmc3	49.548	204.81	70.1	28	67	28	1.058	0.992	1.022	1.005	0.986	1.003	1.005	0.99	0.977	0.172119
O88696	ATP-dependent Clp protease proteolytic subunit, mitochondrial OS=Mus musculus OX=10090 GN=Clpp	Clpp	29.8	18.066	23.2	4	7	4	1.074	1.017	0.95	0.994	0.974	0.931	1.086	0.957	0.978	0.61304
O88712	C-terminal-binding protein 1 OS=Mus musculus OX=10090 GN=Ctbp1	Ctbp1	47.744	25.746	24.5	11	23	5	0.979	0.985	1.015	0.977	1.032	0.986	1.053	1.026	1.036	0.077302
O88735	Ensconsin OS=Mus musculus OX=10090 GN=Map7	Map7	82.021	11.103	10.1	6	7	6	1.023	1.028	0.916	1.035	1.065	0.934	0.978	1.095	1.017	0.73688
O88738	Baculoviral IAP repeat-containing protein 6 OS=Mus musculus OX=10090 GN=Birc6	Birc6	532.16	96.89	7.2	31	33	31	1.005	1.029	1.011	1.021	1.001	1.034	0.982	0.948	0.975	0.2241
O88746	Target of Myb protein 1 OS=Mus musculus OX=10090 GN=Tom1	Tom1	54.325	25.927	23.8	9	11	9	0.987	1.057	0.955	1	0.965	1.042	0.959	1.049	1.004	0.90962
O88792	Junctional adhesion molecule A OS=Mus musculus OX=10090 GN=F11r	F11r	32.423	13.672	13	4	9	4	1.026	1.004	0.936	0.981	1.009	1.019	1.036	1.07	1.047	0.094558
O88796	Ribonuclease P protein subunit p30 OS=Mus musculus OX=10090 GN=Rpp30	Rpp30	29.473	5.7834	12.7	3	4	3	0.978	0.995	0.928	1.049	1.034	0.875	1.161	1.028	1.037	0.6239
O88811	Signal transducing adapter molecule 2 OS=Mus musculus OX=10090 GN=Stam2	Stam2	57.454	28.43	20.3	8	12	7	1.011	0.978	0.955	0.974	1.053	1.029	0.985	0.977	1.032	0.192781
O88829	Lactosylceramide alpha-2,3-sialyltransferase OS=Mus musculus OX=10090 GN=St3gal5	St3gal5	47.359	2.14	4.3	1	1	1
O88844	Isocitrate dehydrogenase [NADP] cytoplasmic OS=Mus musculus OX=10090 GN=Idh1	Idh1	46.674	127.9	52.9	26	75	25	1.048	0.999	0.987	1.02	0.957	0.996	1.009	1.028	0.984	0.4556
O88845	A-kinase anchor protein 10, mitochondrial OS=Mus musculus OX=10090 GN=Akap10	Akap10	73.631	1.4095	2.1	1	1	1	0.839	1.153	1.103	1.058	1.065	0.962	0.849	0.991	0.931	0.4586
O88848	ADP-ribosylation factor-like protein 6 OS=Mus musculus OX=10090 GN=Arl6	Arl6	20.959	3.5297	12.9	2	2	2	0.865	1.059	0.853	1.101	0.941	1.193	1.028	0.997	1.072	0.41806
O88851	Putative hydrolase RBBP9 OS=Mus musculus OX=10090 GN=Rbbp9	Rbbp9	20.911	50.791	52.7	7	17	7	0.944	1.005	0.937	1.002	0.982	1.03	1.044	1.078	1.063	0.063476
O88876	Short-chain dehydrogenase/reductase 3 OS=Mus musculus OX=10090 GN=Dhrs3	Dhrs3	33.652	7.1951	8.3	2	2	2	1.118	1.016	0.949	0.97	1.072	0.993	0.946	0.97	0.982	0.72002
O88879	Apoptotic protease-activating factor 1 OS=Mus musculus OX=10090 GN=Apaf1	Apaf1	141	22.455	9.5	9	10	9	0.832	0.985	0.962	0.973	1.053	1.029	0.965	1.047	1.091	0.091477
O88939	Zinc finger and BTB domain-containing protein 7A OS=Mus musculus OX=10090 GN=Zbtb7a	Zbtb7a	60.28	5.3929	3	1	1	1
O88942	Nuclear factor of activated T-cells, cytoplasmic 1 OS=Mus musculus OX=10090 GN=Nfatc1	Nfatc1	77.832	2.5962	5.4	4	6	2
O88947	Coagulation factor X OS=Mus musculus OX=10090 GN=F10	F10	54.017	3.0488	4.6	2	2	2	1.136	0.976	1.054	1.052	0.947	0.992	0.975	0.905	0.905	0.037095
O88952	Protein lin-7 homolog C OS=Mus musculus OX=10090 GN=Lin7c	Lin7c	21.834	12.323	25.9	5	10	5	1.035	1.026	0.939	1.012	0.969	0.985	1.037	1.08	1.015	0.68004
O88958	Glucosamine-6-phosphate isomerase 1 OS=Mus musculus OX=10090 GN=Gnpda1	Gnpda1	32.549	28.619	31.5	7	14	5	0.998	0.908	0.971	1.156	1.1	1.04	0.969	0.918	0.999	0.99864
O88967	ATP-dependent zinc metalloprotease YME1L1 OS=Mus musculus OX=10090 GN=Yme1l1	Yme1l1	80.027	12.677	14.3	7	8	7	1.094	0.924	1.009	1.008	1.189	0.844	1	0.981	0.995	0.89414
O88968	Transcobalamin-2 OS=Mus musculus OX=10090 GN=Tcn2	Tcn2	47.585	2.5592	7.2	3	3	3	1.085	1.083	0.91	0.977	1.346	0.878	0.824	0.933	0.982	0.77738
O88974	Histone-lysine N-methyltransferase SETDB1 OS=Mus musculus OX=10090 GN=Setdb1	Setdb1	144.55	10.016	3.2	4	4	4	0.947	1.018	1.049	0.955	1.009	1.049	1.044	0.952	1.021	0.54594
O88983	Syntaxin-8 OS=Mus musculus OX=10090 GN=Stx8	Stx8	26.925	9.4609	22	4	5	4	0.923	1.091	0.959	1.12	0.941	0.956	1.023	0.971	0.951	0.38396
O88986	2-amino-3-ketobutyrate coenzyme A ligase, mitochondrial OS=Mus musculus OX=10090 GN=Gcat	Gcat	44.93	18.248	10.3	3	4	3	1.475	0.839	0.868	0.947	1.119	0.908	0.992	0.908	0.951	0.85618
O88987	A-kinase anchor protein 3 OS=Mus musculus OX=10090 GN=Akap3	Akap3	95.555	-2	1.4	1	1	1	1.053	0.993	0.993	0.918	1.077	0.935	0.981	1.08	1.029	0.55794
O88990	Alpha-actinin-3 OS=Mus musculus OX=10090 GN=Actn3	Actn3	103.04	4.8035	12	12	29	2	0.722	0.767	1.978	1.225	0.831	1.364	0.533	0.59	0.707	0.33506
O89001	Carboxypeptidase D OS=Mus musculus OX=10090 GN=Cpd	Cpd	152.4	20.268	6.5	9	12	9	0.982	0.964	0.949	1.054	1.017	1.041	0.999	0.996	1.026	0.3325
O89016	ATP-binding cassette sub-family D member 4 OS=Mus musculus OX=10090 GN=Abcd4	Abcd4	68.582	1.5948	1.3	1	1	1
O89017	Legumain OS=Mus musculus OX=10090 GN=Lgmn	Lgmn	49.372	15.532	12.2	4	7	4	1.126	0.908	0.898	1.026	1.052	0.997	0.978	1.017	1.022	0.66476
O89020	Afamin OS=Mus musculus OX=10090 GN=Afm	Afm	69.378	48.792	24	13	20	13	1.065	1.028	1.155	1.158	1.04	0.864	0.954	0.773	0.824	0.030764
O89023	Tripeptidyl-peptidase 1 OS=Mus musculus OX=10090 GN=Tpp1	Tpp1	61.341	3.8835	6.8	3	3	3	1.06	1.06	0.919	1.045	1.006	0.901	0.968	1.079	0.968	0.5462
O89026	Roundabout homolog 1 OS=Mus musculus OX=10090 GN=Robo1	Robo1	176.4	5.3793	2.5	4	4	3	1.034	0.876	1.087	0.9	1.169	0.92	1.115	0.937	1.063	0.48684
O89029	Matrilin-4 OS=Mus musculus OX=10090 GN=Matn4	Matn4	68.918	7.7724	7.5	3	4	3	0.979	1.101	1.103	0.934	0.981	0.944	1.08	0.892	0.947	0.38342
O89032	SH3 and PX domain-containing protein 2A OS=Mus musculus OX=10090 GN=Sh3pxd2a	Sh3pxd2a	124.2	34.632	6	5	7	4	1.034	1.044	1.03	1.044	0.956	1.013	0.963	0.965	0.939	0.0034993
O89050	Muskelin OS=Mus musculus OX=10090 GN=Mkln1	Mkln1	84.877	6.9887	6	4	4	4
O89051	Integral membrane protein 2B OS=Mus musculus OX=10090 GN=Itm2b	Itm2b	30.26	21.177	19.2	4	6	4	0.928	0.984	0.987	1.075	1.021	0.904	1.12	1.034	1.026	0.66288
O89053	Coronin-1A OS=Mus musculus OX=10090 GN=Coro1a	Coro1a	50.989	70.581	29.7	15	35	14	1.02	0.992	0.939	0.94	0.983	1.091	1.014	0.993	1.049	0.179255
O89079	Coatomer subunit epsilon OS=Mus musculus OX=10090 GN=Cope	Cope	34.567	44.828	25.6	5	15	5	1.046	1.042	0.993	1.014	1.117	0.938	0.951	0.933	0.962	0.39066
O89086	RNA-binding protein 3 OS=Mus musculus OX=10090 GN=Rbm3	Rbm3	16.604	58.122	42.5	7	20	7	1.008	1.008	1.052	0.931	1.062	0.959	1.055	0.979	1.014	0.71592
O89090	Transcription factor Sp1 OS=Mus musculus OX=10090 GN=Sp1	Sp1	80.731	69.22	12	8	11	8	0.896	1.069	1.011	1.012	0.936	1.008	1.014	1.08	1.013	0.78954
O89103	Complement component C1q receptor OS=Mus musculus OX=10090 GN=Cd93	Cd93	69.354	44.537	21.6	10	18	10	0.978	1.022	1.007	1.074	1.082	1.055	0.958	0.976	0.998	0.9313
O89110	Caspase-8 OS=Mus musculus OX=10090 GN=Casp8	Casp8	55.356	40.702	34.4	16	20	16	0.995	0.99	0.976	0.986	1.07	1.04	0.953	0.997	1.029	0.36454
O89112	LanC-like protein 1 OS=Mus musculus OX=10090 GN=Lancl1	Lancl1	45.341	19.268	16	5	6	5	0.855	1.075	0.963	1.052	0.952	0.99	1.114	1.024	1.034	0.58234
P00329	Alcohol dehydrogenase 1 OS=Mus musculus OX=10090 GN=Adh1	Adh1	39.771	54.44	36.8	14	62	13	0.932	1	1.028	1.016	0.997	0.988	1.035	0.979	1.006	0.81166
P00375	Dihydrofolate reductase OS=Mus musculus OX=10090 GN=Dhfr	Dhfr	21.606	44.272	45.5	10	18	10	1.145	0.996	1.046	0.937	0.973	0.971	1.018	0.949	0.948	0.30152
P00405	Cytochrome c oxidase subunit 2 OS=Mus musculus OX=10090 GN=Mtco2	Mtco2	25.976	24.741	28.2	6	20	6	1.096	1.009	0.993	0.984	0.985	1.003	0.941	0.972	0.956	0.162617
P00493	Hypoxanthine-guanine phosphoribosyltransferase OS=Mus musculus OX=10090 GN=Hprt1	Hprt1	24.57	77.158	33	6	16	6	0.933	1.032	1.024	1.016	0.949	0.973	1.01	0.962	0.972	0.34706
P00520	Tyrosine-protein kinase ABL1 OS=Mus musculus OX=10090 GN=Abl1	Abl1	122.67	3.1491	2	2	2	2	0.956	0.892	0.944	0.929	1.148	1.108	1.148	0.914	1.16	0.043296
P00920	Carbonic anhydrase 2 OS=Mus musculus OX=10090 GN=Ca2	Ca2	29.032	190.07	49.6	10	73	10	0.905	0.948	1.067	1.061	1.005	0.966	1.04	1.03	1.015	0.71316
P01027	Complement C3 OS=Mus musculus OX=10090 GN=C3	C3	186.48	323.31	43.4	67	184	67	1.098	0.983	1.183	1.071	1.029	0.895	0.984	0.789	0.853	0.059955
P01029	Complement C4-B OS=Mus musculus OX=10090 GN=C4b	C4b	192.91	56.342	14.4	23	29	20	1	0.794	0.982	0.965	1.131	1.009	0.999	1.119	1.138	0.08104
P01630	Ig kappa chain V-II region 7S34.1 OS=Mus musculus OX=10090	---	12.496	6.5422	21.2	2	2	2
P01631	Ig kappa chain V-II region 26-10 OS=Mus musculus OX=10090	---	12.273	11.738	11.5	1	3	1	0.998	0.966	0.988	0.985	1.06	0.987	0.997	1.055	1.041	0.090798
P01633	Ig kappa chain V19-17 OS=Mus musculus OX=10090 GN=Igk-V19-17	Igk-V19-17	16.433	2.8969	10.7	2	3	2	1.079	0.953	0.976	1.073	1.112	1.075	0.948	0.829	0.971	0.66118
P01635	Ig kappa chain V-V region K2 (Fragment) OS=Mus musculus OX=10090	---	12.581	6.3541	20	2	4	2	1.157	0.984	1.09	1.109	0.915	1.161	0.821	0.795	0.851	0.112882
P01660	Ig kappa chain V-III region PC 3741/TEPC 111 OS=Mus musculus OX=10090	---	12.099	1.6457	9.9	1	1	1
P01674	Ig kappa chain V-III region PC 2154 OS=Mus musculus OX=10090	---	11.699	1.8948	11.1	1	1	1
P01680	Ig kappa chain V-IV region S107B OS=Mus musculus OX=10090	---	13.722	1.601	8.5	1	1	1
P01747	Ig heavy chain V region 36-65 OS=Mus musculus OX=10090	---	13.307	2.013	8.3	1	1	1	1.091	0.978	1.005	1.101	1.061	1.015	0.929	0.864	0.927	0.20282
P01786	Ig heavy chain V region MOPC 47A OS=Mus musculus OX=10090	---	12.374	5.3893	13.7	1	2	1	1.019	0.934	1.001	0.921	1.116	0.938	1.032	1.075	1.074	0.170305
P01806	Ig heavy chain V region 441 OS=Mus musculus OX=10090	---	12.911	2.658	17.2	2	2	2	0.873	0.911	0.967	1.002	1.125	1.125	1.108	0.931	1.143	0.054981
P01831	Thy-1 membrane glycoprotein OS=Mus musculus OX=10090 GN=Thy1	Thy1	18.08	2.5363	6.2	1	1	1
P01837	Immunoglobulin kappa constant OS=Mus musculus OX=10090 GN=Igkc	Igkc	11.934	40.209	56.1	6	21	6	0.999	1.037	1.061	1.031	0.977	0.981	0.977	1.008	0.955	0.019856
P01863	Ig gamma-2A chain C region, A allele OS=Mus musculus OX=10090 GN=Ighg	Ighg	36.389	33.741	32.4	6	9	6	0.968	0.97	1.073	1.01	1.019	0.884	1.01	1.105	0.999	0.95558
P01867	Ig gamma-2B chain C region OS=Mus musculus OX=10090 GN=Igh-3	Igh-3	44.259	75.663	19.1	5	10	5	1.051	1	1.003	1.011	1.025	0.989	0.983	0.941	0.969	0.17792
P01868	Ig gamma-1 chain C region secreted form OS=Mus musculus OX=10090 GN=Ighg1	Ighg1	35.704	103.19	40.7	9	49	9	1.022	0.979	1.05	1.024	1.072	0.996	0.971	0.928	0.973	0.4364
P01872	Immunoglobulin heavy constant mu OS=Mus musculus OX=10090 GN=Ighm	Ighm	49.971	14.205	14.3	5	5	5	0.992	0.888	0.909	1.038	1.079	0.986	0.977	1.186	1.105	0.141944
P01887	Beta-2-microglobulin OS=Mus musculus OX=10090 GN=B2m	B2m	13.779	5.4114	16	2	8	2	1.002	0.894	0.792	0.948	1.107	1.091	0.995	1.218	1.213	0.024584
P01897	H-2 class I histocompatibility antigen, L-D alpha chain OS=Mus musculus OX=10090 GN=H2-L	H2-L	40.711	18.306	30.4	8	14	2	0.905	0.825	0.887	0.92	1.316	1.083	1.078	1.037	1.276	0.0064219
P01898	H-2 class I histocompatibility antigen, Q10 alpha chain OS=Mus musculus OX=10090 GN=H2-Q10	H2-Q10	37.251	4.6419	19.7	5	8	2	1.065	1.039	1.051	1.08	1.004	0.965	0.939	0.91	0.902	0.0035555
P01899	H-2 class I histocompatibility antigen, D-B alpha chain OS=Mus musculus OX=10090 GN=H2-D1	H2-D1	40.836	3.6754	24.6	7	14	0
P01900	H-2 class I histocompatibility antigen, D-D alpha chain OS=Mus musculus OX=10090 GN=H2-D1	H2-D1	41.11	18.891	25.5	8	15	5	0.944	0.78	0.805	0.981	1.287	1.127	1.022	1.048	1.277	0.0187972
P01902	H-2 class I histocompatibility antigen, K-D alpha chain OS=Mus musculus OX=10090 GN=H2-K1	H2-K1	41.489	30.489	34.2	10	13	8	0.933	0.85	0.8	0.945	1.167	1.039	1.027	1.245	1.269	0.0080844
P01915	H-2 class II histocompatibility antigen, E-D beta chain OS=Mus musculus OX=10090	---	30.049	20.634	9.1	1	1	1	0.88	0.933	1.313	0.776	1.073	1.239	0.987	0.794	1.049	0.71984
P01921	H-2 class II histocompatibility antigen, A-D beta chain OS=Mus musculus OX=10090 GN=H2-Ab1	H2-Ab1	29.954	7.5466	14.7	4	4	4	0.912	0.997	1.275	0.975	1.06	1.049	1.088	0.661	0.928	0.56004
P01942	Hemoglobin subunit alpha OS=Mus musculus OX=10090 GN=Hba	Hba	15.085	197.82	71.8	10	183	8	0.953	0.876	0.993	1.076	1.059	0.926	1.064	1.057	1.053	0.36836
P02088	Hemoglobin subunit beta-1 OS=Mus musculus OX=10090 GN=Hbb-b1	Hbb-b1	15.84	323.31	94.6	15	557	7	0.981	0.847	1.126	1.141	1.019	0.902	1.022	0.994	0.961	0.67362
P02089	Hemoglobin subunit beta-2 OS=Mus musculus OX=10090 GN=Hbb-b2	Hbb-b2	15.878	323.31	83.7	14	337	6	0.947	0.846	1.026	0.499	0.985	0.906	1.043	1.712	1.4	0.168256
P02104	Hemoglobin subunit epsilon-Y2 OS=Mus musculus OX=10090 GN=Hbb-y	Hbb-y	16.136	31.079	53.1	7	56	5	0.747	0.957	0.869	0.907	1.277	0.886	0.693	1.725	1.316	0.33236
P02463	Collagen alpha-1(IV) chain OS=Mus musculus OX=10090 GN=Col4a1	Col4a1	160.68	54.586	7	7	22	7	0.966	1.004	0.915	0.958	1.002	1.02	1.01	1.128	1.082	0.057959
P02468	Laminin subunit gamma-1 OS=Mus musculus OX=10090 GN=Lamc1	Lamc1	177.3	323.31	44.6	62	168	62	0.976	0.985	0.957	0.987	1.017	0.995	1.004	1.09	1.051	0.063903
P02469	Laminin subunit beta-1 OS=Mus musculus OX=10090 GN=Lamb1	Lamb1	197.09	323.31	33.4	55	135	55	0.98	0.997	0.953	1.004	0.999	0.997	1.022	1.063	1.037	0.101022
P02772	Alpha-fetoprotein OS=Mus musculus OX=10090 GN=Afp	Afp	67.337	323.31	60.2	33	233	33	1.086	1.076	1.153	1.038	0.964	0.844	0.915	0.909	0.834	0.0020394
P02802	Metallothionein-1 OS=Mus musculus OX=10090 GN=Mt1	Mt1	6.0181	3.9159	34.4	3	3	2	1.814	0.877	0.921	0.956	0.557	0.814	0.885	1.218	0.761	0.3055
P03899	NADH-ubiquinone oxidoreductase chain 3 OS=Mus musculus OX=10090 GN=Mtnd3	Mtnd3	13.219	12.735	13	1	2	1	0.862	1.131	1.145	1.259	0.716	0.999	0.907	1.015	0.827	0.148977
P03911	NADH-ubiquinone oxidoreductase chain 4 OS=Mus musculus OX=10090 GN=Mtnd4	Mtnd4	51.881	1.1586	1.5	1	4	1	1.013	1.045	1.026	0.984	0.964	0.981	1	1.014	0.973	0.157676
P03930	ATP synthase protein 8 OS=Mus musculus OX=10090 GN=Mtatp8	Mtatp8	7.7662	3.1174	14.9	1	3	1	0.893	1.021	0.937	1.076	0.981	1.004	1.073	1.057	1.048	0.3391
P03953	Complement factor D OS=Mus musculus OX=10090 GN=Cfd	Cfd	28.057	3.4583	4.6	1	2	1
P03958	Adenosine deaminase OS=Mus musculus OX=10090 GN=Ada	Ada	39.991	23.739	23.6	7	8	7	1.014	1.035	1.027	1.036	0.942	1.03	0.965	1.045	0.968	0.2865
P03975	IgE-binding protein OS=Mus musculus OX=10090 GN=Iap	Iap	62.747	21.813	17.2	8	14	8	0.809	0.662	1.008	0.926	0.876	0.747	1.305	1.68	1.353	0.24868
P03976	Ig kappa chain V-II region 17S29.1 OS=Mus musculus OX=10090	---	12.39	3.6125	11.5	1	1	1
P03987	Ig gamma-3 chain C region OS=Mus musculus OX=10090	---	43.929	22.414	23.4	8	11	8	0.967	0.896	0.94	0.949	1.08	1.019	0.991	1.196	1.142	0.026244
P04104	Keratin, type II cytoskeletal 1 OS=Mus musculus OX=10090 GN=Krt1	Krt1	65.605	9.5514	12.9	7	6	4	1.044	2.002	1.094	1.411	0.707	0.452	0.84	0.586	0.466	0.0091763
P04117	Fatty acid-binding protein, adipocyte OS=Mus musculus OX=10090 GN=Fabp4	Fabp4	14.65	18.783	37.9	6	13	6	0.881	1.057	0.94	1.701	0.829	0.896	0.81	1.071	0.788	0.24282
P04184	Thymidine kinase, cytosolic OS=Mus musculus OX=10090 GN=Tk1	Tk1	25.776	6.9727	12	2	3	2
P04186	Complement factor B OS=Mus musculus OX=10090 GN=Cfb	Cfb	85.004	92.12	26.4	22	34	22	1.016	0.981	1.033	1.031	1.08	0.964	1.006	0.952	0.985	0.63028
P04202	Transforming growth factor beta-1 OS=Mus musculus OX=10090 GN=Tgfb1	Tgfb1	44.309	2.8166	6.2	2	2	2
P04247	Myoglobin OS=Mus musculus OX=10090 GN=Mb	Mb	17.069	5.9993	16.9	2	2	2	0.8	1.004	0.968	1.083	0.967	1.166	0.905	1.144	1.085	0.39784
P04370	Myelin basic protein OS=Mus musculus OX=10090 GN=Mbp	Mbp	27.167	1.9458	4.8	1	1	1	0.848	0.836	0.982	0.917	1.049	1.411	0.9	1.087	1.241	0.087943
P04441	H-2 class II histocompatibility antigen gamma chain OS=Mus musculus OX=10090 GN=Cd74	Cd74	31.557	2.6991	5.7	2	2	2	0.942	1.017	1.011	0.999	1.005	1.039	1.115	0.902	1.023	0.68146
P04444	Hemoglobin subunit beta-H1 OS=Mus musculus OX=10090 GN=Hbb-bh1	Hbb-bh1	16.494	1.346	11.6	2	5	1
P04627	Serine/threonine-protein kinase A-Raf OS=Mus musculus OX=10090 GN=Araf	Araf	67.581	2.7628	6	3	5	2	0.766	0.914	1.004	1.151	1.292	0.942	1.015	0.978	1.102	0.40256
P04919	Band 3 anion transport protein OS=Mus musculus OX=10090 GN=Slc4a1	Slc4a1	103.13	145.43	19.9	12	40	12	0.961	0.913	1.089	1.068	0.985	0.906	1.004	1.081	0.986	0.8224
P04925	Major prion protein OS=Mus musculus OX=10090 GN=Prnp	Prnp	27.977	2.4422	3.5	1	1	1	0.847	1.16	1.156	1.18	0.872	0.895	0.973	0.946	0.849	0.111884
P05063	Fructose-bisphosphate aldolase C OS=Mus musculus OX=10090 GN=Aldoc	Aldoc	39.394	20.612	33.1	11	25	5	1.022	0.887	0.941	1.036	0.979	1.019	1.039	1.126	1.071	0.188485
P05064	Fructose-bisphosphate aldolase A OS=Mus musculus OX=10090 GN=Aldoa	Aldoa	39.355	323.31	68.1	27	102	21	0.96	0.991	1.072	1.022	0.965	1.019	0.956	0.995	0.973	0.36578
P05132	cAMP-dependent protein kinase catalytic subunit alpha OS=Mus musculus OX=10090 GN=Prkaca	Prkaca	40.57	59.172	28.5	10	15	4	0.883	1.074	0.988	1.11	0.888	1.09	0.987	0.943	0.964	0.6106
P05201	Aspartate aminotransferase, cytoplasmic OS=Mus musculus OX=10090 GN=Got1	Got1	46.247	38.441	39	15	21	15	1.212	0.964	1.049	0.974	0.917	0.952	0.958	0.984	0.908	0.140404
P05202	Aspartate aminotransferase, mitochondrial OS=Mus musculus OX=10090 GN=Got2	Got2	47.411	136.4	47	21	58	21	1.311	0.957	1.053	0.971	0.886	0.952	0.936	0.941	0.866	0.163603
P05213	Tubulin alpha-1B chain OS=Mus musculus OX=10090 GN=Tuba1b	Tuba1b	50.151	4.3134	53.2	22	187	0
P05480	Neuronal proto-oncogene tyrosine-protein kinase Src OS=Mus musculus OX=10090 GN=Src	Src	60.644	40.293	27.2	13	18	10	0.948	0.944	0.955	0.966	1.057	1.026	1.072	1.017	1.094	0.00052408
P05532	Mast/stem cell growth factor receptor Kit OS=Mus musculus OX=10090 GN=Kit	Kit	109.34	5.5795	3.1	3	3	2	1.027	1.042	1.004	1.015	0.907	1.071	0.976	0.985	0.964	0.348
P05533	Lymphocyte antigen 6A-2/6E-1 OS=Mus musculus OX=10090 GN=Ly6a	Ly6a	14.377	2.7441	15.7	1	2	1	0.799	0.983	0.864	0.939	1.008	1.163	1.037	1.238	1.24	0.0179755
P05555	Integrin alpha-M OS=Mus musculus OX=10090 GN=Itgam	Itgam	127.48	10.835	5.4	5	7	5	1.026	0.985	0.898	1.052	1.074	1.138	1.079	0.993	1.082	0.127422
P05622	Platelet-derived growth factor receptor beta OS=Mus musculus OX=10090 GN=Pdgfrb	Pdgfrb	122.8	15.384	7.7	7	8	7	1.078	0.988	0.952	1.059	1	0.941	0.992	0.977	0.959	0.25132
P05977	Myosin light chain 1/3, skeletal muscle isoform OS=Mus musculus OX=10090 GN=Myl1	Myl1	20.594	148.08	57.4	12	46	9	0.465	0.655	2.697	1.543	0.521	1.634	0.29	0.276	0.508	0.25122
P06151	L-lactate dehydrogenase A chain OS=Mus musculus OX=10090 GN=Ldha	Ldha	36.498	92.456	36.1	15	53	14	1.105	0.944	0.976	0.972	0.964	1.027	0.949	1.043	0.996	0.95536
P06330	Ig heavy chain V region AC38 205.12 OS=Mus musculus OX=10090	---	12.934	12.948	17.8	2	5	2	1.087	1.027	1.004	1.159	0.987	1.105	0.904	0.768	0.88	0.155857
P06467	Hemoglobin subunit zeta OS=Mus musculus OX=10090 GN=Hbz	Hbz	16.235	22.517	53.5	7	14	6	0.891	0.942	0.875	0.949	1.254	0.887	0.721	1.332	1.147	0.51968
P06537	Glucocorticoid receptor OS=Mus musculus OX=10090 GN=Nr3c1	Nr3c1	86.052	88.766	27.8	15	19	15	0.93	0.986	0.966	1.035	1	1.017	1.033	1.007	1.036	0.176538
P06684	Complement C5 OS=Mus musculus OX=10090 GN=C5	C5	188.88	30.168	9.8	16	18	16	0.923	0.977	0.925	1.139	0.97	1.039	1.1	0.923	1.017	0.77714
P06728	Apolipoprotein A-IV OS=Mus musculus OX=10090 GN=Apoa4	Apoa4	45.029	318.46	77.2	31	186	31	1.086	0.946	0.962	0.987	1.063	0.913	0.971	1.053	1.005	0.93094
P06745	Glucose-6-phosphate isomerase OS=Mus musculus OX=10090 GN=Gpi	Gpi	62.766	131.31	38.4	22	68	22	1.095	0.964	0.999	0.98	1.019	1.033	0.93	1.027	0.993	0.86134
P06797	Cathepsin L1 OS=Mus musculus OX=10090 GN=Ctsl	Ctsl	37.547	9.2208	14.1	4	4	4	1.035	0.989	0.984	1.027	0.999	0.84	1.13	1.039	0.993	0.8606
P06800	Receptor-type tyrosine-protein phosphatase C OS=Mus musculus OX=10090 GN=Ptprc	Ptprc	144.84	18.732	5.8	8	12	8	0.976	0.928	0.916	0.925	1.127	1.036	1.017	1.095	1.142	0.0031796
P06801	NADP-dependent malic enzyme OS=Mus musculus OX=10090 GN=Me1	Me1	63.953	95.179	34.3	16	29	16	0.955	1.045	1.093	0.969	1.014	1.004	1.029	0.969	0.989	0.7785
P06802	Ectonucleotide pyrophosphatase/phosphodiesterase family member 1 OS=Mus musculus OX=10090 GN=Enpp1	Enpp1	103.17	31.957	5.4	3	3	3	1.038	0.995	0.944	1.107	1.021	1.089	0.943	0.908	0.97	0.57426
P06837	Neuromodulin OS=Mus musculus OX=10090 GN=Gap43	Gap43	23.632	50.101	60.8	9	12	9	0.898	1.047	1.122	1.046	0.988	1.023	0.952	1.039	0.973	0.645
P06869	Urokinase-type plasminogen activator OS=Mus musculus OX=10090 GN=Plau	Plau	48.267	5.1687	6.2	2	2	2	0.91	0.981	0.958	1.157	0.939	1.184	0.801	1.113	1.008	0.99684
P06909	Complement factor H OS=Mus musculus OX=10090 GN=Cfh	Cfh	139.14	110.41	28.6	26	37	26	1.008	0.909	1.137	0.976	1.099	0.911	1.04	0.964	0.996	0.96038
P07214	SPARC OS=Mus musculus OX=10090 GN=Sparc	Sparc	34.45	58.486	36.1	10	24	10	0.96	1.038	1.018	0.978	1.004	0.997	1	0.986	0.998	0.94816
P07309	Transthyretin OS=Mus musculus OX=10090 GN=Ttr	Ttr	15.776	38.857	31.3	5	13	5	1.163	1.092	1.297	1.055	0.956	0.832	0.927	0.703	0.742	0.0107435
P07310	Creatine kinase M-type OS=Mus musculus OX=10090 GN=Ckm	Ckm	43.044	129.11	57.5	19	50	18	0.673	0.969	1.64	1.163	0.812	1.255	0.729	0.765	0.801	0.41494
P07356	Annexin A2 OS=Mus musculus OX=10090 GN=Anxa2	Anxa2	38.676	323.31	67	30	111	30	0.965	0.997	1.034	1.025	1.001	1.012	0.999	1.017	1.002	0.89042
P07607	Thymidylate synthase OS=Mus musculus OX=10090 GN=Tyms	Tyms	34.958	7.9909	15	4	4	4	1.03	1.001	1.125	0.969	0.937	0.91	1.047	1.008	0.946	0.26768
P07724	Serum albumin OS=Mus musculus OX=10090 GN=Alb	Alb	68.692	323.31	70.4	50	555	46	0.993	1.008	1.136	1.076	1.047	0.893	0.909	0.95	0.902	0.070117
P07742	Ribonucleoside-diphosphate reductase large subunit OS=Mus musculus OX=10090 GN=Rrm1	Rrm1	90.209	51.913	23.1	17	26	17	1.006	1.083	1.089	1.034	0.959	1.001	0.994	0.849	0.903	0.051016
P07758	Alpha-1-antitrypsin 1-1 OS=Mus musculus OX=10090 GN=Serpina1a	Serpina1a	46.002	127.14	29.3	12	65	4	1.09	1.053	1.255	1.071	0.941	0.883	0.917	0.861	0.806	0.0030804
P07759	Serine protease inhibitor A3K OS=Mus musculus OX=10090 GN=Serpina3k	Serpina3k	46.879	235.48	36.6	14	39	9	1.198	1.013	1.117	1.014	0.959	0.764	1.03	0.942	0.851	0.07344
P07901	Heat shock protein HSP 90-alpha OS=Mus musculus OX=10090 GN=Hsp90aa1	Hsp90aa1	84.787	240.32	51	42	168	29	1.014	0.983	1.051	0.989	1.017	0.97	1.018	0.964	0.983	0.45358
P07903	DNA excision repair protein ERCC-1 OS=Mus musculus OX=10090 GN=Ercc1	Ercc1	32.909	3.1144	10.4	2	2	2	1.144	1.072	0.995	0.628	0.909	0.937	1.018	1.29	1.082	0.56988
P08003	Protein disulfide-isomerase A4 OS=Mus musculus OX=10090 GN=Pdia4	Pdia4	71.982	323.31	47.5	34	109	34	1.175	1.006	1.046	0.975	0.975	0.946	0.985	0.901	0.906	0.077219
P08030	Adenine phosphoribosyltransferase OS=Mus musculus OX=10090 GN=Aprt	Aprt	19.724	18.272	37.2	8	12	8	1.076	0.958	0.98	0.937	1.049	1.004	1.037	1.07	1.053	0.163617
P08032	Spectrin alpha chain, erythrocytic 1 OS=Mus musculus OX=10090 GN=Spta1	Spta1	279.86	323.31	39.5	82	127	81	1.041	0.9	1.063	1.032	1.003	0.933	0.986	1.065	0.988	0.81804
P08043	Zinc finger protein 2 OS=Mus musculus OX=10090 GN=Zfp2	Zfp2	52.534	8.6823	3.3	1	1	1	0.871	1.013	1.04	0.971	0.925	1.112	1.093	0.998	1.06	0.35818
P08071	Lactotransferrin OS=Mus musculus OX=10090 GN=Ltf	Ltf	77.837	186.83	49.5	30	61	30	1.188	0.99	0.906	0.85	1.105	1.177	0.968	0.844	1.041	0.71338
P08074	Carbonyl reductase [NADPH] 2 OS=Mus musculus OX=10090 GN=Cbr2	Cbr2	25.958	101.63	51.6	14	102	13	0.907	0.956	0.869	0.911	1.074	1.027	1.116	1.187	1.209	0.002022
P08101	Low affinity immunoglobulin gamma Fc region receptor II OS=Mus musculus OX=10090 GN=Fcgr2	Fcgr2	36.695	1.502	3	1	1	1
P08103	Tyrosine-protein kinase HCK OS=Mus musculus OX=10090 GN=Hck	Hck	59.129	7.0635	12.2	6	9	4	1.025	1.046	0.899	0.919	0.978	1.021	1.059	1.079	1.064	0.198999
P08113	Endoplasmin OS=Mus musculus OX=10090 GN=Hsp90b1	Hsp90b1	92.475	323.31	46.4	40	160	38	1.108	1.027	1.058	0.963	0.974	0.973	0.982	0.917	0.925	0.061456
P08121	Collagen alpha-1(III) chain OS=Mus musculus OX=10090 GN=Col3a1	Col3a1	138.94	45.056	10.2	14	17	9	0.961	0.976	1.184	1.053	0.909	1.07	0.909	0.927	0.914	0.20072
P08122	Collagen alpha-2(IV) chain OS=Mus musculus OX=10090 GN=Col4a2	Col4a2	167.32	91.233	11.7	13	44	13	1.004	0.984	0.895	0.967	1.007	1.036	1.051	1.17	1.108	0.049476
P08207	Protein S100-A10 OS=Mus musculus OX=10090 GN=S100a10	S100a10	11.186	33.896	45.4	5	18	5	0.926	0.999	1.112	0.962	0.983	1.012	0.958	1.065	1.005	0.89394
P08226	Apolipoprotein E OS=Mus musculus OX=10090 GN=Apoe	Apoe	35.866	159.73	52.7	19	52	19	1.03	0.829	0.976	1.044	1.114	0.889	0.996	1.167	1.074	0.41888
P08228	Superoxide dismutase [Cu-Zn] OS=Mus musculus OX=10090 GN=Sod1	Sod1	15.942	60.007	59.1	9	41	9	1.049	0.951	0.979	0.95	1.009	1.01	0.994	1.071	1.039	0.21924
P08249	Malate dehydrogenase, mitochondrial OS=Mus musculus OX=10090 GN=Mdh2	Mdh2	35.611	216.29	58.9	18	95	18	1.103	0.994	1.015	0.994	0.988	0.957	0.984	0.971	0.95	0.09738
P08414	Calcium/calmodulin-dependent protein kinase type IV OS=Mus musculus OX=10090 GN=Camk4	Camk4	52.627	2.2029	4.9	3	3	3
P08508	Low affinity immunoglobulin gamma Fc region receptor III OS=Mus musculus OX=10090 GN=Fcgr3	Fcgr3	30.036	1.8709	3.8	1	1	1	0.831	0.819	0.838	0.984	1.152	1.119	1.066	1.248	1.321	0.0021192
P08551	Neurofilament light polypeptide OS=Mus musculus OX=10090 GN=Nefl	Nefl	61.508	3.8621	5.3	3	12	2
P08553	Neurofilament medium polypeptide OS=Mus musculus OX=10090 GN=Nefm	Nefm	95.915	2.7506	2.5	2	11	1
P08556	GTPase NRas OS=Mus musculus OX=10090 GN=Nras	Nras	21.199	4.0279	34.4	5	12	1	0.976	1.117	0.937	1.036	1.022	1.063	0.879	0.995	0.974	0.64786
P08607	C4b-binding protein OS=Mus musculus OX=10090 GN=C4bpa	C4bpa	51.523	2.0002	3.2	1	1	1
P08680	5-aminolevulinate synthase, erythroid-specific, mitochondrial OS=Mus musculus OX=10090 GN=Alas2	Alas2	64.753	4.5585	4.3	2	2	2
P08752	Guanine nucleotide-binding protein G(i) subunit alpha-2 OS=Mus musculus OX=10090 GN=Gnai2	Gnai2	40.489	85.864	49.3	15	44	8	0.911	1.003	0.941	1.04	0.99	1.006	1.099	1.062	1.067	0.139664
P08775	DNA-directed RNA polymerase II subunit RPB1 OS=Mus musculus OX=10090 GN=Polr2a	Polr2a	217.17	98.605	15.3	27	31	27	0.974	0.988	1.004	0.951	1.047	0.99	1.039	1.05	1.053	0.027622
P08905	Lysozyme C-2 OS=Mus musculus OX=10090 GN=Lyz2	Lyz2	16.689	41.821	46.6	6	23	3	1.004	0.945	0.866	0.959	1.066	1.128	1.042	1.017	1.127	0.019563
P09021	Homeobox protein Hox-A5 OS=Mus musculus OX=10090 GN=Hoxa5	Hoxa5	29.237	13.316	10.4	3	3	1
P09055	Integrin beta-1 OS=Mus musculus OX=10090 GN=Itgb1	Itgb1	88.231	245.95	31.8	25	80	25	0.964	1.015	0.997	0.981	0.983	0.97	1.012	1.053	1.015	0.50752
P09079	Homeobox protein Hox-B5 OS=Mus musculus OX=10090 GN=Hoxb5	Hoxb5	29.464	1.8009	14.5	3	3	1
P09103	Protein disulfide-isomerase OS=Mus musculus OX=10090 GN=P4hb	P4hb	57.058	204.41	48.5	29	131	29	1.352	0.979	1.047	0.913	0.943	0.942	0.936	0.883	0.863	0.21602
P09242	Alkaline phosphatase, tissue-nonspecific isozyme OS=Mus musculus OX=10090 GN=Alpl	Alpl	57.514	5.2898	5.2	2	2	2
P09405	Nucleolin OS=Mus musculus OX=10090 GN=Ncl	Ncl	76.722	282.34	49.4	46	125	46	1.072	0.989	1.001	0.947	0.994	0.997	0.982	1.004	0.992	0.80456
P09411	Phosphoglycerate kinase 1 OS=Mus musculus OX=10090 GN=Pgk1	Pgk1	44.55	311.82	64.5	26	100	26	1.157	0.977	0.991	0.985	0.957	0.991	0.953	1.016	0.953	0.3294
P09470	Angiotensin-converting enzyme OS=Mus musculus OX=10090 GN=Ace	Ace	150.92	161.76	25.7	29	55	29	0.928	0.978	0.948	0.996	1.031	0.993	1.089	1.096	1.093	0.02016
P09528	Ferritin heavy chain OS=Mus musculus OX=10090 GN=Fth1	Fth1	21.066	16.63	42.3	5	11	5	1.027	1.015	0.879	0.93	1.041	0.861	1.307	1.128	1.126	0.28998
P09535	Insulin-like growth factor II OS=Mus musculus OX=10090 GN=Igf2	Igf2	20.03	4.3715	8.9	1	2	1	1.373	1.044	1.073	1.022	0.967	0.921	0.849	0.778	0.779	0.026039
P09541	Myosin light chain 4 OS=Mus musculus OX=10090 GN=Myl4	Myl4	21.159	97.002	64.2	12	30	10	0.728	1.047	1.139	1.103	0.884	1.196	0.869	0.964	0.974	0.88294
P09542	Myosin light chain 3 OS=Mus musculus OX=10090 GN=Myl3	Myl3	22.421	33.179	45.1	10	38	7	0.838	0.858	1.378	1.119	0.909	1.07	0.954	0.855	0.903	0.53546
P09581	Macrophage colony-stimulating factor 1 receptor OS=Mus musculus OX=10090 GN=Csf1r	Csf1r	109.18	3.1222	1.9	2	2	1	0.95	0.96	0.974	0.94	1.125	0.977	0.923	1.186	1.101	0.22064
P09586	Prolactin-3B1 OS=Mus musculus OX=10090 GN=Prl3b1	Prl3b1	25.159	1.2932	4.1	1	2	1
P09602	Non-histone chromosomal protein HMG-17 OS=Mus musculus OX=10090 GN=Hmgn2	Hmgn2	9.4226	98.447	63.3	9	32	9	1.018	0.913	0.966	0.67	1.122	0.974	1.073	1.194	1.223	0.086502
P09671	Superoxide dismutase [Mn], mitochondrial OS=Mus musculus OX=10090 GN=Sod2	Sod2	24.603	35.103	41.9	9	15	9	1.146	0.926	0.982	1.04	1.006	0.942	0.997	1.087	0.985	0.81196
P09803	Cadherin-1 OS=Mus musculus OX=10090 GN=Cdh1	Cdh1	98.255	119.92	29.4	21	39	21	1.007	0.988	0.977	1.003	0.964	1.008	1.034	1.045	1.019	0.37318
P09813	Apolipoprotein A-II OS=Mus musculus OX=10090 GN=Apoa2	Apoa2	11.309	7.0741	9.8	1	6	1	1.043	0.994	1.169	1.12	0.994	0.892	0.947	0.863	0.854	0.0169013
P0C090	Roquin-2 OS=Mus musculus OX=10090 GN=Rc3h2	Rc3h2	131.29	1.1824	2.5	3	3	2
P0C0A3	Charged multivesicular body protein 6 OS=Mus musculus OX=10090 GN=Chmp6	Chmp6	23.415	5.0031	12.5	2	3	2	0.986	0.987	1.066	1.047	1.01	0.906	1.069	0.968	0.967	0.42702
P0C605	cGMP-dependent protein kinase 1 OS=Mus musculus OX=10090 GN=Prkg1	Prkg1	76.35	33.734	24.6	17	24	16	0.961	1.008	0.93	0.971	1.034	1.001	1.053	1.03	1.064	0.019104
P0C7L0	WAS/WASL-interacting protein family member 3 OS=Mus musculus OX=10090 GN=Wipf3	Wipf3	49.452	5.1377	7	3	3	3	0.917	1.009	1.011	1	1.095	0.94	0.957	1.105	1.041	0.46848
P0C7N9	Proteasome assembly chaperone 4 OS=Mus musculus OX=10090 GN=Psmg4	Psmg4	13.974	4.4329	30.1	2	2	2
P0C7T6	Ataxin-1-like OS=Mus musculus OX=10090 GN=Atxn1l	Atxn1l	73.373	9.0182	6.4	4	4	4	0.999	0.985	0.944	0.942	1.158	1.01	0.953	1.041	1.075	0.155856
P0C8B4	EKC/KEOPS complex subunit GON7 OS=Mus musculus OX=10090 GN=Gon7	Gon7	10.346	9.0979	21.4	1	2	1	0.957	0.975	0.879	1.01	1.047	1.139	0.959	1.073	1.104	0.078136
P0CG14	Chromosome transmission fidelity protein 8 homolog isoform 2 OS=Mus musculus OX=10090 GN=Chtf8	Chtf8	52.244	4.9473	4.3	2	2	2
P0CW02	Lymphocyte antigen 6C1 OS=Mus musculus OX=10090 GN=Ly6c1	Ly6c1	14.192	6.0455	13.7	1	2	1	1.023	0.942	0.841	1.15	1.014	1.008	1.029	1.054	1.038	0.5625
P0DN34	NADH dehydrogenase [ubiquinone] 1 beta subcomplex subunit 1 OS=Mus musculus OX=10090 GN=Ndufb1	Ndufb1	6.954	4.3529	19.3	1	1	1	0.901	1.013	1.032	1.12	0.902	1.039	1.019	1.014	0.977	0.7114
P0DN91	Transmembrane protein 254c OS=Mus musculus OX=10090 GN=Tmem254c	Tmem254c	14.238	3.8734	8.9	1	1	1	0.811	1.236	0.969	1.005	0.921	1.099	1.068	0.9	0.992	0.9936
P0DP28	Calmodulin-3 OS=Mus musculus OX=10090 GN=Calm3	Calm3	16.837	128.21	68.5	12	64	6	1.027	1.012	1.017	0.923	1.018	0.991	0.991	1.028	1.012	0.64136
P0DPB4	Schwannomin-interacting protein 1 OS=Mus musculus OX=10090 GN=Schip1	Schip1	53.305	1.8836	1.7	1	1	1
P10107	Annexin A1 OS=Mus musculus OX=10090 GN=Anxa1	Anxa1	38.734	323.31	69.7	25	82	25	0.968	1.023	1.064	0.993	0.984	1.003	0.981	1.007	0.982	0.4409
P10126	Elongation factor 1-alpha 1 OS=Mus musculus OX=10090 GN=Eef1a1	Eef1a1	50.113	323.31	46.5	26	156	16	1.06	1.018	1.026	1.012	0.962	1.026	0.981	0.91	0.942	0.067182
P10493	Nidogen-1 OS=Mus musculus OX=10090 GN=Nid1	Nid1	136.54	303.6	34.9	38	98	37	0.956	0.978	0.931	1.01	1.027	1.014	1.009	1.097	1.07	0.040236
P10518	Delta-aminolevulinic acid dehydratase OS=Mus musculus OX=10090 GN=Alad	Alad	36.023	136.51	35.2	10	46	10	0.989	0.988	1.004	1.064	0.991	0.974	1.057	1.019	0.999	0.96922
P10605	Cathepsin B OS=Mus musculus OX=10090 GN=Ctsb	Ctsb	37.279	77.219	30.4	10	32	10	1.075	1.005	0.953	0.959	0.926	0.991	0.998	1.024	0.987	0.72656
P10630	Eukaryotic initiation factor 4A-II OS=Mus musculus OX=10090 GN=Eif4a2	Eif4a2	46.402	10.363	32.2	18	57	4	0.928	1.007	0.992	1.109	0.857	1.082	1.054	1.01	0.992	0.87896
P10637	Microtubule-associated protein tau OS=Mus musculus OX=10090 GN=Mapt	Mapt	76.243	46.104	23.1	12	15	12	1.053	1.004	0.981	1.006	1.024	1.035	1.015	1.027	1.014	0.3877
P10639	Thioredoxin OS=Mus musculus OX=10090 GN=Txn	Txn	11.675	32.927	51.4	8	26	8	1.04	1.011	0.994	0.958	0.982	0.966	1.01	1.037	0.998	0.93656
P10649	Glutathione S-transferase Mu 1 OS=Mus musculus OX=10090 GN=Gstm1	Gstm1	25.97	43.441	61.9	15	67	9	1.006	0.997	0.923	0.953	1.05	0.999	1.07	1.067	1.079	0.024696
P10711	Transcription elongation factor A protein 1 OS=Mus musculus OX=10090 GN=Tcea1	Tcea1	33.88	102.27	54.2	15	34	15	0.989	1.021	1.006	1.004	0.999	1.02	1.01	1.013	1.005	0.50874
P10833	Ras-related protein R-Ras OS=Mus musculus OX=10090 GN=Rras	Rras	23.764	20.332	39.4	10	19	8	0.834	0.935	0.911	1.046	0.94	1.062	1.029	1.178	1.13	0.113875
P10852	4F2 cell-surface antigen heavy chain OS=Mus musculus OX=10090 GN=Slc3a2	Slc3a2	58.336	29.002	18.8	9	16	9	1.09	0.983	1.047	0.955	1.046	0.97	1.035	0.987	0.991	0.82132
P10922	Histone H1.0 OS=Mus musculus OX=10090 GN=H1f0	H1f0	20.861	38.858	31.4	7	32	7	1.082	0.909	0.878	0.83	1.099	1.043	0.922	1.287	1.176	0.124364
P11031	Activated RNA polymerase II transcriptional coactivator p15 OS=Mus musculus OX=10090 GN=Sub1	Sub1	14.427	61.242	44.9	7	25	7	0.935	0.993	1	1.003	0.989	1.019	1.054	1.079	1.053	0.086035
P11087	Collagen alpha-1(I) chain OS=Mus musculus OX=10090 GN=Col1a1	Col1a1	138.03	214.94	19.3	26	71	26	0.855	0.988	1.106	1.06	0.957	1.109	0.946	0.969	0.993	0.94964
P11088	Filaggrin (Fragment) OS=Mus musculus OX=10090 GN=Flg	Flg	35.677	5.9446	6.8	1	1	1	0.921	1.048	0.93	1.172	1.024	1.049	0.937	0.966	0.977	0.76316
P11103	Poly [ADP-ribose] polymerase 1 OS=Mus musculus OX=10090 GN=Parp1	Parp1	113.1	74.381	23.7	21	25	21	1.069	1.058	0.945	1.085	0.997	1.044	0.941	1.015	0.962	0.35584
P11152	Lipoprotein lipase OS=Mus musculus OX=10090 GN=Lpl	Lpl	53.109	6.7432	5.7	2	2	2
P11157	Ribonucleoside-diphosphate reductase subunit M2 OS=Mus musculus OX=10090 GN=Rrm2	Rrm2	45.095	33.858	19	6	9	6	1.277	1.107	1.156	0.872	0.987	0.995	0.965	0.713	0.83	0.152958
P11247	Myeloperoxidase OS=Mus musculus OX=10090 GN=Mpo	Mpo	81.181	31.73	16	11	12	9	1.465	0.781	0.79	0.788	1.05	1.133	1.01	0.983	1.092	0.48362
P11276	Fibronectin OS=Mus musculus OX=10090 GN=Fn1	Fn1	272.53	323.31	42.8	93	302	93	1.063	0.978	1.094	0.996	1.029	0.93	0.966	0.951	0.938	0.113818
P11352	Glutathione peroxidase 1 OS=Mus musculus OX=10090 GN=Gpx1	Gpx1	22.329	116.58	53.7	10	39	10	1.044	0.921	0.925	0.981	1.003	0.966	1.016	1.191	1.079	0.22676
P11369	LINE-1 retrotransposable element ORF2 protein OS=Mus musculus OX=10090 GN=Pol	Pol	149.58	-2	0.6	1	1	1
P11404	Fatty acid-binding protein, heart OS=Mus musculus OX=10090 GN=Fabp3	Fabp3	14.819	16.214	42.9	6	11	6	0.834	1.055	1.098	0.947	0.98	1.1	0.934	1.031	1.028	0.67158
P11438	Lysosome-associated membrane glycoprotein 1 OS=Mus musculus OX=10090 GN=Lamp1	Lamp1	43.865	40.972	11.8	4	14	4	1.032	1	1.014	0.985	0.994	1.028	0.997	1.011	1	0.9885
P11440	Cyclin-dependent kinase 1 OS=Mus musculus OX=10090 GN=Cdk1	Cdk1	34.106	40.662	30.3	7	12	5	1.08	0.981	1.077	1.01	1.066	0.969	0.923	0.782	0.902	0.166096
P11499	Heat shock protein HSP 90-beta OS=Mus musculus OX=10090 GN=Hsp90ab1	Hsp90ab1	83.28	323.31	57.3	46	238	31	1.056	1.014	1.062	0.996	1.019	0.983	0.995	0.904	0.945	0.108544
P11531	Dystrophin OS=Mus musculus OX=10090 GN=Dmd	Dmd	425.83	7.8673	1.7	6	8	6
P11610	Antigen-presenting glycoprotein CD1d2 OS=Mus musculus OX=10090 GN=Cd1d2	Cd1d2	38.476	2.2476	3.9	1	1	1	1.269	0.998	0.888	0.486	1.027	0.958	1.046	1.321	1.195	0.33176
P11672	Neutrophil gelatinase-associated lipocalin OS=Mus musculus OX=10090 GN=Lcn2	Lcn2	22.875	10.568	25	6	10	6	1.228	0.883	0.897	0.882	1.131	1.104	0.942	0.939	1.058	0.5328
P11680	Properdin OS=Mus musculus OX=10090 GN=Cfp	Cfp	50.327	8.5366	11.6	4	4	4	0.847	0.983	1.027	0.976	1.095	1.01	0.931	1.164	1.096	0.20776
P11688	Integrin alpha-5 OS=Mus musculus OX=10090 GN=Itga5	Itga5	115.04	45.313	13.6	13	22	13	1.008	0.986	1.015	0.953	1.019	0.98	1.028	1.023	1.022	0.26396
P11725	Ornithine carbamoyltransferase, mitochondrial OS=Mus musculus OX=10090 GN=Otc	Otc	39.764	5.9459	9.6	3	3	3	1.69	1.332	1.59	1.535	0.495	0.525	0.402	0.457	0.306	2.3105e-06
P11835	Integrin beta-2 OS=Mus musculus OX=10090 GN=Itgb2	Itgb2	85.025	57.752	28	18	22	18	1.099	0.964	0.95	0.886	1.094	1.123	1.016	0.915	1.064	0.37264
P11859	Angiotensinogen OS=Mus musculus OX=10090 GN=Agt	Agt	51.99	32.048	22.9	9	14	9	0.989	0.99	0.977	0.996	0.991	0.966	1.038	1.081	1.031	0.3205
P11881	Inositol 1,4,5-trisphosphate receptor type 1 OS=Mus musculus OX=10090 GN=Itpr1	Itpr1	313.16	19.541	6	15	16	9	0.955	0.906	0.984	1.008	1.04	1.037	1.011	1.004	1.062	0.048522
P11928	2'-5'-oligoadenylate synthase 1A OS=Mus musculus OX=10090 GN=Oas1a	Oas1a	42.428	1.6017	3	1	1	1	0.686	1.024	1	1.156	0.816	1.926	0.559	0.842	1.072	0.93726
P11930	Nucleoside diphosphate-linked moiety X motif 19 OS=Mus musculus OX=10090 GN=Nudt19	Nudt19	40.32	42.499	21	4	4	4	1.082	0.893	1.037	0.903	1.032	0.957	0.931	0.995	1	0.96032
P11983	T-complex protein 1 subunit alpha OS=Mus musculus OX=10090 GN=Tcp1	Tcp1	60.448	82.649	39	21	49	21	1.011	0.998	1.024	0.985	0.969	1.018	1.044	0.981	0.999	0.92656
P12023	Amyloid-beta A4 protein OS=Mus musculus OX=10090 GN=App	App	86.721	36.347	13.6	8	11	8	0.972	1.001	1.022	1.078	1.023	0.976	1.041	0.921	0.973	0.45036
P12025	Midkine OS=Mus musculus OX=10090 GN=Mdk	Mdk	15.434	16.232	35.7	6	9	6	1.057	0.983	1.038	0.902	1.016	0.981	1.026	0.968	1.003	0.9131
P12242	Mitochondrial brown fat uncoupling protein 1 OS=Mus musculus OX=10090 GN=Ucp1	Ucp1	33.247	2.6723	4.2	1	1	1
P12246	Serum amyloid P-component OS=Mus musculus OX=10090 GN=Apcs	Apcs	26.247	44.822	29.5	7	17	7	1.041	0.893	0.955	1.018	1.135	0.986	1.017	1.019	1.064	0.22638
P12265	Beta-glucuronidase OS=Mus musculus OX=10090 GN=Gusb	Gusb	74.194	28.185	24.2	13	22	13	1.016	0.96	1.007	0.89	0.99	0.992	1.049	1.102	1.067	0.150622
P12367	cAMP-dependent protein kinase type II-alpha regulatory subunit OS=Mus musculus OX=10090 GN=Prkar2a	Prkar2a	45.389	38.136	32.9	11	16	9	1.017	1.01	0.969	0.953	1.024	1.039	0.984	1.04	1.035	0.142561
P12382	ATP-dependent 6-phosphofructokinase, liver type OS=Mus musculus OX=10090 GN=Pfkl	Pfkl	85.359	81.526	21.7	16	32	12	1.004	0.976	1.019	1.048	1.005	1.046	0.997	0.979	0.995	0.81736
P12399	Protein CTLA-2-alpha OS=Mus musculus OX=10090 GN=Ctla2a	Ctla2a	15.883	6.4716	22.6	3	3	3	0.99	1.047	0.994	0.92	1.057	1.01	0.97	1.034	1.03	0.38214
P12710	Fatty acid-binding protein, liver OS=Mus musculus OX=10090 GN=Fabp1	Fabp1	14.245	91.252	66.9	8	24	8	3.955	0.499	0.803	0.558	0.554	0.503	0.588	0.507	0.37	0.30652
P12787	Cytochrome c oxidase subunit 5A, mitochondrial OS=Mus musculus OX=10090 GN=Cox5a	Cox5a	16.101	15.723	28.8	4	16	4	1.159	0.967	1	0.961	1.079	0.989	0.996	0.923	0.976	0.68214
P12791	Cytochrome P450 2B10 OS=Mus musculus OX=10090 GN=Cyp2b10	Cyp2b10	56.743	7.2234	7.2	3	3	2
P12804	Fibroleukin OS=Mus musculus OX=10090 GN=Fgl2	Fgl2	48.95	1.4955	2.3	1	1	1	0.822	0.909	1.004	1.164	0.995	1.042	0.986	1.134	1.066	0.41418
P12815	Programmed cell death protein 6 OS=Mus musculus OX=10090 GN=Pdcd6	Pdcd6	21.867	15.09	32.5	5	7	5	0.925	1.038	0.921	1.092	0.966	1.115	0.999	1.032	1.034	0.53
P12970	60S ribosomal protein L7a OS=Mus musculus OX=10090 GN=Rpl7a	Rpl7a	29.976	158.64	46.6	15	45	15	1.221	1.001	0.968	0.887	0.978	0.981	0.937	0.99	0.953	0.59066
P13412	Troponin I, fast skeletal muscle OS=Mus musculus OX=10090 GN=Tnni2	Tnni2	21.357	26.189	22	4	5	4	0.596	0.757	2.141	1.307	0.709	1.606	0.416	0.466	0.666	0.33826
P13439	Uridine 5'-monophosphate synthase OS=Mus musculus OX=10090 GN=Umps	Umps	52.292	29.264	22.5	10	13	10	1.144	0.982	1.041	1.014	0.968	0.976	0.982	0.939	0.924	0.065938
P13541	Myosin-3 OS=Mus musculus OX=10090 GN=Myh3	Myh3	223.79	227.38	39.8	77	151	37	0.563	0.873	1.993	1.3	0.732	1.568	0.458	0.554	0.7	0.37218
P13542	Myosin-8 OS=Mus musculus OX=10090 GN=Myh8	Myh8	222.7	323.31	50.4	96	209	27	0.552	0.616	2.201	1.407	0.663	1.498	0.472	0.508	0.658	0.41534
P13595	Neural cell adhesion molecule 1 OS=Mus musculus OX=10090 GN=Ncam1	Ncam1	119.43	21.618	5.5	6	7	6	0.787	1.068	1.194	1.224	0.907	1.08	0.778	0.998	0.881	0.36948
P13597	Intercellular adhesion molecule 1 OS=Mus musculus OX=10090 GN=Icam1	Icam1	58.844	48.166	22.9	12	21	12	0.962	0.965	0.931	0.926	1.024	0.989	1.008	1.122	1.095	0.024322
P13634	Carbonic anhydrase 1 OS=Mus musculus OX=10090 GN=Ca1	Ca1	28.33	20.691	23.4	5	10	5	1.109	0.838	0.864	0.879	1.102	0.989	1.065	1.086	1.15	0.079075
P13707	Glycerol-3-phosphate dehydrogenase [NAD(+)], cytoplasmic OS=Mus musculus OX=10090 GN=Gpd1	Gpd1	37.572	45.908	39	14	20	14	2.284	0.802	0.9	1.031	0.68	0.775	0.64	0.81	0.579	0.156657
P13745	Glutathione S-transferase A1 OS=Mus musculus OX=10090 GN=Gsta1	Gsta1	25.608	2.6722	15.2	4	7	2	0.915	1.248	1.032	1.157	0.892	0.966	0.923	0.889	0.843	0.058798
P13808	Anion exchange protein 2 OS=Mus musculus OX=10090 GN=Slc4a2	Slc4a2	136.81	8.8935	1.5	1	1	1	1.05	0.965	0.939	1.029	0.999	0.901	1.033	1.13	1.02	0.75336
P13864	DNA (cytosine-5)-methyltransferase 1 OS=Mus musculus OX=10090 GN=Dnmt1	Dnmt1	183.19	65.069	16.9	25	29	25	1.052	1.094	1.094	1.022	0.983	0.955	0.973	0.834	0.879	0.020059
P14069	Protein S100-A6 OS=Mus musculus OX=10090 GN=S100a6	S100a6	10.051	5.0233	34.8	4	10	4	0.879	1.016	1.027	0.968	1.106	0.998	0.925	1.129	1.069	0.30694
P14094	Sodium/potassium-transporting ATPase subunit beta-1 OS=Mus musculus OX=10090 GN=Atp1b1	Atp1b1	35.194	47.653	38.2	12	21	12	0.99	0.967	1.011	0.901	0.979	0.985	1.04	1.13	1.068	0.166438
P14106	Complement C1q subcomponent subunit B OS=Mus musculus OX=10090 GN=C1qb	C1qb	26.717	12.15	10.3	2	2	2	0.922	0.932	0.964	0.935	1.064	1.06	1.103	1.056	1.141	7.8295e-05
P14115	60S ribosomal protein L27a OS=Mus musculus OX=10090 GN=Rpl27a	Rpl27a	16.605	43.53	29.7	5	16	5	1.099	1.069	0.969	0.96	1.001	0.986	0.986	0.951	0.958	0.29108
P14131	40S ribosomal protein S16 OS=Mus musculus OX=10090 GN=Rps16	Rps16	16.445	30.434	75.3	14	32	14	1.171	0.995	0.95	0.951	0.957	1.023	0.988	0.977	0.97	0.61904
P14142	Solute carrier family 2, facilitated glucose transporter member 4 OS=Mus musculus OX=10090 GN=Slc2a4	Slc2a4	54.755	1.304	2	1	1	1
P14148	60S ribosomal protein L7 OS=Mus musculus OX=10090 GN=Rpl7	Rpl7	31.419	88.089	49.6	16	36	16	1.155	0.917	0.956	0.957	0.82	1.051	0.978	1.136	1	0.97364
P14152	Malate dehydrogenase, cytoplasmic OS=Mus musculus OX=10090 GN=Mdh1	Mdh1	36.511	64.503	41.9	16	47	16	1.023	1.008	1.006	0.967	1.018	1.008	0.998	1.023	1.011	0.44346
P14206	40S ribosomal protein SA OS=Mus musculus OX=10090 GN=Rpsa	Rpsa	32.838	158.01	45.4	11	38	11	1.067	1.008	1.045	1.028	0.947	0.993	1.051	0.927	0.945	0.104799
P14211	Calreticulin OS=Mus musculus OX=10090 GN=Calr	Calr	47.994	163.76	57.5	22	95	22	1.146	1.034	1.069	0.983	0.946	0.981	0.961	0.884	0.891	0.027016
P14234	Tyrosine-protein kinase Fgr OS=Mus musculus OX=10090 GN=Fgr	Fgr	58.866	1.2718	3.5	2	2	1
P14404	MDS1 and EVI1 complex locus protein OS=Mus musculus OX=10090 GN=Mecom	Mecom	138.1	7.7412	4.1	5	5	3
P14437	H-2 class II histocompatibility antigen, A-S alpha chain OS=Mus musculus OX=10090 GN=H2-Aa	H2-Aa	25.801	5.5016	11.6	2	3	2	0.957	0.903	1.146	1.073	0.945	0.912	1.235	0.874	0.972	0.7379
P14576	Signal recognition particle 54 kDa protein OS=Mus musculus OX=10090 GN=Srp54	Srp54	55.72	36.869	34.3	15	22	15	1.042	1.007	0.997	1.023	0.982	1.005	0.985	0.954	0.965	0.047641
P14602	Heat shock protein beta-1 OS=Mus musculus OX=10090 GN=Hspb1	Hspb1	23.014	70.299	55.5	11	18	11	0.749	1.173	1.311	1.248	0.858	1.029	0.806	0.92	0.806	0.2065
P14685	26S proteasome non-ATPase regulatory subunit 3 OS=Mus musculus OX=10090 GN=Psmd3	Psmd3	60.718	108.62	35.8	20	48	20	0.974	0.976	0.996	1.019	1.009	1.028	0.996	1.007	1.019	0.179979
P14733	Lamin-B1 OS=Mus musculus OX=10090 GN=Lmnb1	Lmnb1	66.785	323.31	56.5	43	170	40	0.948	0.977	0.967	0.971	1.005	0.997	1.053	1.112	1.079	0.027985
P14824	Annexin A6 OS=Mus musculus OX=10090 GN=Anxa6	Anxa6	75.884	323.31	68.9	55	171	53	0.973	1.026	1.077	1.016	1.005	1.012	0.989	0.939	0.964	0.22438
P14869	60S acidic ribosomal protein P0 OS=Mus musculus OX=10090 GN=Rplp0	Rplp0	34.216	95.623	42.6	13	42	13	1.068	1.02	1.062	1.013	0.933	1.011	1.011	0.919	0.931	0.045836
P14873	Microtubule-associated protein 1B OS=Mus musculus OX=10090 GN=Map1b	Map1b	270.25	115.71	16.3	33	51	32	0.947	1.051	1.114	1.005	0.982	0.997	0.998	0.927	0.948	0.2276
P14901	Heme oxygenase 1 OS=Mus musculus OX=10090 GN=Hmox1	Hmox1	32.928	3.7338	4.5	1	1	1	1.199	1.024	0.993	0.91	0.987	0.917	0.96	1.035	0.945	0.43574
P15066	Transcription factor jun-D OS=Mus musculus OX=10090 GN=Jund	Jund	34.904	6.0134	8.2	3	3	2	1.04	1.028	1.075	0.97	1.015	0.972	0.937	0.986	0.951	0.112678
P15089	Mast cell carboxypeptidase A OS=Mus musculus OX=10090 GN=Cpa3	Cpa3	48.789	9.747	11.8	5	7	5	0.786	1.025	0.776	1.03	1.024	1.027	1.272	1.04	1.206	0.08958
P15105	Glutamine synthetase OS=Mus musculus OX=10090 GN=Glul	Glul	42.119	23.476	26.3	9	16	9	1.33	0.903	0.928	0.993	0.882	0.999	0.922	1.041	0.925	0.51198
P15116	Cadherin-2 OS=Mus musculus OX=10090 GN=Cdh2	Cdh2	99.795	15.272	9.8	6	8	6	1.038	0.986	1.007	1.022	0.975	1.015	0.967	1.016	0.98	0.28452
P15208	Insulin receptor OS=Mus musculus OX=10090 GN=Insr	Insr	155.61	3.2662	2.2	3	3	2	1.075	0.976	0.996	1.014	1	0.945	0.945	1.088	0.98	0.60076
P15306	Thrombomodulin OS=Mus musculus OX=10090 GN=Thbd	Thbd	61.867	62.72	16.3	6	18	6	0.949	1.015	0.936	0.977	1.043	1.061	1.014	1.079	1.083	0.0118184
P15307	Proto-oncogene c-Rel OS=Mus musculus OX=10090 GN=Rel	Rel	64.959	4.3924	6.8	4	4	2	0.929	1.071	0.949	0.984	0.933	1.107	1.026	1.023	1.04	0.443
P15327	Bisphosphoglycerate mutase OS=Mus musculus OX=10090 GN=Bpgm	Bpgm	29.978	52.46	37.1	10	23	10	0.939	0.904	1.071	1.104	0.978	0.944	0.999	1.042	0.986	0.84466
P15331	Peripherin OS=Mus musculus OX=10090 GN=Prph	Prph	54.267	28.623	32.2	18	27	14	0.669	1.035	1.272	1.131	0.839	1.19	0.758	1.084	0.943	0.79162
P15375	Myogenic factor 6 OS=Mus musculus OX=10090 GN=Myf6	Myf6	26.986	1.491	2.9	1	1	1
P15379	CD44 antigen OS=Mus musculus OX=10090 GN=Cd44	Cd44	85.616	50.789	10.3	7	16	7	0.999	1.097	1.045	0.957	1.049	0.997	0.996	1.017	0.99	0.7982
P15508	Spectrin beta chain, erythrocytic OS=Mus musculus OX=10090 GN=Sptb	Sptb	245.25	323.31	43.6	88	142	81	0.983	0.901	1.072	1.076	0.972	0.954	1.012	1.077	0.996	0.95876
P15532	Nucleoside diphosphate kinase A OS=Mus musculus OX=10090 GN=Nme1	Nme1	17.208	37.445	79.6	12	36	6	1.064	1.014	1.056	1.117	1.004	0.922	0.949	0.993	0.91	0.0151804
P15535	Beta-1,4-galactosyltransferase 1 OS=Mus musculus OX=10090 GN=B4galt1	B4galt1	44.411	1.8162	2.3	1	1	1	1.027	0.789	0.996	1.235	1.157	1.015	0.952	0.905	0.996	0.97298
P15626	Glutathione S-transferase Mu 2 OS=Mus musculus OX=10090 GN=Gstm2	Gstm2	25.716	101.94	83	19	63	10	0.838	1.075	0.996	1.03	0.997	1.019	1.024	1.052	1.039	0.50324
P15702	Leukosialin OS=Mus musculus OX=10090 GN=Spn	Spn	40.038	7.5744	5.6	1	1	1
P15864	Histone H1.2 OS=Mus musculus OX=10090 GN=Hist1h1c	Hist1h1c	21.266	11.631	42.9	14	77	3	1.165	0.954	0.926	0.858	1.115	1.074	0.869	1.191	1.089	0.40344
P16015	Carbonic anhydrase 3 OS=Mus musculus OX=10090 GN=Ca3	Ca3	29.366	43.949	41.2	10	14	10	0.721	1.114	1.267	1.876	0.615	1.111	0.584	0.851	0.635	0.132178
P16045	Galectin-1 OS=Mus musculus OX=10090 GN=Lgals1	Lgals1	14.866	87.764	54.1	8	67	8	0.978	1.045	1.082	1.023	1.018	1.015	0.952	0.926	0.947	0.138258
P16054	Protein kinase C epsilon type OS=Mus musculus OX=10090 GN=Prkce	Prkce	83.56	11.35	9.9	6	7	5	0.97	1.034	0.976	0.897	1.075	0.986	1.047	1.037	1.069	0.09644
P16056	Hepatocyte growth factor receptor OS=Mus musculus OX=10090 GN=Met	Met	153.55	2.9739	1	1	1	1
P16110	Galectin-3 OS=Mus musculus OX=10090 GN=Lgals3	Lgals3	27.515	23.396	25.4	7	19	7	0.957	0.978	0.925	0.93	1.003	1.082	1.048	1.084	1.113	0.0031044
P16125	L-lactate dehydrogenase B chain OS=Mus musculus OX=10090 GN=Ldhb	Ldhb	36.572	52.442	29.3	9	32	8	0.923	1.033	0.957	0.96	0.97	1.041	1.019	1.064	1.057	0.120221
P16254	Signal recognition particle 14 kDa protein OS=Mus musculus OX=10090 GN=Srp14	Srp14	12.51	5.6912	28.2	3	4	3	1.041	0.976	0.96	0.94	0.938	1.096	0.993	1.084	1.05	0.31724
P16301	Phosphatidylcholine-sterol acyltransferase OS=Mus musculus OX=10090 GN=Lcat	Lcat	49.746	10.228	8.9	3	4	3	1.023	0.98	0.99	1.209	1.091	1.002	0.924	0.837	0.917	0.28642
P16330	2',3'-cyclic-nucleotide 3'-phosphodiesterase OS=Mus musculus OX=10090 GN=Cnp	Cnp	47.123	54.74	21	8	9	8	0.91	1.02	1.055	1.046	0.925	1.083	0.911	1.029	0.979	0.7015
P16331	Phenylalanine-4-hydroxylase OS=Mus musculus OX=10090 GN=Pah	Pah	51.899	2.1218	3.3	2	2	2	3.529	0.584	0.841	0.522	0.816	0.573	0.559	0.618	0.469	0.40822
P16332	Methylmalonyl-CoA mutase, mitochondrial OS=Mus musculus OX=10090 GN=Mut	Mut	82.843	24.491	16.4	10	16	10	1.18	0.993	0.916	0.992	1.01	0.951	0.977	0.971	0.958	0.52904
P16406	Glutamyl aminopeptidase OS=Mus musculus OX=10090 GN=Enpep	Enpep	107.96	199.2	36.9	38	125	38	0.925	0.986	0.932	1.007	1.017	1.055	1.026	1.078	1.085	0.0164783
P16460	Argininosuccinate synthase OS=Mus musculus OX=10090 GN=Ass1	Ass1	46.584	44.777	28.2	15	27	15	2.67	0.722	0.837	0.773	0.802	0.737	0.703	0.755	0.599	0.34898
P16546	Spectrin alpha chain, non-erythrocytic 1 OS=Mus musculus OX=10090 GN=Sptan1	Sptan1	284.59	323.31	64	169	485	168	0.986	0.998	1.003	0.981	0.997	1.01	1.01	1.025	1.019	0.052418
P16627	Heat shock 70 kDa protein 1-like OS=Mus musculus OX=10090 GN=Hspa1l	Hspa1l	70.636	-2	25.1	17	57	1
P16675	Lysosomal protective protein OS=Mus musculus OX=10090 GN=Ctsa	Ctsa	53.844	38.477	18.8	8	15	8	1.003	0.951	1.044	0.907	1.052	1.009	1.083	1.068	1.079	0.066718
P16858	Glyceraldehyde-3-phosphate dehydrogenase OS=Mus musculus OX=10090 GN=Gapdh	Gapdh	35.81	225.41	65.5	22	150	22	1.096	0.959	1.001	0.964	0.984	0.979	0.965	1.049	0.989	0.79422
P16951	Cyclic AMP-dependent transcription factor ATF-2 OS=Mus musculus OX=10090 GN=Atf2	Atf2	52.297	2.4941	4.9	2	2	1
P17012	Zinc finger X-chromosomal protein OS=Mus musculus OX=10090 GN=Zfx	Zfx	90.025	3.9427	3.4	3	3	3	0.899	0.92	0.975	0.903	1.043	1.093	1.005	1.193	1.172	0.0089969
P17047	Lysosome-associated membrane glycoprotein 2 OS=Mus musculus OX=10090 GN=Lamp2	Lamp2	45.681	14.502	12.8	6	10	6	1.09	0.971	0.969	0.997	0.933	1.01	1.028	1.098	1.01	0.82786
P17095	High mobility group protein HMG-I/HMG-Y OS=Mus musculus OX=10090 GN=Hmga1	Hmga1	11.614	18.714	41.1	4	8	4	0.975	0.911	0.861	0.918	1.033	1.072	1.012	1.243	1.19	0.0177994
P17141	Zinc finger protein 37 OS=Mus musculus OX=10090 GN=Zfp37	Zfp37	67.226	6.3877	8.4	4	4	4
P17156	Heat shock-related 70 kDa protein 2 OS=Mus musculus OX=10090 GN=Hspa2	Hspa2	69.641	42.789	44.1	30	122	12	0.981	0.949	0.95	0.929	1.102	1.021	1.086	1.052	1.119	0.00153715
P17182	Alpha-enolase OS=Mus musculus OX=10090 GN=Eno1	Eno1	47.14	213.26	63.8	26	127	23	1.113	0.968	0.987	0.915	1.01	0.977	0.946	1.052	1.001	0.96246
P17225	Polypyrimidine tract-binding protein 1 OS=Mus musculus OX=10090 GN=Ptbp1	Ptbp1	56.477	96.719	28.8	10	32	7	0.925	0.994	1	1.009	0.978	1.034	1.043	1.037	1.042	0.150424
P17426	AP-2 complex subunit alpha-1 OS=Mus musculus OX=10090 GN=Ap2a1	Ap2a1	107.66	116.29	36.2	33	60	24	0.917	1.001	0.972	1.014	0.989	1.039	1.037	1.033	1.05	0.100284
P17427	AP-2 complex subunit alpha-2 OS=Mus musculus OX=10090 GN=Ap2a2	Ap2a2	104.02	62.74	31	28	59	19	0.993	1.039	0.963	1.068	0.975	0.988	1.003	0.998	0.976	0.35526
P17439	Glucosylceramidase OS=Mus musculus OX=10090 GN=Gba	Gba	57.621	14.935	12.6	6	9	6	0.962	1.055	0.922	0.987	1.023	1.063	1.009	1.036	1.052	0.137645
P17563	Methanethiol oxidase OS=Mus musculus OX=10090 GN=Selenbp1	Selenbp1	52.513	191.65	66.1	25	109	25	0.942	0.976	0.901	0.991	1.016	1.012	1.055	1.117	1.102	0.020537
P17665	Cytochrome c oxidase subunit 7C, mitochondrial OS=Mus musculus OX=10090 GN=Cox7c	Cox7c	7.3325	9.3334	28.6	2	8	2	0.831	0.909	0.992	1.095	0.947	1.124	1.174	1.009	1.112	0.2118
P17710	Hexokinase-1 OS=Mus musculus OX=10090 GN=Hk1	Hk1	108.3	137.2	27.7	26	44	23	0.927	1.008	0.986	1.052	0.966	1.015	0.996	0.997	1	0.9694
P17742	Peptidyl-prolyl cis-trans isomerase A OS=Mus musculus OX=10090 GN=Ppia	Ppia	17.971	144.12	75	13	120	13	1.027	1.011	1.007	0.961	1.018	0.997	1.012	0.962	0.996	0.83392
P17751	Triosephosphate isomerase OS=Mus musculus OX=10090 GN=Tpi1	Tpi1	32.191	166.38	52.8	15	61	15	1.064	0.945	1.03	0.962	0.983	0.994	0.947	1.09	1.003	0.9427
P17809	Solute carrier family 2, facilitated glucose transporter member 1 OS=Mus musculus OX=10090 GN=Slc2a1	Slc2a1	53.984	3.2239	2	1	2	1	1.01	0.815	0.95	1.057	1.095	0.904	1.078	1.155	1.104	0.24614
P17897	Lysozyme C-1 OS=Mus musculus OX=10090 GN=Lyz1	Lyz1	16.794	15.923	39.2	5	15	2	0.808	1.159	0.739	1.152	1.066	1.184	0.873	1.028	1.076	0.53512
P17918	Proliferating cell nuclear antigen OS=Mus musculus OX=10090 GN=Pcna	Pcna	28.785	68.28	53.6	12	38	12	1.063	1.069	1.082	0.966	1.047	0.987	0.989	0.85	0.927	0.181078
P18052	Receptor-type tyrosine-protein phosphatase alpha OS=Mus musculus OX=10090 GN=Ptpra	Ptpra	93.696	34.77	13	8	11	7	0.913	0.925	0.956	1.132	1.001	1.021	1.029	1.036	1.041	0.44698
P18155	Bifunctional methylenetetrahydrofolate dehydrogenase/cyclohydrolase, mitochondrial OS=Mus musculus OX=10090 GN=Mthfd2	Mthfd2	37.863	2.5509	6	2	2	2
P18242	Cathepsin D OS=Mus musculus OX=10090 GN=Ctsd	Ctsd	44.953	63.993	32.7	11	35	11	0.987	0.961	0.935	1.016	0.984	1.018	1.026	1.12	1.064	0.111517
P18293	Atrial natriuretic peptide receptor 1 OS=Mus musculus OX=10090 GN=Npr1	Npr1	119.11	17.464	8.2	8	10	7	1.061	0.963	0.992	0.937	1.018	0.917	1.085	1.104	1.043	0.4433
P18406	Protein CYR61 OS=Mus musculus OX=10090 GN=Cyr61	Cyr61	41.709	4.6966	3.4	1	1	1	0.994	0.945	1.25	0.901	1.093	0.952	0.967	0.916	0.96	0.68872
P18525	Ig heavy chain V region 5-84 OS=Mus musculus OX=10090	---	12.872	1.1247	23.1	2	2	1
P18527	Ig heavy chain V region 914 OS=Mus musculus OX=10090	---	10.661	10.91	27.8	2	2	1
P18572	Basigin OS=Mus musculus OX=10090 GN=Bsg	Bsg	42.444	17.426	14.1	5	11	5	1.241	0.953	1.021	1.033	0.945	0.925	0.932	1.001	0.895	0.122836
P18608	Non-histone chromosomal protein HMG-14 OS=Mus musculus OX=10090 GN=Hmgn1	Hmgn1	10.152	1.8877	18.8	2	2	2
P18653	Ribosomal protein S6 kinase alpha-1 OS=Mus musculus OX=10090 GN=Rps6ka1	Rps6ka1	81.594	45.693	31.5	19	28	9	0.973	1.002	0.979	0.988	0.92	1.039	1.111	1.032	1.041	0.41334
P18654	Ribosomal protein S6 kinase alpha-3 OS=Mus musculus OX=10090 GN=Rps6ka3	Rps6ka3	83.693	73.067	34.5	22	36	12	0.929	1.076	0.967	1.058	0.985	1.005	1.026	1.019	1.001	0.9374
P18760	Cofilin-1 OS=Mus musculus OX=10090 GN=Cfl1	Cfl1	18.559	123.25	72.9	18	79	16	0.997	1.035	1.016	0.987	0.955	1.028	0.97	1.012	0.983	0.41418
P18762	Beta-2 adrenergic receptor OS=Mus musculus OX=10090 GN=Adrb2	Adrb2	46.998	3.348	3.3	1	1	1
P18828	Syndecan-1 OS=Mus musculus OX=10090 GN=Sdc1	Sdc1	32.904	3.533	6.4	1	1	1
P18872	Guanine nucleotide-binding protein G(o) subunit alpha OS=Mus musculus OX=10090 GN=Gnao1	Gnao1	40.084	29.359	27.7	9	17	7	0.916	0.999	0.951	0.995	0.98	0.985	1.054	1.127	1.074	0.120497
P19096	Fatty acid synthase OS=Mus musculus OX=10090 GN=Fasn	Fasn	272.43	323.31	33.5	75	186	75	1.003	1.025	1.046	1.015	0.986	1.023	1.015	0.928	0.966	0.195704
P19123	Troponin C, slow skeletal and cardiac muscles OS=Mus musculus OX=10090 GN=Tnnc1	Tnnc1	18.42	86.689	32.3	6	9	5	0.712	1.033	1.105	0.997	0.948	1.15	0.896	1.063	1.055	0.60296
P19157	Glutathione S-transferase P 1 OS=Mus musculus OX=10090 GN=Gstp1	Gstp1	23.609	203.45	33.3	7	26	7	1.276	0.967	1.034	0.926	0.943	0.934	0.948	0.975	0.904	0.28472
P19182	Interferon-related developmental regulator 1 OS=Mus musculus OX=10090 GN=Ifrd1	Ifrd1	49.935	3.2143	3.8	1	1	1
P19221	Prothrombin OS=Mus musculus OX=10090 GN=F2	F2	70.268	89.199	30.6	17	24	17	1.048	0.993	1.131	1.094	0.994	0.909	0.973	0.912	0.888	0.0168783
P19253	60S ribosomal protein L13a OS=Mus musculus OX=10090 GN=Rpl13a	Rpl13a	23.464	33.118	31.5	7	24	7	1.116	0.953	0.893	0.912	0.931	0.997	1.013	1.12	1.048	0.46898
P19258	Protein Mpv17 OS=Mus musculus OX=10090 GN=Mpv17	Mpv17	19.686	2.0263	5.1	1	1	1
P19324	Serpin H1 OS=Mus musculus OX=10090 GN=Serpinh1	Serpinh1	46.533	297.14	54.2	22	125	22	0.984	1.053	1.131	1.019	0.99	0.981	0.984	0.867	0.913	0.080978
P19426	Negative elongation factor E OS=Mus musculus OX=10090 GN=Nelfe	Nelfe	42.554	11.729	16.8	5	5	5	0.923	0.877	1.068	0.943	1.138	0.973	0.983	1.134	1.109	0.135703
P19536	Cytochrome c oxidase subunit 5B, mitochondrial OS=Mus musculus OX=10090 GN=Cox5b	Cox5b	13.813	20.854	43	7	37	7	1.069	0.974	1.006	1.019	1	0.956	0.98	0.953	0.956	0.093219
P19783	Cytochrome c oxidase subunit 4 isoform 1, mitochondrial OS=Mus musculus OX=10090 GN=Cox4i1	Cox4i1	19.53	33.839	41.4	7	19	7	1.017	0.997	1.024	1.05	0.96	0.993	0.981	1.015	0.966	0.070997
P19788	Matrix Gla protein OS=Mus musculus OX=10090 GN=Mgp	Mgp	12.359	2.2436	10.6	1	1	1	0.842	1.026	1.091	1.143	1	0.946	0.991	1.002	0.96	0.65196
P19973	Lymphocyte-specific protein 1 OS=Mus musculus OX=10090 GN=Lsp1	Lsp1	36.713	92.152	35.2	8	13	8	0.99	1.007	0.966	0.966	0.923	1.087	1.039	1.04	1.041	0.33494
P20029	Endoplasmic reticulum chaperone BiP OS=Mus musculus OX=10090 GN=Hspa5	Hspa5	72.421	323.31	54.8	40	209	37	1.201	1.009	1.033	0.963	1.003	0.969	0.96	0.886	0.908	0.134215
P20060	Beta-hexosaminidase subunit beta OS=Mus musculus OX=10090 GN=Hexb	Hexb	61.115	7.2237	6.7	4	4	4	0.983	1.056	0.934	1.05	0.832	0.997	1.048	1.133	0.997	0.91214
P20065	Thymosin beta-4 OS=Mus musculus OX=10090 GN=Tmsb4x	Tmsb4x	5.6794	29.377	50	5	16	3	1.082	0.889	1.084	0.68	1.16	0.97	1.05	1.024	1.126	0.2948
P20108	Thioredoxin-dependent peroxide reductase, mitochondrial OS=Mus musculus OX=10090 GN=Prdx3	Prdx3	28.127	64.085	36.2	8	31	8	1.191	0.985	0.993	0.978	0.969	0.993	0.983	0.952	0.94	0.31098
P20152	Vimentin OS=Mus musculus OX=10090 GN=Vim	Vim	53.687	323.31	76	49	267	41	1.004	0.991	1.047	0.966	1.078	0.998	0.983	0.928	0.995	0.86446
P20352	Tissue factor OS=Mus musculus OX=10090 GN=F3	F3	32.935	12.945	8.8	2	3	2	1.045	0.86	1.006	0.765	0.856	1.005	1.132	1.355	1.183	0.22974
P20357	Microtubule-associated protein 2 OS=Mus musculus OX=10090 GN=Map2	Map2	199.13	8.7714	1.8	3	3	3	1.067	0.896	1.155	0.994	1.084	1.005	0.914	0.921	0.954	0.5295
P20444	Protein kinase C alpha type OS=Mus musculus OX=10090 GN=Prkca	Prkca	76.851	26.666	15.2	10	12	8	1.075	1	0.971	1.011	0.943	1.028	0.965	1	0.97	0.33354
P20491	High affinity immunoglobulin epsilon receptor subunit gamma OS=Mus musculus OX=10090 GN=Fcer1g	Fcer1g	9.6523	2.9425	10.5	1	2	1	0.95	1.071	0.861	0.929	0.975	1.126	0.993	1.117	1.105	0.138944
P20664	DNA primase small subunit OS=Mus musculus OX=10090 GN=Prim1	Prim1	49.295	6.919	7.4	3	5	3	1.006	1.102	1.067	1.007	0.99	0.908	0.958	0.943	0.908	0.0158586
P20801	Troponin C, skeletal muscle OS=Mus musculus OX=10090 GN=Tnnc2	Tnnc2	18.11	9.3822	31.2	5	10	3	0.406	0.648	2.54	1.74	0.492	1.611	0.208	0.208	0.472	0.22084
P20918	Plasminogen OS=Mus musculus OX=10090 GN=Plg	Plg	90.807	198.03	53.3	34	58	34	1.043	1.026	1.11	1.082	0.971	0.931	0.924	0.921	0.879	0.00101715
P21107	Tropomyosin alpha-3 chain OS=Mus musculus OX=10090 GN=Tpm3	Tpm3	32.994	62.942	58.2	27	71	13	1.011	1.011	0.977	1.029	0.993	0.993	0.997	0.985	0.985	0.2751
P21126	Ubiquitin-like protein 4A OS=Mus musculus OX=10090 GN=Ubl4a	Ubl4a	17.8	23.082	43.9	6	10	6	1	1.065	1.021	1.076	0.945	0.951	1.069	0.913	0.932	0.11036
P21180	Complement C2 OS=Mus musculus OX=10090 GN=C2	C2	84.741	8.4022	5.8	4	4	4
P21271	Unconventional myosin-Vb OS=Mus musculus OX=10090 GN=Myo5b	Myo5b	210.57	25.507	9.4	16	17	13	0.997	0.969	0.992	0.93	1.057	0.943	1.044	1.009	1.042	0.2225
P21278	Guanine nucleotide-binding protein subunit alpha-11 OS=Mus musculus OX=10090 GN=Gna11	Gna11	42.024	21.934	27.9	9	19	5	0.864	1.096	0.918	1.143	0.872	1.007	1.01	1.129	0.999	0.98284
P21279	Guanine nucleotide-binding protein G(q) subunit alpha OS=Mus musculus OX=10090 GN=Gnaq	Gnaq	42.158	46.262	33.4	11	21	7	0.836	1.056	0.995	1.062	0.951	1.012	1.058	1.155	1.057	0.43492
P21300	Aldose reductase-related protein 1 OS=Mus musculus OX=10090 GN=Akr1b7	Akr1b7	35.988	3.5375	10.4	4	7	2	3.215	0.687	0.833	0.728	0.564	0.655	0.633	0.731	0.473	0.25948
P21447	Multidrug resistance protein 1A OS=Mus musculus OX=10090 GN=Abcb1a	Abcb1a	140.64	9.2556	5.6	6	7	6	1.057	0.987	0.94	1.019	1.103	0.982	0.993	0.96	1.009	0.84318
P21550	Beta-enolase OS=Mus musculus OX=10090 GN=Eno3	Eno3	47.024	58.428	43.8	15	30	12	0.81	0.987	1.421	1.142	0.865	1.222	0.774	0.815	0.843	0.3304
P21614	Vitamin D-binding protein OS=Mus musculus OX=10090 GN=Gc	Gc	53.6	309.35	57.1	24	60	24	1.148	0.999	1.047	1.036	0.993	0.916	1.029	0.81	0.886	0.087721
P21619	Lamin-B2 OS=Mus musculus OX=10090 GN=Lmnb2	Lmnb2	67.317	214.83	53.7	29	60	26	0.943	0.964	0.981	0.957	1.025	1.021	1.08	1.075	1.093	0.0021021
P21841	Pulmonary surfactant-associated protein C OS=Mus musculus OX=10090 GN=Sftpc	Sftpc	21.054	65.895	23.3	4	18	4	1.034	1.048	0.971	0.989	0.955	0.99	1.064	0.947	0.979	0.51696
P21845	Tryptase beta-2 OS=Mus musculus OX=10090 GN=Tpsb2	Tpsb2	30.927	4.0046	4	1	1	1	0.9	1.091	0.888	1.045	0.958	1.151	0.961	1.036	1.046	0.51652
P21956	Lactadherin OS=Mus musculus OX=10090 GN=Mfge8	Mfge8	51.24	23.916	18.1	6	6	6	0.987	1.058	1.011	1.052	1.036	0.974	0.834	1.082	0.956	0.43448
P21958	Antigen peptide transporter 1 OS=Mus musculus OX=10090 GN=Tap1	Tap1	78.863	12.07	7.2	4	4	4
P21981	Protein-glutamine gamma-glutamyltransferase 2 OS=Mus musculus OX=10090 GN=Tgm2	Tgm2	77.06	224.24	42.3	27	69	27	1.06	0.982	1.001	0.979	0.992	0.967	0.955	1.047	0.985	0.5956
P21995	Embigin OS=Mus musculus OX=10090 GN=Emb	Emb	37.064	6.2751	12.1	4	5	4	0.917	1.024	1.03	0.914	0.986	1.053	0.989	1.087	1.059	0.20474
P22315	Ferrochelatase, mitochondrial OS=Mus musculus OX=10090 GN=Fech	Fech	47.13	26.967	20	8	10	8	1.212	0.99	1.083	1.124	0.893	1.006	0.944	0.795	0.825	0.025277
P22366	Myeloid differentiation primary response protein MyD88 OS=Mus musculus OX=10090 GN=Myd88	Myd88	33.753	2.4594	5.7	2	2	2	0.968	1.025	0.982	0.981	1.048	1.086	0.981	0.956	1.029	0.41984
P22437	Prostaglandin G/H synthase 1 OS=Mus musculus OX=10090 GN=Ptgs1	Ptgs1	69.042	26.724	16.8	9	15	9	0.946	1.031	1.024	0.998	1.005	1.026	1.029	0.978	1.01	0.67414
P22599	Alpha-1-antitrypsin 1-2 OS=Mus musculus OX=10090 GN=Serpina1b	Serpina1b	45.974	30.177	24.9	11	61	3	1.024	1.137	1.232	1.188	0.868	0.937	0.888	0.751	0.752	0.003617
P22682	E3 ubiquitin-protein ligase CBL OS=Mus musculus OX=10090 GN=Cbl	Cbl	100.56	28.615	11.3	8	11	8	0.91	0.937	0.977	1.033	1.051	0.986	1.059	1.011	1.065	0.096223
P22892	AP-1 complex subunit gamma-1 OS=Mus musculus OX=10090 GN=Ap1g1	Ap1g1	91.349	48.988	18.2	15	27	14	0.886	0.992	1.033	1.046	1.001	1.015	1.04	0.997	1.024	0.55326
P22893	mRNA decay activator protein ZFP36 OS=Mus musculus OX=10090 GN=Zfp36	Zfp36	33.613	2.9109	3.8	1	1	1	1.152	0.907	1.206	0.977	1.246	0.841	0.825	0.884	0.895	0.35108
P22907	Porphobilinogen deaminase OS=Mus musculus OX=10090 GN=Hmbs	Hmbs	39.344	29.36	23.3	8	25	8	1.118	0.987	1.088	1.059	0.976	0.931	0.946	0.932	0.89	0.0072014
P23116	Eukaryotic translation initiation factor 3 subunit A OS=Mus musculus OX=10090 GN=Eif3a	Eif3a	161.93	163.72	35.4	57	107	57	1.047	1.014	1.022	0.984	1.011	0.981	1.008	0.943	0.97	0.181742
P23198	Chromobox protein homolog 3 OS=Mus musculus OX=10090 GN=Cbx3	Cbx3	20.855	81.625	46.4	9	31	8	0.983	0.99	1.005	0.995	0.991	0.995	1.014	1.043	1.018	0.21766
P23249	Putative helicase MOV-10 OS=Mus musculus OX=10090 GN=Mov10	Mov10	113.58	78.373	28	23	26	23	1.02	0.97	0.957	1.04	1.035	1.056	1.01	1.012	1.032	0.20996
P23475	X-ray repair cross-complementing protein 6 OS=Mus musculus OX=10090 GN=Xrcc6	Xrcc6	69.483	17.731	19.7	12	14	12	1.008	1.031	0.973	1.018	0.898	1.05	0.932	1.097	0.987	0.75002
P23492	Purine nucleoside phosphorylase OS=Mus musculus OX=10090 GN=Pnp	Pnp	32.277	51.011	42.9	10	29	10	1.027	0.924	0.979	1.005	1.012	1.027	1.043	1.034	1.046	0.10222
P23506	Protein-L-isoaspartate(D-aspartate) O-methyltransferase OS=Mus musculus OX=10090 GN=Pcmt1	Pcmt1	24.634	37.036	33.5	8	12	8	1.006	0.965	0.981	1.052	0.99	0.992	1.001	1.046	1.006	0.78494
P23591	GDP-L-fucose synthase OS=Mus musculus OX=10090 GN=Tsta3	Tsta3	35.877	44.169	27.7	6	8	6	1.055	0.985	0.947	1.032	0.913	1.021	1.033	1.05	1	0.97866
P23708	Nuclear transcription factor Y subunit alpha OS=Mus musculus OX=10090 GN=Nfya	Nfya	36.778	3.1567	5.5	1	2	1	0.938	1.157	0.85	1.068	1.103	0.776	0.789	1.359	1.003	0.91116
P23780	Beta-galactosidase OS=Mus musculus OX=10090 GN=Glb1	Glb1	73.12	28.862	17	8	8	7	0.874	1.013	1.002	1.093	0.929	0.981	1.047	1.102	1.019	0.7456
P23927	Alpha-crystallin B chain OS=Mus musculus OX=10090 GN=Cryab	Cryab	20.069	8.2955	25.1	4	8	4	0.792	0.982	1.164	1.166	0.914	1.309	0.787	0.916	0.957	0.73366
P23949	mRNA decay activator protein ZFP36L2 OS=Mus musculus OX=10090 GN=Zfp36l2	Zfp36l2	50.069	1.8679	1.9	1	1	1
P23950	mRNA decay activator protein ZFP36L1 OS=Mus musculus OX=10090 GN=Zfp36l1	Zfp36l1	36.384	3.625	5.9	2	2	2	1.025	1.057	0.966	0.973	0.992	1.105	0.947	0.957	0.995	0.88576
P23953	Carboxylesterase 1C OS=Mus musculus OX=10090 GN=Ces1c	Ces1c	61.055	16.783	16.1	8	18	5	1.015	1.047	1.031	1.065	0.991	0.951	0.971	0.954	0.93	0.0020588
P24063	Integrin alpha-L OS=Mus musculus OX=10090 GN=Itgal	Itgal	128.33	10.834	4.9	5	6	5	1.052	0.926	1.031	1.065	1.031	1.003	0.944	0.956	0.966	0.40416
P24270	Catalase OS=Mus musculus OX=10090 GN=Cat	Cat	59.795	319.64	57.9	30	97	29	1.171	0.938	0.938	0.982	0.948	0.937	1.034	1.044	0.984	0.83016
P24369	Peptidyl-prolyl cis-trans isomerase B OS=Mus musculus OX=10090 GN=Ppib	Ppib	23.713	55.591	47.7	11	36	11	1.097	1.009	1.077	0.973	0.961	0.985	0.985	0.91	0.924	0.059195
P24452	Macrophage-capping protein OS=Mus musculus OX=10090 GN=Capg	Capg	39.24	44.017	15.6	4	20	4	0.767	1.063	0.982	1.061	0.884	1.088	1.068	1.174	1.088	0.40516
P24456	Cytochrome P450 2D10 OS=Mus musculus OX=10090 GN=Cyp2d10	Cyp2d10	57.233	5.3084	8.9	4	8	2
P24457	Cytochrome P450 2D11 OS=Mus musculus OX=10090 GN=Cyp2d11	Cyp2d11	56.987	2.8621	5	2	3	1	1.807	0.786	0.761	1.001	0.838	0.969	0.891	1.009	0.851	0.66348
P24472	Glutathione S-transferase A4 OS=Mus musculus OX=10090 GN=Gsta4	Gsta4	25.564	9.7933	24.8	6	13	5	0.848	1.055	1.114	1.098	0.952	0.987	0.947	1.05	0.957	0.58138
P24527	Leukotriene A-4 hydrolase OS=Mus musculus OX=10090 GN=Lta4h	Lta4h	69.05	142.53	47	25	60	25	0.966	0.984	0.984	0.941	1.023	1.038	1.026	1.051	1.068	0.00169981
P24547	Inosine-5'-monophosphate dehydrogenase 2 OS=Mus musculus OX=10090 GN=Impdh2	Impdh2	55.814	255.14	37.2	16	23	15	1.074	1.035	1.068	0.987	0.912	1.04	0.99	0.912	0.926	0.083117
P24549	Retinal dehydrogenase 1 OS=Mus musculus OX=10090 GN=Aldh1a1	Aldh1a1	54.467	251.28	47.7	25	79	13	0.817	1.016	0.921	1.014	0.98	1.055	1.045	1.122	1.115	0.104584
P24622	Alpha-crystallin A chain OS=Mus musculus OX=10090 GN=Cryaa	Cryaa	22.489	1.5127	5.6	1	2	1
P24638	Lysosomal acid phosphatase OS=Mus musculus OX=10090 GN=Acp2	Acp2	48.508	2.1449	7.6	3	3	3	1.06	0.977	0.991	1.006	1.025	0.942	0.983	1.053	0.992	0.79686
P24668	Cation-dependent mannose-6-phosphate receptor OS=Mus musculus OX=10090 GN=M6pr	M6pr	31.172	48.994	29.9	9	12	9	0.996	1.022	0.995	0.998	0.927	1.061	0.96	1.009	0.987	0.65714
P24788	Cyclin-dependent kinase 11B OS=Mus musculus OX=10090 GN=Cdk11b	Cdk11b	91.512	21.455	15.8	12	14	12	1.011	0.988	0.992	0.966	0.998	1.001	1.008	1.013	1.016	0.160401
P25085	Interleukin-1 receptor antagonist protein OS=Mus musculus OX=10090 GN=Il1rn	Il1rn	20.274	1.6677	7.3	1	1	1
P25206	DNA replication licensing factor MCM3 OS=Mus musculus OX=10090 GN=Mcm3	Mcm3	91.545	203.95	34.1	23	36	23	1.049	1.056	1.056	1.014	0.999	0.958	0.951	0.912	0.915	0.0054239
P25425	POU domain, class 2, transcription factor 1 OS=Mus musculus OX=10090 GN=Pou2f1	Pou2f1	79.546	13.48	10.5	5	6	5	1.051	0.899	0.991	1.075	0.954	1.072	0.989	1.016	1.004	0.91568
P25444	40S ribosomal protein S2 OS=Mus musculus OX=10090 GN=Rps2	Rps2	31.231	34.263	39.6	13	36	13	1.062	1.011	0.999	0.988	0.981	0.999	1.004	0.983	0.977	0.2263
P25446	Tumor necrosis factor receptor superfamily member 6 OS=Mus musculus OX=10090 GN=Fas	Fas	37.437	1.6209	2.8	1	1	1
P25688	Uricase OS=Mus musculus OX=10090 GN=Uox	Uox	35.039	8.2689	14.9	4	8	4	4.685	0.447	0.623	0.523	0.497	0.421	0.429	0.438	0.284	0.2868
P25785	Metalloproteinase inhibitor 2 OS=Mus musculus OX=10090 GN=Timp2	Timp2	24.328	6.8097	13.6	3	3	3	1.026	0.988	0.974	1.051	1.055	0.933	0.967	1.049	0.991	0.79256
P25799	Nuclear factor NF-kappa-B p105 subunit OS=Mus musculus OX=10090 GN=Nfkb1	Nfkb1	105.61	53.875	13.3	10	10	10	1.043	0.941	0.957	1.035	1.043	1.034	0.995	0.972	1.017	0.59294
P25911	Tyrosine-protein kinase Lyn OS=Mus musculus OX=10090 GN=Lyn	Lyn	58.812	75.546	38.9	18	30	16	0.9	0.935	0.951	1.029	0.957	1.027	1.07	1.079	1.083	0.087521
P25916	Polycomb complex protein BMI-1 OS=Mus musculus OX=10090 GN=Bmi1	Bmi1	36.707	1.5093	2.5	1	1	1
P25976	Nucleolar transcription factor 1 OS=Mus musculus OX=10090 GN=Ubtf	Ubtf	89.508	79.767	28.4	22	30	22	0.98	0.98	0.978	0.984	0.987	0.978	1.02	1.014	1.02	0.157543
P26039	Talin-1 OS=Mus musculus OX=10090 GN=Tln1	Tln1	269.82	323.31	53.2	125	396	108	1.008	1.016	0.977	0.987	1.014	1.002	1.004	1.002	1.009	0.40086
P26040	Ezrin OS=Mus musculus OX=10090 GN=Ezr	Ezr	69.406	75.27	46.8	37	129	25	0.944	0.99	0.959	0.954	1.018	0.971	1.055	1.089	1.074	0.037465
P26041	Moesin OS=Mus musculus OX=10090 GN=Msn	Msn	67.766	255.27	58.1	48	193	36	0.986	0.949	0.974	0.946	1.059	0.998	1.027	1.064	1.076	0.0066216
P26043	Radixin OS=Mus musculus OX=10090 GN=Rdx	Rdx	68.542	74.125	48.2	39	117	24	1.043	0.981	0.987	0.958	1.009	0.988	1.022	1.003	1.013	0.50508
P26048	Gamma-aminobutyric acid receptor subunit alpha-2 OS=Mus musculus OX=10090 GN=Gabra2	Gabra2	51.138	1.1409	2	1	2	1	0.701	0.954	0.701	1.366	1.296	0.637	1.372	1.08	1.178	0.51864
P26150	3 beta-hydroxysteroid dehydrogenase/Delta 5-->4-isomerase type 3 OS=Mus musculus OX=10090 GN=Hsd3b3	Hsd3b3	42.031	1.5746	2.4	1	1	1
P26187	Methylated-DNA--protein-cysteine methyltransferase OS=Mus musculus OX=10090 GN=Mgmt	Mgmt	22.434	3.7667	8.5	1	1	1
P26231	Catenin alpha-1 OS=Mus musculus OX=10090 GN=Ctnna1	Ctnna1	100.11	323.31	48.3	40	96	40	0.987	1.003	0.984	1.01	1.002	0.995	1.036	1.014	1.016	0.199601
P26262	Plasma kallikrein OS=Mus musculus OX=10090 GN=Klkb1	Klkb1	71.382	13.547	11.6	7	10	7	1.052	1.06	1.101	1.068	0.931	0.962	0.923	1	0.891	0.00143815
P26350	Prothymosin alpha OS=Mus musculus OX=10090 GN=Ptma	Ptma	12.254	78.427	36	4	21	4	1.001	1.014	1.011	0.887	1.023	0.996	0.963	0.963	1.008	0.80064
P26369	Splicing factor U2AF 65 kDa subunit OS=Mus musculus OX=10090 GN=U2af2	U2af2	53.516	46.687	33.1	12	33	12	1.014	1.004	0.947	1.009	1.012	1.006	1.038	1.066	1.037	0.127658
P26443	Glutamate dehydrogenase 1, mitochondrial OS=Mus musculus OX=10090 GN=Glud1	Glud1	61.336	145.76	40.1	22	68	22	2.361	0.788	0.886	0.784	0.835	0.789	0.851	0.793	0.678	0.39162
P26450	Phosphatidylinositol 3-kinase regulatory subunit alpha OS=Mus musculus OX=10090 GN=Pik3r1	Pik3r1	83.516	67.137	15.1	9	10	8	0.924	1.004	0.975	0.944	0.982	1.065	1.057	1.084	1.089	0.024524
P26516	26S proteasome non-ATPase regulatory subunit 7 OS=Mus musculus OX=10090 GN=Psmd7	Psmd7	36.539	16.023	19.6	5	11	5	0.963	1.012	0.946	1.052	0.999	0.974	1.07	1.027	1.024	0.46706
P26618	Platelet-derived growth factor receptor alpha OS=Mus musculus OX=10090 GN=Pdgfra	Pdgfra	122.68	3.5116	3.4	3	4	3
P26638	Serine--tRNA ligase, cytoplasmic OS=Mus musculus OX=10090 GN=Sars	Sars	58.388	39.993	32.6	15	23	15	1.029	0.992	1.038	1.014	0.974	0.973	0.991	0.951	0.955	0.0121351
P26645	Myristoylated alanine-rich C-kinase substrate OS=Mus musculus OX=10090 GN=Marcks	Marcks	29.661	193.98	26.5	8	23	8	0.962	1.048	1.011	1.044	0.901	1.055	0.985	1.008	0.971	0.46678
P26883	Peptidyl-prolyl cis-trans isomerase FKBP1A OS=Mus musculus OX=10090 GN=Fkbp1a	Fkbp1a	11.922	19.615	25	2	11	2	0.965	1.056	1.019	0.963	1.038	0.987	0.991	0.995	1.002	0.92306
P27005	Protein S100-A8 OS=Mus musculus OX=10090 GN=S100a8	S100a8	10.294	21.003	66.3	5	15	5	1.084	0.894	0.854	0.659	1.319	1.212	1.032	0.89	1.276	0.115403
P27046	Alpha-mannosidase 2 OS=Mus musculus OX=10090 GN=Man2a1	Man2a1	131.63	29.267	11.7	13	18	13	1.03	1.001	0.968	1.009	0.995	0.98	0.955	0.98	0.976	0.16262
P27048	Small nuclear ribonucleoprotein-associated protein B OS=Mus musculus OX=10090 GN=Snrpb	Snrpb	23.656	36.793	18.6	5	12	5	0.909	1.054	1.007	0.949	0.863	1.062	1.164	1.042	1.054	0.51836
P27090	Transforming growth factor beta-2 OS=Mus musculus OX=10090 GN=Tgfb2	Tgfb2	47.588	1.6007	5.8	2	2	2	1.092	0.896	1.074	1.144	1.137	0.874	0.933	0.909	0.916	0.3065
P27512	Tumor necrosis factor receptor superfamily member 5 OS=Mus musculus OX=10090 GN=Cd40	Cd40	32.093	25.787	30.1	7	10	7	0.949	0.974	1.029	0.954	1.037	1.004	1.035	1.07	1.061	0.038098
P27546	Microtubule-associated protein 4 OS=Mus musculus OX=10090 GN=Map4	Map4	117.43	316.51	44.1	40	106	40	1.021	1.021	1.008	1.014	1.022	1.013	0.962	0.957	0.973	0.2066
P27573	Myelin protein P0 OS=Mus musculus OX=10090 GN=Mpz	Mpz	27.621	1.5122	6.5	2	2	2
P27577	Protein C-ets-1 OS=Mus musculus OX=10090 GN=Ets1	Ets1	50.201	5.2602	6.8	3	3	3
P27600	Guanine nucleotide-binding protein subunit alpha-12 OS=Mus musculus OX=10090 GN=Gna12	Gna12	44.095	5.9976	11.6	5	6	4	0.964	0.97	0.979	1.051	1.095	1.033	0.985	0.966	1.029	0.44612
P27601	Guanine nucleotide-binding protein subunit alpha-13 OS=Mus musculus OX=10090 GN=Gna13	Gna13	44.054	46.268	32.4	13	22	12	1.03	0.969	1.022	0.972	0.992	0.95	0.992	1.03	0.993	0.76248
P27612	Phospholipase A-2-activating protein OS=Mus musculus OX=10090 GN=Plaa	Plaa	87.22	69.724	27.1	18	29	18	1.064	0.973	1.023	1.024	0.971	1.01	1.012	0.975	0.972	0.23188
P27641	X-ray repair cross-complementing protein 5 OS=Mus musculus OX=10090 GN=Xrcc5	Xrcc5	83.056	12.055	7.7	5	10	5	1.036	1.005	0.923	0.963	0.98	0.995	1.006	1.089	1.036	0.3382
P27659	60S ribosomal protein L3 OS=Mus musculus OX=10090 GN=Rpl3	Rpl3	46.109	91.875	41.7	20	55	20	1.159	1.023	1.033	0.944	0.956	0.99	0.93	0.963	0.923	0.129196
P27661	Histone H2AX OS=Mus musculus OX=10090 GN=H2afx	H2afx	15.142	22.51	33.6	9	64	5	1.106	0.894	0.834	0.833	0.976	1.064	0.908	1.329	1.166	0.20728
P27773	Protein disulfide-isomerase A3 OS=Mus musculus OX=10090 GN=Pdia3	Pdia3	56.678	323.31	62.4	38	145	38	1.129	0.997	1.055	0.958	1.002	0.968	0.983	0.919	0.935	0.155676
P27808	Alpha-1,3-mannosyl-glycoprotein 2-beta-N-acetylglucosaminyltransferase OS=Mus musculus OX=10090 GN=Mgat1	Mgat1	51.69	3.8502	4	2	2	2	1.075	0.992	1.034	1.041	0.958	1.053	1.033	0.848	0.94	0.25362
P27870	Proto-oncogene vav OS=Mus musculus OX=10090 GN=Vav1	Vav1	98.136	1.7294	1.9	2	2	2
P28028	Serine/threonine-protein kinase B-raf OS=Mus musculus OX=10090 GN=Braf	Braf	88.779	11.298	6.3	4	7	2	0.846	0.945	0.899	0.986	1.035	1.188	1.277	0.862	1.187	0.131176
P28033	CCAAT/enhancer-binding protein beta OS=Mus musculus OX=10090 GN=Cebpb	Cebpb	31.445	13.177	16.6	4	4	4	1.044	0.941	0.962	0.934	1.073	1.009	1.061	1.029	1.075	0.046297
P28063	Proteasome subunit beta type-8 OS=Mus musculus OX=10090 GN=Psmb8	Psmb8	30.26	21.562	12.3	3	5	3	0.991	0.987	0.887	0.848	1.135	1.086	0.937	1.153	1.161	0.051896
P28076	Proteasome subunit beta type-9 OS=Mus musculus OX=10090 GN=Psmb9	Psmb9	23.396	3.7149	15.5	3	4	3
P28271	Cytoplasmic aconitate hydratase OS=Mus musculus OX=10090 GN=Aco1	Aco1	98.124	96.248	34	28	42	27	1.129	0.991	0.984	0.987	0.976	0.98	1.006	1.005	0.97	0.46026
P28293	Cathepsin G OS=Mus musculus OX=10090 GN=Ctsg	Ctsg	29.095	7.3808	5.7	2	2	2	1.204	0.968	0.877	0.933	1.035	1.113	0.975	0.928	1.017	0.78868
P28301	Protein-lysine 6-oxidase OS=Mus musculus OX=10090 GN=Lox	Lox	46.7	8.37	12.4	4	4	4	0.992	0.931	1.002	1.079	1.121	0.934	0.955	1.036	1.01	0.86404
P28352	DNA-(apurinic or apyrimidinic site) lyase OS=Mus musculus OX=10090 GN=Apex1	Apex1	35.49	66.532	34.4	10	19	10	0.879	1.034	0.897	0.992	0.98	1.019	1.092	1.134	1.111	0.083317
P28474	Alcohol dehydrogenase class-3 OS=Mus musculus OX=10090 GN=Adh5	Adh5	39.547	56.215	33.2	14	35	12	1.083	0.974	1.014	0.962	0.944	1.005	1.021	1.018	0.989	0.75362
P28481	Collagen alpha-1(II) chain OS=Mus musculus OX=10090 GN=Col2a1	Col2a1	141.97	12.484	3.8	5	6	4	0.493	0.7	1.548	1.469	0.686	1.002	0.698	1.451	0.911	0.93122
P28574	Protein max OS=Mus musculus OX=10090 GN=Max	Max	18.245	7.3797	17.5	3	3	3	1.023	1.014	0.904	0.933	1.032	1.029	0.983	1.112	1.073	0.126477
P28650	Adenylosuccinate synthetase isozyme 1 OS=Mus musculus OX=10090 GN=Adssl1	Adssl1	50.254	31.665	24.9	9	13	8	0.961	0.891	0.992	1.015	1.092	1.135	0.983	1.055	1.105	0.053741
P28651	Carbonic anhydrase-related protein OS=Mus musculus OX=10090 GN=Ca8	Ca8	33.081	95.297	41.9	8	13	8	1.033	1.025	0.954	0.965	1.011	1.029	1.072	0.916	1.013	0.7745
P28653	Biglycan OS=Mus musculus OX=10090 GN=Bgn	Bgn	41.639	101.54	40.1	12	52	11	0.973	0.974	1.012	1.02	1.001	0.989	1	1.038	1.012	0.47872
P28654	Decorin OS=Mus musculus OX=10090 GN=Dcn	Dcn	39.809	13.146	25.7	9	15	8	0.659	1.065	1.352	1.291	0.824	1.098	0.769	0.858	0.813	0.36066
P28656	Nucleosome assembly protein 1-like 1 OS=Mus musculus OX=10090 GN=Nap1l1	Nap1l1	45.345	28.805	23.3	7	25	6	1.035	1.063	1.005	1.039	0.955	0.983	0.986	0.929	0.93	0.0071197
P28658	Ataxin-10 OS=Mus musculus OX=10090 GN=Atxn10	Atxn10	53.706	145.22	33.5	14	25	14	0.99	1.024	0.996	1.057	0.997	1.015	1.007	0.96	0.978	0.30492
P28659	CUGBP Elav-like family member 1 OS=Mus musculus OX=10090 GN=Celf1	Celf1	52.107	17.09	12.8	7	9	5	1.101	1.01	0.913	0.995	1.014	1.01	0.943	1.05	1	0.98356
P28660	Nck-associated protein 1 OS=Mus musculus OX=10090 GN=Nckap1	Nckap1	128.78	81.43	20.5	23	34	23	0.942	0.973	0.981	1.037	0.983	1.051	1.025	1.067	1.049	0.123622
P28661	Septin-4 OS=Mus musculus OX=10090 GN=Sept4	Sept4	54.935	54.021	29.9	14	30	13	0.997	0.948	0.994	0.966	1.026	0.981	1.058	1.072	1.059	0.047561
P28667	MARCKS-related protein OS=Mus musculus OX=10090 GN=Marcksl1	Marcksl1	20.165	95.199	22.5	4	8	4	0.918	0.996	1.09	0.972	0.993	1.069	0.986	1.006	1.02	0.62264
P28700	Retinoic acid receptor RXR-alpha OS=Mus musculus OX=10090 GN=Rxra	Rxra	51.216	4.8396	4.7	2	3	2	1.03	0.99	0.938	1.093	1.081	1.002	1.025	0.888	0.986	0.78992
P28704	Retinoic acid receptor RXR-beta OS=Mus musculus OX=10090 GN=Rxrb	Rxrb	55.865	1.446	2.3	1	1	1	0.992	0.992	1.05	0.919	1.076	0.986	1.02	0.991	1.03	0.4042
P28740	Kinesin-like protein KIF2A OS=Mus musculus OX=10090 GN=Kif2a	Kif2a	79.755	19.751	13	10	13	10	0.998	1.019	0.992	1.051	1.014	0.96	1.06	0.997	0.993	0.76694
P28741	Kinesin-like protein KIF3A OS=Mus musculus OX=10090 GN=Kif3a	Kif3a	80.169	16.839	13.3	8	8	6	0.845	1.05	0.946	1.05	1.02	1.037	1.058	1.03	1.065	0.29026
P28798	Granulins OS=Mus musculus OX=10090 GN=Grn	Grn	63.458	155	21.1	8	22	8	0.987	0.961	1.006	0.94	1.001	0.97	1.073	1.143	1.075	0.123577
P28828	Receptor-type tyrosine-protein phosphatase mu OS=Mus musculus OX=10090 GN=Ptprm	Ptprm	163.65	37.662	9.5	12	16	11	1.025	0.975	0.991	0.985	1.072	1.02	1.022	0.95	1.022	0.46566
P28843	Dipeptidyl peptidase 4 OS=Mus musculus OX=10090 GN=Dpp4	Dpp4	87.436	27.501	16.8	14	18	14	1.026	0.987	0.966	0.975	1.022	1.043	1.02	1.008	1.035	0.060137
P28867	Protein kinase C delta type OS=Mus musculus OX=10090 GN=Prkcd	Prkcd	77.546	44.719	26.6	15	23	15	0.911	1.013	0.972	1.02	0.982	1.071	1.028	1.059	1.057	0.134076
P29268	Connective tissue growth factor OS=Mus musculus OX=10090 GN=Ctgf	Ctgf	37.824	8.4346	23	7	7	7	0.958	1.045	1.174	1.022	0.98	1.105	0.946	0.788	0.91	0.2703
P29341	Polyadenylate-binding protein 1 OS=Mus musculus OX=10090 GN=Pabpc1	Pabpc1	70.67	157.02	36	24	67	24	1.13	1.016	1.043	0.961	1.005	0.977	0.973	0.929	0.936	0.133344
P29351	Tyrosine-protein phosphatase non-receptor type 6 OS=Mus musculus OX=10090 GN=Ptpn6	Ptpn6	67.558	71.129	39.7	22	29	22	1.044	0.995	0.884	0.934	0.994	1.085	1.002	1.053	1.072	0.142364
P29387	Guanine nucleotide-binding protein subunit beta-4 OS=Mus musculus OX=10090 GN=Gnb4	Gnb4	37.379	26.745	22.6	8	18	4	1.05	0.933	0.963	0.968	1.062	1.073	0.978	1.011	1.054	0.165016
P29391	Ferritin light chain 1 OS=Mus musculus OX=10090 GN=Ftl1	Ftl1	20.802	41.885	45.4	6	7	6	1.155	0.801	0.897	0.763	1.092	0.879	1.282	1.149	1.217	0.150402
P29416	Beta-hexosaminidase subunit alpha OS=Mus musculus OX=10090 GN=Hexa	Hexa	60.612	9.566	10.8	5	5	5	0.939	1.042	1.051	0.988	1.044	0.953	1.034	0.978	0.997	0.94532
P29533	Vascular cell adhesion protein 1 OS=Mus musculus OX=10090 GN=Vcam1	Vcam1	81.317	30.914	17.7	12	16	12	1.097	0.9	0.916	0.969	1.021	0.933	1.005	1.106	1.047	0.4363
P29594	Caspase-2 OS=Mus musculus OX=10090 GN=Casp2	Casp2	50.66	26.002	15.3	4	4	4	0.938	1.044	0.996	1.139	0.989	0.91	1.073	0.957	0.954	0.42372
P29595	NEDD8 OS=Mus musculus OX=10090 GN=Nedd8	Nedd8	8.9723	6.0296	28.4	2	7	2	1.029	0.949	1	0.978	1.026	1.042	0.984	0.995	1.023	0.33108
P29699	Alpha-2-HS-glycoprotein OS=Mus musculus OX=10090 GN=Ahsg	Ahsg	37.325	63.614	21.2	6	51	6	1.069	0.999	1.05	1.066	0.994	0.935	0.967	0.977	0.926	0.0090026
P29758	Ornithine aminotransferase, mitochondrial OS=Mus musculus OX=10090 GN=Oat	Oat	48.354	112.9	41.5	15	32	15	1.037	1.051	1.005	1.022	0.977	1.013	0.991	0.914	0.947	0.061142
P29788	Vitronectin OS=Mus musculus OX=10090 GN=Vtn	Vtn	54.848	21.995	14.6	6	10	6	1.096	0.963	1.117	1.104	1.047	0.927	0.972	0.827	0.882	0.078604
P30051	Transcriptional enhancer factor TEF-1 OS=Mus musculus OX=10090 GN=Tead1	Tead1	47.947	5.1892	4.5	3	5	1	0.864	0.999	1.002	0.972	1.034	1.096	1.097	0.965	1.093	0.103219
P30115	Glutathione S-transferase A3 OS=Mus musculus OX=10090 GN=Gsta3	Gsta3	25.36	8.5402	26.7	6	9	4	1.719	0.857	0.885	0.907	0.954	0.837	0.908	0.981	0.842	0.51036
P30275	Creatine kinase U-type, mitochondrial OS=Mus musculus OX=10090 GN=Ckmt1	Ckmt1	47.003	51.388	28.9	10	14	8	0.809	1.103	1.183	1.134	0.908	0.982	0.816	1.005	0.878	0.25858
P30282	G1/S-specific cyclin-D3 OS=Mus musculus OX=10090 GN=Ccnd3	Ccnd3	32.41	7.9772	14	4	5	4
P30285	Cyclin-dependent kinase 4 OS=Mus musculus OX=10090 GN=Cdk4	Cdk4	33.75	52.134	32.3	8	13	7	1.059	1.019	1.047	1.045	1.04	0.932	0.945	0.92	0.92	0.027203
P30355	Arachidonate 5-lipoxygenase-activating protein OS=Mus musculus OX=10090 GN=Alox5ap	Alox5ap	18.136	2.5201	13	2	2	2	0.789	1.623	0.712	0.631	0.624	1.606	1.355	0.59	1.112	0.81306
P30412	Peptidyl-prolyl cis-trans isomerase C OS=Mus musculus OX=10090 GN=Ppic	Ppic	22.794	78.01	46.2	8	25	8	0.996	0.995	1.06	0.95	1.09	0.951	1.038	0.963	1.01	0.81894
P30416	Peptidyl-prolyl cis-trans isomerase FKBP4 OS=Mus musculus OX=10090 GN=Fkbp4	Fkbp4	51.572	100.81	54.6	24	53	24	1.019	0.992	1.035	1.015	1.012	0.99	1.023	0.946	0.978	0.2859
P30677	Guanine nucleotide-binding protein subunit alpha-14 OS=Mus musculus OX=10090 GN=Gna14	Gna14	41.527	5.0466	14.9	5	7	3	0.736	1.067	0.993	0.967	0.997	1.106	0.946	1.208	1.131	0.23774
P30681	High mobility group protein B2 OS=Mus musculus OX=10090 GN=Hmgb2	Hmgb2	24.162	72.126	57.1	16	46	13	0.986	1.027	0.975	0.938	0.991	1.043	1.014	1.083	1.052	0.105562
P30993	C5a anaphylatoxin chemotactic receptor 1 OS=Mus musculus OX=10090 GN=C5ar1	C5ar1	39.023	1.8108	2.8	1	1	1
P30999	Catenin delta-1 OS=Mus musculus OX=10090 GN=Ctnnd1	Ctnnd1	104.92	154.97	46.4	41	73	40	1.011	0.981	0.971	1.005	0.999	1.014	0.995	1.007	1.012	0.30102
P31001	Desmin OS=Mus musculus OX=10090 GN=Des	Des	53.497	247.98	59.3	33	110	28	0.796	1.179	1.159	1.256	0.871	1.096	0.79	0.857	0.823	0.185336
P31230	Aminoacyl tRNA synthase complex-interacting multifunctional protein 1 OS=Mus musculus OX=10090 GN=Aimp1	Aimp1	33.997	143.39	48.7	11	21	11	1.031	1.084	0.985	1.01	0.98	0.979	0.963	0.995	0.953	0.067955
P31266	Recombining binding protein suppressor of hairless OS=Mus musculus OX=10090 GN=Rbpj	Rbpj	58.537	2.0789	2.1	1	1	1
P31324	cAMP-dependent protein kinase type II-beta regulatory subunit OS=Mus musculus OX=10090 GN=Prkar2b	Prkar2b	46.167	22.953	26.2	9	15	7	0.991	1.01	0.98	1.02	1.046	1.01	1.013	1.003	1.018	0.22458
P31428	Dipeptidase 1 OS=Mus musculus OX=10090 GN=Dpep1	Dpep1	45.722	20.099	21.2	9	14	9	0.898	0.978	0.855	0.923	1.146	0.944	1.053	1.277	1.21	0.037965
P31725	Protein S100-A9 OS=Mus musculus OX=10090 GN=S100a9	S100a9	13.049	52.896	52.2	8	45	8	1.264	0.928	0.834	0.695	1.205	1.216	0.996	0.865	1.151	0.34138
P31750	RAC-alpha serine/threonine-protein kinase OS=Mus musculus OX=10090 GN=Akt1	Akt1	55.707	52.469	30.2	12	14	9	0.947	1.013	1.009	0.963	1.011	1.044	0.965	1.071	1.04	0.21094
P31786	Acyl-CoA-binding protein OS=Mus musculus OX=10090 GN=Dbi	Dbi	10	33.424	78.2	7	26	7	1.291	0.971	1.009	0.988	0.919	0.985	0.915	0.974	0.891	0.167639
P31809	Carcinoembryonic antigen-related cell adhesion molecule 1 OS=Mus musculus OX=10090 GN=Ceacam1	Ceacam1	57.015	9.9414	5.2	2	4	2	1.155	0.92	0.991	0.963	1.069	1.011	0.957	0.96	0.992	0.92778
P31938	Dual specificity mitogen-activated protein kinase kinase 1 OS=Mus musculus OX=10090 GN=Map2k1	Map2k1	43.474	24.822	25.2	9	20	5	0.953	1.011	1.011	0.958	1.065	1.07	1.008	0.95	1.041	0.27164
P32020	Non-specific lipid-transfer protein OS=Mus musculus OX=10090 GN=Scp2	Scp2	59.125	57.561	22.1	15	48	15	1.647	0.888	0.945	0.878	0.888	0.913	0.914	0.914	0.833	0.40616
P32037	Solute carrier family 2, facilitated glucose transporter member 3 OS=Mus musculus OX=10090 GN=Slc2a3	Slc2a3	53.478	3.3667	2.4	1	1	1
P32067	Lupus La protein homolog OS=Mus musculus OX=10090 GN=Ssb	Ssb	47.756	106.36	49.4	22	45	22	1.023	1.023	1.004	0.965	1.031	0.989	0.923	1.012	0.985	0.59442
P32233	Developmentally-regulated GTP-binding protein 1 OS=Mus musculus OX=10090 GN=Drg1	Drg1	40.512	53.336	34.9	11	15	10	1.025	1.054	0.913	1.062	1.006	1.02	0.983	0.91	0.967	0.47478
P32261	Antithrombin-III OS=Mus musculus OX=10090 GN=Serpinc1	Serpinc1	52.003	41.885	29.7	12	14	9	1.102	1.092	1.01	1.069	1.065	0.839	0.94	0.866	0.868	0.043019
P32443	Homeobox protein MOX-2 OS=Mus musculus OX=10090 GN=Meox2	Meox2	33.506	2.1787	3.3	1	1	1	0.919	1.037	0.965	1.083	0.929	1.066	1.072	0.966	1.007	0.89118
P32507	Nectin-2 OS=Mus musculus OX=10090 GN=Nectin2	Nectin2	57.317	55.395	19.8	8	11	8	0.885	1.022	0.907	0.945	1.1	1.02	1.012	0.994	1.098	0.051143
P32883	GTPase KRas OS=Mus musculus OX=10090 GN=Kras	Kras	21.656	24.577	32.8	5	15	2	1.084	0.996	0.988	0.871	1.103	1.029	0.974	1.009	1.045	0.41446
P32921	Tryptophan--tRNA ligase, cytoplasmic OS=Mus musculus OX=10090 GN=Wars	Wars	54.357	97.103	45.7	20	45	20	0.979	0.946	0.944	0.982	1.054	1.023	1.013	1.052	1.076	0.0024802
P33173	Kinesin-like protein KIF1A OS=Mus musculus OX=10090 GN=Kif1a	Kif1a	191.72	-2	5	8	10	1
P33175	Kinesin heavy chain isoform 5A OS=Mus musculus OX=10090 GN=Kif5a	Kif5a	117.02	-2	7.5	8	17	1
P33215	Protein NEDD1 OS=Mus musculus OX=10090 GN=Nedd1	Nedd1	71.292	38.659	8.5	4	5	4	1.082	1.015	0.956	0.964	1.023	1.044	1.021	0.925	0.999	0.9834
P33267	Cytochrome P450 2F2 OS=Mus musculus OX=10090 GN=Cyp2f2	Cyp2f2	55.948	138.2	33.2	16	51	16	0.802	0.926	0.955	0.964	1.016	1.044	1.144	1.201	1.208	0.0170588
P33434	72 kDa type IV collagenase OS=Mus musculus OX=10090 GN=Mmp2	Mmp2	74.102	65.203	22.1	12	17	12	0.935	0.943	0.98	1.038	1.04	0.974	1.027	1.066	1.054	0.132439
P33609	DNA polymerase alpha catalytic subunit OS=Mus musculus OX=10090 GN=Pola1	Pola1	167.34	4.8191	2	3	3	3	1.017	1.101	1.075	1.017	0.961	0.994	0.956	0.9	0.905	0.0134991
P33610	DNA primase large subunit OS=Mus musculus OX=10090 GN=Prim2	Prim2	58.408	1.275	3	2	3	2	0.987	0.857	1.108	0.956	1.122	1.08	0.997	0.93	1.057	0.43356
P33611	DNA polymerase alpha subunit B OS=Mus musculus OX=10090 GN=Pola2	Pola2	66.213	8.8871	8.7	5	6	5	1.014	1.033	1.024	1.034	1.084	0.927	0.952	0.968	0.958	0.2853
P33622	Apolipoprotein C-III OS=Mus musculus OX=10090 GN=Apoc3	Apoc3	10.982	31.119	46.5	3	7	3	1.069	0.98	0.926	1.054	1.059	0.897	1.007	1.004	0.985	0.75752
P34022	Ran-specific GTPase-activating protein OS=Mus musculus OX=10090 GN=Ranbp1	Ranbp1	23.596	69.363	46.3	9	29	9	1.055	1.012	1.017	0.971	1.031	0.971	0.999	0.96	0.977	0.35378
P34152	Focal adhesion kinase 1 OS=Mus musculus OX=10090 GN=Ptk2	Ptk2	123.54	62.917	21.2	20	27	20	0.982	1.023	0.99	0.984	1.004	1.034	1.008	1.011	1.02	0.144056
P34884	Macrophage migration inhibitory factor OS=Mus musculus OX=10090 GN=Mif	Mif	12.504	10.356	29.6	4	9	4	1.18	0.968	0.952	0.955	0.952	0.971	0.955	1.088	0.978	0.76008
P34914	Bifunctional epoxide hydrolase 2 OS=Mus musculus OX=10090 GN=Ephx2	Ephx2	62.515	8.7092	11.6	5	5	5	1.584	0.825	0.598	0.874	1.243	0.877	0.95	1.116	1.079	0.56794
P34927	Asialoglycoprotein receptor 1 OS=Mus musculus OX=10090 GN=Asgr1	Asgr1	32.591	1.938	3.5	1	1	1
P34928	Apolipoprotein C-I OS=Mus musculus OX=10090 GN=Apoc1	Apoc1	9.6963	7.4201	28.4	3	12	3	1.131	1.066	1.209	1.111	0.927	0.833	0.918	0.772	0.764	0.00173929
P35123	Ubiquitin carboxyl-terminal hydrolase 4 OS=Mus musculus OX=10090 GN=Usp4	Usp4	108.34	93.11	22.5	18	28	17	1.02	1.029	1.005	1.016	0.935	1.054	1.024	1.004	0.987	0.62658
P35173	Stefin-3 OS=Mus musculus OX=10090 GN=Stfa3	Stfa3	11.64	48.709	72.8	10	24	7	1.37	0.922	0.85	0.89	1.034	1.16	0.913	0.885	0.99	0.9786
P35174	Stefin-2 OS=Mus musculus OX=10090 GN=Stfa2	Stfa2	11.842	46.236	48.5	9	22	7	1.214	0.964	0.823	0.865	1.078	1.129	0.957	0.943	1.062	0.50344
P35175	Stefin-1 OS=Mus musculus OX=10090 GN=Stfa1	Stfa1	11.006	9.5576	48.5	5	20	4	1.311	0.97	0.971	0.799	1.164	1.098	0.849	0.883	0.986	0.95652
P35235	Tyrosine-protein phosphatase non-receptor type 11 OS=Mus musculus OX=10090 GN=Ptpn11	Ptpn11	68.46	75.115	42.7	24	31	24	0.924	1.006	1.003	0.992	1.044	1.017	1.011	0.967	1.029	0.30294
P35242	Pulmonary surfactant-associated protein A OS=Mus musculus OX=10090 GN=Sftpa1	Sftpa1	26.157	45.71	31.9	7	26	7	0.978	1.013	1.033	1.021	1.052	0.982	0.95	1.006	0.986	0.5836
P35276	Ras-related protein Rab-3D OS=Mus musculus OX=10090 GN=Rab3d	Rab3d	24.416	4.3451	12.8	3	4	3	1.001	1.1	1.015	1.117	0.912	1.026	0.908	0.952	0.897	0.033919
P35278	Ras-related protein Rab-5C OS=Mus musculus OX=10090 GN=Rab5c	Rab5c	23.412	91.46	54.2	9	28	6	0.985	0.949	0.98	0.966	1.073	1.052	1.005	0.994	1.063	0.02334
P35279	Ras-related protein Rab-6A OS=Mus musculus OX=10090 GN=Rab6a	Rab6a	23.59	39.67	51.9	10	34	10	0.975	1.002	0.981	0.993	1.021	1	1.072	1.004	1.037	0.080135
P35282	Ras-related protein Rab-21 OS=Mus musculus OX=10090 GN=Rab21	Rab21	24.106	18.79	34.7	8	12	8	0.894	0.998	0.992	1.001	1.053	1.055	1.107	1.002	1.085	0.051784
P35283	Ras-related protein Rab-12 OS=Mus musculus OX=10090 GN=Rab12	Rab12	27.328	32.987	36.2	9	11	9	0.94	1.003	0.957	1	1.046	1.014	0.998	0.987	1.037	0.123819
P35285	Ras-related protein Rab-22A OS=Mus musculus OX=10090 GN=Rab22a	Rab22a	21.802	8.0352	22.7	4	6	2	1.004	0.9	1.027	0.834	1.107	0.951	1.034	1.173	1.133	0.10828
P35288	Ras-related protein Rab-23 OS=Mus musculus OX=10090 GN=Rab23	Rab23	26.678	40.252	18.6	3	4	3	0.949	0.975	1.006	1.023	1.071	0.977	1.045	0.981	1.031	0.33432
P35290	Ras-related protein Rab-24 OS=Mus musculus OX=10090 GN=Rab24	Rab24	23.144	9.8996	21.2	4	5	4	1	1.03	0.96	1.026	1.05	1.013	0.977	0.979	1.001	0.9771
P35293	Ras-related protein Rab-18 OS=Mus musculus OX=10090 GN=Rab18	Rab18	23.035	35.818	45.1	8	23	8	1.02	1.065	1	1.021	1.004	1.008	1.027	0.945	0.97	0.22368
P35294	Ras-related protein Rab-19 OS=Mus musculus OX=10090 GN=Rab19	Rab19	24.397	2.7717	5.1	1	1	1
P35330	Intercellular adhesion molecule 2 OS=Mus musculus OX=10090 GN=Icam2	Icam2	31.39	16.35	14.8	4	8	4	0.984	0.973	0.979	1.004	1.027	1.035	1.045	1.029	1.05	0.00080428
P35385	Heat shock protein beta-7 OS=Mus musculus OX=10090 GN=Hspb7	Hspb7	18.634	5.1465	14.8	2	3	2
P35441	Thrombospondin-1 OS=Mus musculus OX=10090 GN=Thbs1	Thbs1	129.65	172.36	34.6	37	67	37	1.126	1.218	1.007	0.949	1.025	0.993	0.911	0.749	0.855	0.128041
P35456	Urokinase plasminogen activator surface receptor OS=Mus musculus OX=10090 GN=Plaur	Plaur	35.428	22.804	19	5	5	5	0.923	0.99	0.874	1.045	1.037	1.03	1.02	1.034	1.075	0.152736
P35459	Lymphocyte antigen 6D OS=Mus musculus OX=10090 GN=Ly6d	Ly6d	13.395	3.2314	11	1	1	1	0.752	1.215	1.457	1.451	0.936	0.723	0.672	0.831	0.649	0.055705
P35461	Lymphocyte antigen 6G (Fragment) OS=Mus musculus OX=10090 GN=Ly6g	Ly6g	11.797	3.9152	22.5	1	2	1
P35486	Pyruvate dehydrogenase E1 component subunit alpha, somatic form, mitochondrial OS=Mus musculus OX=10090 GN=Pdha1	Pdha1	43.231	64.723	40.8	17	36	17	0.996	1.024	1.023	1.012	0.989	0.975	1.036	0.984	0.982	0.27824
P35505	Fumarylacetoacetase OS=Mus musculus OX=10090 GN=Fah	Fah	46.175	16.732	24.8	8	13	8	1.738	0.855	0.901	0.952	1.09	0.899	0.889	0.859	0.841	0.47316
P35546	Proto-oncogene tyrosine-protein kinase receptor Ret OS=Mus musculus OX=10090 GN=Ret	Ret	123.87	-2	0.8	1	2	1	0.976	0.958	0.872	0.961	0.998	1.089	0.869	1.313	1.133	0.24994
P35550	rRNA 2'-O-methyltransferase fibrillarin OS=Mus musculus OX=10090 GN=Fbl	Fbl	34.306	69.341	40.1	13	22	11	1.07	1.006	0.942	0.966	0.953	1.046	1.017	1.05	1.021	0.58154
P35564	Calnexin OS=Mus musculus OX=10090 GN=Canx	Canx	67.277	112.68	36.7	30	63	30	1.089	1.021	1.056	0.98	0.962	0.988	0.996	0.954	0.941	0.051001
P35569	Insulin receptor substrate 1 OS=Mus musculus OX=10090 GN=Irs1	Irs1	130.72	43.733	10.7	9	11	9	0.913	0.922	0.984	0.946	1.034	0.978	1.095	1.103	1.118	0.0145782
P35585	AP-1 complex subunit mu-1 OS=Mus musculus OX=10090 GN=Ap1m1	Ap1m1	48.542	44.934	34.5	12	17	9	0.985	1.023	0.994	1.038	1.028	0.978	1.042	0.992	1	0.99578
P35601	Replication factor C subunit 1 OS=Mus musculus OX=10090 GN=Rfc1	Rfc1	125.98	10.05	6.4	6	7	6	1.078	0.998	0.994	0.91	0.951	1.009	1.08	1.004	1.016	0.7129
P35700	Peroxiredoxin-1 OS=Mus musculus OX=10090 GN=Prdx1	Prdx1	22.176	40.797	47.7	11	54	10	1.249	0.979	1.003	0.954	0.936	0.934	0.972	0.968	0.91	0.25522
P35762	CD81 antigen OS=Mus musculus OX=10090 GN=Cd81	Cd81	25.814	30.431	17.8	2	8	2	0.978	0.951	0.931	1.031	1.018	1.035	1.079	1.045	1.074	0.029941
P35802	Neuronal membrane glycoprotein M6-a OS=Mus musculus OX=10090 GN=Gpm6a	Gpm6a	31.149	1.9883	4	1	1	1
P35821	Tyrosine-protein phosphatase non-receptor type 1 OS=Mus musculus OX=10090 GN=Ptpn1	Ptpn1	49.593	24.931	23.1	10	15	10	0.979	0.999	0.967	0.977	1.005	1.049	1.025	0.986	1.036	0.054295
P35822	Receptor-type tyrosine-protein phosphatase kappa OS=Mus musculus OX=10090 GN=Ptprk	Ptprk	164.18	3.5377	2.1	3	3	2	1.034	0.899	0.986	1.025	1.024	0.996	1.014	1.069	1.04	0.29344
P35831	Tyrosine-protein phosphatase non-receptor type 12 OS=Mus musculus OX=10090 GN=Ptpn12	Ptpn12	86.525	61.508	24.4	15	18	15	0.941	0.961	0.968	1.016	1.038	0.998	0.954	1.078	1.047	0.1935
P35917	Vascular endothelial growth factor receptor 3 OS=Mus musculus OX=10090 GN=Flt4	Flt4	153.01	3.6163	2.4	3	3	3	1.038	0.833	0.819	1.115	1.039	1.051	1.149	1.026	1.121	0.186263
P35918	Vascular endothelial growth factor receptor 2 OS=Mus musculus OX=10090 GN=Kdr	Kdr	152.52	40.079	6	5	5	5	1.026	0.982	0.896	0.992	0.99	1.033	1.081	1.056	1.068	0.102945
P35922	Synaptic functional regulator FMR1 OS=Mus musculus OX=10090 GN=Fmr1	Fmr1	68.988	101.51	22.1	12	19	9	0.959	1.041	0.978	0.994	0.985	1.012	1.052	1.011	1.022	0.35668
P35951	Low-density lipoprotein receptor OS=Mus musculus OX=10090 GN=Ldlr	Ldlr	94.946	7.2364	4.2	4	4	4
P35969	Vascular endothelial growth factor receptor 1 OS=Mus musculus OX=10090 GN=Flt1	Flt1	149.87	6.9049	2.7	4	5	4	1.006	1.006	0.968	0.95	1.024	0.991	0.919	1.125	1.033	0.52402
P35979	60S ribosomal protein L12 OS=Mus musculus OX=10090 GN=Rpl12	Rpl12	17.804	113.56	69.1	11	34	11	1.145	1.011	1.008	0.92	0.978	1.004	0.991	0.902	0.949	0.36156
P35980	60S ribosomal protein L18 OS=Mus musculus OX=10090 GN=Rpl18	Rpl18	21.644	16.971	28.2	5	15	5	1.541	0.752	0.848	0.883	0.818	0.912	0.962	1.164	0.958	0.95868
P36371	Antigen peptide transporter 2 OS=Mus musculus OX=10090 GN=Tap2	Tap2	77.444	4.5737	4.4	3	3	3	0.887	0.923	0.853	0.958	1.316	1.132	0.995	1.174	1.275	0.0089183
P36536	GTP-binding protein SAR1a OS=Mus musculus OX=10090 GN=Sar1a	Sar1a	22.371	24.751	34.3	7	15	5	1.013	1.056	1.047	0.984	1.011	1.127	0.976	0.887	0.976	0.61322
P36552	Oxygen-dependent coproporphyrinogen-III oxidase, mitochondrial OS=Mus musculus OX=10090 GN=Cpox	Cpox	49.714	34.209	20.1	7	10	7	1.357	0.974	0.989	1.036	0.912	0.899	0.961	0.784	0.816	0.069439
P36916	Guanine nucleotide-binding protein-like 1 OS=Mus musculus OX=10090 GN=Gnl1	Gnl1	68.77	24.148	15.7	8	11	8	0.911	1.049	0.95	1.128	1.004	1.059	1.001	0.971	0.999	0.96618
P36993	Protein phosphatase 1B OS=Mus musculus OX=10090 GN=Ppm1b	Ppm1b	42.795	30.879	33.8	10	14	8	1.088	1.027	1.018	1.003	0.991	0.928	0.993	0.997	0.945	0.062624
P37040	NADPH--cytochrome P450 reductase OS=Mus musculus OX=10090 GN=Por	Por	77.043	122.99	34.4	24	50	24	1.18	0.96	0.942	0.946	0.987	0.962	1.038	1.044	1.001	0.9371
P37804	Transgelin OS=Mus musculus OX=10090 GN=Tagln	Tagln	22.576	171.96	79.6	17	65	16	0.908	1.118	1.128	1.122	0.943	0.991	0.943	0.913	0.886	0.080464
P37889	Fibulin-2 OS=Mus musculus OX=10090 GN=Fbln2	Fbln2	131.83	68.277	18.9	19	30	19	0.909	1.018	1	1.014	1.035	0.985	0.961	1.062	1.026	0.49004
P37913	DNA ligase 1 OS=Mus musculus OX=10090 GN=Lig1	Lig1	102.29	22.449	15.9	13	16	13	1.091	1.063	1.135	0.947	1.01	0.993	0.972	0.853	0.904	0.113758
P38060	Hydroxymethylglutaryl-CoA lyase, mitochondrial OS=Mus musculus OX=10090 GN=Hmgcl	Hmgcl	34.238	22.063	28.6	9	16	9	1.546	0.899	0.902	0.883	0.911	0.918	0.875	0.933	0.86	0.4443
P38585	Tubulin--tyrosine ligase OS=Mus musculus OX=10090 GN=Ttl	Ttl	43.136	2.4303	3.4	1	1	1
P38647	Stress-70 protein, mitochondrial OS=Mus musculus OX=10090 GN=Hspa9	Hspa9	73.46	293.27	53.8	40	91	39	1.384	0.987	1.009	0.994	0.912	0.952	0.927	0.914	0.847	0.157099
P39053	Dynamin-1 OS=Mus musculus OX=10090 GN=Dnm1	Dnm1	97.802	24.531	17.3	14	22	9	0.945	0.954	1.068	0.997	1.003	1.002	1	0.998	1.01	0.72066
P39054	Dynamin-2 OS=Mus musculus OX=10090 GN=Dnm2	Dnm2	98.144	206.94	35.4	30	55	22	0.978	1.003	0.962	0.988	1.064	0.967	1.02	1.038	1.04	0.128483
P39061	Collagen alpha-1(XVIII) chain OS=Mus musculus OX=10090 GN=Col18a1	Col18a1	182.17	71.339	8.2	13	20	13	0.936	0.971	0.915	1.026	0.997	0.986	1.081	1.198	1.108	0.100095
P39098	Mannosyl-oligosaccharide 1,2-alpha-mannosidase IB OS=Mus musculus OX=10090 GN=Man1a2	Man1a2	72.871	4.2422	4.8	3	3	3
P39429	TNF receptor-associated factor 2 OS=Mus musculus OX=10090 GN=Traf2	Traf2	56.026	2.858	4.2	2	2	2	1.018	0.914	1.04	1.028	0.969	0.977	1.083	1.013	1.01	0.79222
P39447	Tight junction protein ZO-1 OS=Mus musculus OX=10090 GN=Tjp1	Tjp1	194.74	323.31	35.5	61	140	60	1.01	0.987	0.963	0.974	1.005	0.992	1.023	1.078	1.042	0.1012
P39654	Arachidonate 15-lipoxygenase OS=Mus musculus OX=10090 GN=Alox15	Alox15	75.444	5.3682	6.3	3	3	3	0.692	1.223	1.434	1.28	0.901	0.939	0.752	0.794	0.731	0.151756
P39655	Arachidonate 12-lipoxygenase, 12S-type OS=Mus musculus OX=10090 GN=Alox12	Alox12	75.389	17.991	14.6	8	12	8	1.125	1.241	1.041	1.011	0.949	1.094	0.854	0.688	0.811	0.087805
P39688	Tyrosine-protein kinase Fyn OS=Mus musculus OX=10090 GN=Fyn	Fyn	60.674	18.63	18.4	9	12	4	1.103	0.94	1.091	0.973	0.835	1	0.98	1.106	0.955	0.51516
P39749	Flap endonuclease 1 OS=Mus musculus OX=10090 GN=Fen1	Fen1	42.314	17.9	16.1	6	10	5	0.986	0.995	0.94	1.004	1.008	0.959	1.048	1.016	1.027	0.3037
P39876	Metalloproteinase inhibitor 3 OS=Mus musculus OX=10090 GN=Timp3	Timp3	24.182	4.2669	9.5	2	3	2	0.758	0.909	1.127	1.054	1.057	1.044	1.106	0.986	1.09	0.33088
P40124	Adenylyl cyclase-associated protein 1 OS=Mus musculus OX=10090 GN=Cap1	Cap1	51.564	211.62	50.8	25	75	24	0.966	1.01	1.012	0.982	0.982	1.05	0.981	0.977	1.005	0.8252
P40142	Transketolase OS=Mus musculus OX=10090 GN=Tkt	Tkt	67.63	322.46	46.9	26	96	26	1.01	0.985	0.988	0.977	1.009	1.003	1.014	1.037	1.026	0.044956
P40201	Chromodomain-helicase-DNA-binding protein 1 OS=Mus musculus OX=10090 GN=Chd1	Chd1	196.38	4.8258	2.3	4	5	2	0.927	0.886	1.112	1.017	1.034	1.09	0.89	1.081	1.039	0.59524
P40224	Stromal cell-derived factor 1 OS=Mus musculus OX=10090 GN=Cxcl12	Cxcl12	10.561	1.3914	8.6	1	1	1
P40237	CD82 antigen OS=Mus musculus OX=10090 GN=Cd82	Cd82	29.628	2.2636	3.4	1	2	1	1.05	0.988	0.918	0.928	0.991	0.936	1.01	1.213	1.068	0.36492
P40240	CD9 antigen OS=Mus musculus OX=10090 GN=Cd9	Cd9	25.258	14.938	21.2	5	8	5	0.882	0.97	0.964	0.932	0.888	1.057	1.038	1.275	1.136	0.171102
P40336	Vacuolar protein sorting-associated protein 26A OS=Mus musculus OX=10090 GN=Vps26a	Vps26a	38.113	36.177	33.3	11	16	10	0.916	0.975	0.975	1.07	0.972	1.036	1.042	1.027	1.036	0.34878
P40630	Transcription factor A, mitochondrial OS=Mus musculus OX=10090 GN=Tfam	Tfam	27.987	15.294	29.6	9	12	9	1.118	0.96	0.944	0.974	1.008	1.018	0.981	1.016	1.007	0.8365
P40936	Indolethylamine N-methyltransferase OS=Mus musculus OX=10090 GN=Inmt	Inmt	29.459	33.981	23.1	7	15	7	0.924	0.909	0.876	0.853	1.154	1.126	1.027	1.087	1.234	0.00051953
P41105	60S ribosomal protein L28 OS=Mus musculus OX=10090 GN=Rpl28	Rpl28	15.733	35.203	51.1	10	27	10	1.163	1.006	0.968	0.958	0.96	1	0.982	0.983	0.958	0.4506
P41216	Long-chain-fatty-acid--CoA ligase 1 OS=Mus musculus OX=10090 GN=Acsl1	Acsl1	77.951	88.932	38.6	24	41	21	2.38	0.772	0.89	0.863	0.76	0.814	0.791	0.887	0.663	0.3458
P41233	ATP-binding cassette sub-family A member 1 OS=Mus musculus OX=10090 GN=Abca1	Abca1	253.91	2.4604	1.5	3	3	3	0.876	1.08	0.717	1.249	1.138	0.925	1.035	1.048	1.057	0.58302
P41234	ATP-binding cassette sub-family A member 2 OS=Mus musculus OX=10090 GN=Abca2	Abca2	270.51	1.1757	0.5	1	2	1	0.884	0.988	0.963	0.938	1.107	1.219	0.878	1.047	1.127	0.171683
P41241	Tyrosine-protein kinase CSK OS=Mus musculus OX=10090 GN=Csk	Csk	50.716	48.364	34.4	12	22	12	0.973	1.002	0.964	1.015	1.014	1.027	0.978	0.997	1.016	0.36978
P41245	Matrix metalloproteinase-9 OS=Mus musculus OX=10090 GN=Mmp9	Mmp9	80.534	12.736	9.3	6	6	6	1.136	0.961	0.825	0.856	1.158	1.281	1.039	0.89	1.156	0.22332
P41731	CD63 antigen OS=Mus musculus OX=10090 GN=Cd63	Cd63	25.766	3.3559	4.6	1	1	1	1.017	0.987	0.938	1.206	0.976	0.915	0.93	1.091	0.943	0.43458
P41778	Pre-B-cell leukemia transcription factor 1 OS=Mus musculus OX=10090 GN=Pbx1	Pbx1	46.625	4.5458	11.2	4	6	2	0.959	1.016	0.922	1.126	1.031	0.993	0.94	1.06	1	0.96816
P42125	Enoyl-CoA delta isomerase 1, mitochondrial OS=Mus musculus OX=10090 GN=Eci1	Eci1	32.25	45.003	35.3	10	25	10	1.248	0.977	0.957	1.07	0.936	0.971	0.966	0.982	0.907	0.2281
P42128	Forkhead box protein K1 OS=Mus musculus OX=10090 GN=Foxk1	Foxk1	74.919	6.3466	9.5	7	8	7	0.869	1.027	0.981	1.019	0.972	0.981	1.081	0.941	1.02	0.68342
P42208	Septin-2 OS=Mus musculus OX=10090 GN=Sept2	Sept2	41.525	263.92	52.9	14	52	14	0.983	0.989	0.963	0.987	1.024	1.009	1.032	1.03	1.044	0.00162475
P42225	Signal transducer and activator of transcription 1 OS=Mus musculus OX=10090 GN=Stat1	Stat1	87.196	93.206	33.2	21	39	21	0.933	0.845	0.86	0.946	1.267	1.107	1.017	1.069	1.244	0.007642
P42227	Signal transducer and activator of transcription 3 OS=Mus musculus OX=10090 GN=Stat3	Stat3	88.053	59.778	18.6	14	18	14	0.928	1.003	0.955	1.038	1.021	1.029	0.979	1.018	1.031	0.29158
P42230	Signal transducer and activator of transcription 5A OS=Mus musculus OX=10090 GN=Stat5a	Stat5a	90.83	1.495	15.4	13	16	1
P42232	Signal transducer and activator of transcription 5B OS=Mus musculus OX=10090 GN=Stat5b	Stat5b	90.001	38.549	17.2	14	17	2	1.104	0.966	0.984	0.984	0.956	0.987	1.042	1.013	0.99	0.80882
P42337	Phosphatidylinositol 4,5-bisphosphate 3-kinase catalytic subunit alpha isoform OS=Mus musculus OX=10090 GN=Pik3ca	Pik3ca	124.41	14.104	7.8	6	6	6	0.855	1.007	1.036	1.124	1.059	1.085	1.005	0.868	0.999	0.99936
P42567	Epidermal growth factor receptor substrate 15 OS=Mus musculus OX=10090 GN=Eps15	Eps15	98.47	86.621	30.7	20	26	20	1.024	0.977	0.963	1.001	0.98	0.986	0.993	1.046	1.01	0.6382
P42669	Transcriptional activator protein Pur-alpha OS=Mus musculus OX=10090 GN=Pura	Pura	34.883	48.826	29.9	8	17	8	1.001	0.971	1.017	0.961	1.053	1.002	1.012	1.028	1.037	0.078061
P42703	Leukemia inhibitory factor receptor OS=Mus musculus OX=10090 GN=Lifr	Lifr	122.57	4.7116	1.6	1	1	1
P42859	Huntingtin OS=Mus musculus OX=10090 GN=Htt	Htt	344.69	19.165	3.4	10	13	10	0.912	1.058	0.975	1.089	1.055	0.942	1.039	0.996	1	0.98458
P42867	UDP-N-acetylglucosamine--dolichyl-phosphate N-acetylglucosaminephosphotransferase OS=Mus musculus OX=10090 GN=Dpagt1	Dpagt1	46.412	1.4585	2	1	1	1	0.933	1.09	1.064	1.172	0.935	0.963	0.979	0.902	0.887	0.061562
P42932	T-complex protein 1 subunit theta OS=Mus musculus OX=10090 GN=Cct8	Cct8	59.555	188.9	56.8	33	87	33	1.022	0.995	1.037	0.999	0.982	1.019	1.008	0.962	0.98	0.25258
P43024	Cytochrome c oxidase subunit 6A1, mitochondrial OS=Mus musculus OX=10090 GN=Cox6a1	Cox6a1	12.352	37.414	40.5	2	5	2	1.061	1.011	1.144	1.057	1.025	0.847	0.978	0.989	0.898	0.069241
P43025	Tetranectin OS=Mus musculus OX=10090 GN=Clec3b	Clec3b	22.257	22.368	24.3	4	10	4	0.815	1.047	1.017	1.108	0.956	1.063	1.002	1.08	1.029	0.66144
P43135	COUP transcription factor 2 OS=Mus musculus OX=10090 GN=Nr2f2	Nr2f2	45.571	26.602	23.2	10	14	8	0.93	0.973	1.023	1.015	1.014	1.016	1.044	1.036	1.043	0.114599
P43136	Nuclear receptor subfamily 2 group F member 6 OS=Mus musculus OX=10090 GN=Nr2f6	Nr2f6	41.967	5.2018	8.2	4	4	2	0.808	1.065	1.053	1.045	1.034	1.01	1.078	0.936	1.022	0.72658
P43247	DNA mismatch repair protein Msh2 OS=Mus musculus OX=10090 GN=Msh2	Msh2	104.15	19.162	11.9	12	14	12	0.986	1.013	0.999	1.013	0.98	1.008	1.015	0.999	0.998	0.82784
P43274	Histone H1.4 OS=Mus musculus OX=10090 GN=Hist1h1e	Hist1h1e	21.977	39.92	44.7	14	69	4	1.055	1.022	0.924	0.909	1.048	1.014	0.897	1.13	1.046	0.5008
P43275	Histone H1.1 OS=Mus musculus OX=10090 GN=Hist1h1a	Hist1h1a	21.785	48.841	37.6	8	27	6	1.144	0.92	0.9	0.825	1.091	0.964	0.912	1.243	1.111	0.32206
P43276	Histone H1.5 OS=Mus musculus OX=10090 GN=Hist1h1b	Hist1h1b	22.576	73.175	43	14	52	10	1.112	0.977	0.87	0.884	1.022	1.017	0.894	1.21	1.078	0.41066
P43277	Histone H1.3 OS=Mus musculus OX=10090 GN=Hist1h1d	Hist1h1d	22.099	97.698	44.3	15	79	1	1.145	0.974	0.948	0.905	1.151	0.963	0.805	1.084	1.008	0.97792
P43406	Integrin alpha-V OS=Mus musculus OX=10090 GN=Itgav	Itgav	115.36	42.375	16.8	15	18	15	1.023	1.048	0.993	1.016	1.009	0.969	0.973	1	0.968	0.075179
P43407	Syndecan-2 OS=Mus musculus OX=10090 GN=Sdc2	Sdc2	22.131	1.7404	4	1	1	1	0.993	1.094	1.001	1.069	0.906	1.006	1.035	0.925	0.931	0.124038
P43680	Transcription factor SOX-18 OS=Mus musculus OX=10090 GN=Sox18	Sox18	40.898	1.3118	2.4	1	1	1
P43883	Perilipin-2 OS=Mus musculus OX=10090 GN=Plin2	Plin2	46.646	87.016	39.1	15	32	15	1.698	0.901	0.961	0.92	0.967	0.914	0.777	0.958	0.807	0.30354
P45376	Aldose reductase OS=Mus musculus OX=10090 GN=Akr1b1	Akr1b1	35.732	101.65	59.8	19	47	19	1.061	0.974	0.978	0.995	1.076	1.003	0.97	0.987	1.007	0.8298
P45377	Aldose reductase-related protein 2 OS=Mus musculus OX=10090 GN=Akr1b8	Akr1b8	36.12	9.619	16.5	5	7	3	0.94	0.913	1.102	0.984	0.963	1.047	0.976	1.108	1.039	0.48058
P45481	CREB-binding protein OS=Mus musculus OX=10090 GN=Crebbp	Crebbp	265.49	20.228	5.3	12	13	3
P45591	Cofilin-2 OS=Mus musculus OX=10090 GN=Cfl2	Cfl2	18.709	28.614	53.6	10	27	8	0.967	1.042	1.121	1.036	0.951	1.062	0.906	1.001	0.941	0.2274
P45878	Peptidyl-prolyl cis-trans isomerase FKBP2 OS=Mus musculus OX=10090 GN=Fkbp2	Fkbp2	15.344	17.247	25	5	11	5	1.132	1.068	1.048	1.02	0.963	0.974	1.025	0.931	0.912	0.021444
P45952	Medium-chain specific acyl-CoA dehydrogenase, mitochondrial OS=Mus musculus OX=10090 GN=Acadm	Acadm	46.481	45.689	39	14	34	14	1.542	0.924	0.979	1.021	0.878	0.893	0.885	0.96	0.81	0.20724
P46061	Ran GTPase-activating protein 1 OS=Mus musculus OX=10090 GN=Rangap1	Rangap1	63.53	62.216	32.1	20	36	20	1.037	0.996	0.997	0.959	0.993	0.971	1.009	1.039	1.006	0.79438
P46062	Signal-induced proliferation-associated protein 1 OS=Mus musculus OX=10090 GN=Sipa1	Sipa1	112.06	54.347	18.8	17	19	17	1.014	0.993	0.964	0.962	1.023	1.005	1.03	1.033	1.04	0.03052
P46412	Glutathione peroxidase 3 OS=Mus musculus OX=10090 GN=Gpx3	Gpx3	25.424	14.482	31.9	6	17	6	0.889	0.954	1.029	1.087	0.956	1.018	0.992	1	1.002	0.9269
P46414	Cyclin-dependent kinase inhibitor 1B OS=Mus musculus OX=10090 GN=Cdkn1b	Cdkn1b	22.193	35.037	35	5	7	5	0.632	0.578	0.565	0.649	1.225	1.349	1.456	1.561	2.307	1.52303e-05
P46460	Vesicle-fusing ATPase OS=Mus musculus OX=10090 GN=Nsf	Nsf	82.613	114.53	34.5	27	50	26	0.99	1.022	0.99	1.032	1.01	1.001	1.017	1	0.999	0.91108
P46467	Vacuolar protein sorting-associated protein 4B OS=Mus musculus OX=10090 GN=Vps4b	Vps4b	49.419	20.117	23.4	9	16	7	1.005	0.945	1.017	0.969	1.087	1.006	1.061	0.994	1.054	0.103075
P46471	26S proteasome regulatory subunit 7 OS=Mus musculus OX=10090 GN=Psmc2	Psmc2	48.647	202.97	57.3	25	56	25	1.009	1.005	1.024	0.984	1.013	0.994	1.018	0.986	0.997	0.81586
P46638	Ras-related protein Rab-11B OS=Mus musculus OX=10090 GN=Rab11b	Rab11b	24.489	62.075	64.7	14	32	13	0.948	0.998	1.014	1.008	0.989	1.003	1.06	1.001	1.021	0.36874
P46656	Adrenodoxin, mitochondrial OS=Mus musculus OX=10090 GN=Fdx1	Fdx1	20.123	5.6851	18.1	4	5	4	1.182	1.004	0.979	0.958	0.996	0.955	0.985	0.971	0.948	0.3762
P46662	Merlin OS=Mus musculus OX=10090 GN=Nf2	Nf2	69.775	10.212	8.4	4	5	4	0.99	1.03	1.089	0.98	1.067	0.96	0.859	1.059	0.965	0.51562
P46664	Adenylosuccinate synthetase isozyme 2 OS=Mus musculus OX=10090 GN=Adss	Adss	50.02	54.995	33.8	14	24	13	0.963	1.08	1.048	1.011	0.938	1.034	1.028	0.898	0.95	0.26904
P46735	Unconventional myosin-Ib OS=Mus musculus OX=10090 GN=Myo1b	Myo1b	128.56	223.31	39.3	42	77	42	0.941	0.98	0.957	1.006	0.99	1.043	1.007	1.074	1.059	0.048904
P46737	Lys-63-specific deubiquitinase BRCC36 OS=Mus musculus OX=10090 GN=Brcc3	Brcc3	33.34	29.29	17.5	6	7	5	0.978	0.912	0.96	0.984	1.094	1.064	1.029	1.02	1.097	0.0076243
P46935	E3 ubiquitin-protein ligase NEDD4 OS=Mus musculus OX=10090 GN=Nedd4	Nedd4	102.71	75.87	26.4	21	42	18	0.956	1.041	1.058	0.995	1.025	1.013	0.997	0.961	0.987	0.64734
P46938	Transcriptional coactivator YAP1 OS=Mus musculus OX=10090 GN=Yap1	Yap1	52.383	76.67	33.6	10	18	9	0.969	1.001	0.969	0.998	1.021	0.985	1.017	1.094	1.046	0.113982
P46978	Dolichyl-diphosphooligosaccharide--protein glycosyltransferase subunit STT3A OS=Mus musculus OX=10090 GN=Stt3a	Stt3a	80.597	24.745	16	12	23	11	1.074	1.026	1.031	1.009	0.93	1.006	1.025	0.953	0.945	0.074835
P47199	Quinone oxidoreductase OS=Mus musculus OX=10090 GN=Cryz	Cryz	35.268	48.438	35.3	9	12	9	1.396	0.947	1.021	0.912	0.984	0.953	0.938	0.929	0.89	0.37098
P47226	Testin OS=Mus musculus OX=10090 GN=Tes	Tes	47.983	59.473	29.6	12	16	12	0.909	1.078	1.06	1.035	0.882	1.019	0.95	1.073	0.961	0.51352
P47713	Cytosolic phospholipase A2 OS=Mus musculus OX=10090 GN=Pla2g4a	Pla2g4a	85.221	5.7114	4.5	3	4	3	1	0.934	1.02	0.948	1.058	0.99	1.022	1.091	1.066	0.074142
P47738	Aldehyde dehydrogenase, mitochondrial OS=Mus musculus OX=10090 GN=Aldh2	Aldh2	56.537	262.03	42.6	23	88	20	1.04	1.021	0.969	1.016	0.975	1.017	0.988	0.968	0.976	0.23794
P47739	Aldehyde dehydrogenase, dimeric NADP-preferring OS=Mus musculus OX=10090 GN=Aldh3a1	Aldh3a1	50.48	3.6677	5.5	3	6	2	1.004	1.049	0.907	0.951	1	1.02	0.933	1.045	1.022	0.59202
P47740	Fatty aldehyde dehydrogenase OS=Mus musculus OX=10090 GN=Aldh3a2	Aldh3a2	53.97	61.44	22.5	12	23	11	1.172	0.98	0.929	0.978	0.989	0.965	0.99	0.98	0.967	0.6005
P47753	F-actin-capping protein subunit alpha-1 OS=Mus musculus OX=10090 GN=Capza1	Capza1	32.939	103.47	40.2	8	26	5	0.926	1.068	0.931	1.07	0.973	1.028	1.004	1.038	1.012	0.75478
P47754	F-actin-capping protein subunit alpha-2 OS=Mus musculus OX=10090 GN=Capza2	Capza2	32.967	141.95	53.8	12	27	9	1.002	1.008	0.996	1.02	0.992	1.035	0.99	1.032	1.006	0.68986
P47757	F-actin-capping protein subunit beta OS=Mus musculus OX=10090 GN=Capzb	Capzb	31.345	96.203	50.5	14	38	14	0.952	1.021	1.002	0.988	0.978	1.022	1.029	1.018	1.021	0.3027
P47758	Signal recognition particle receptor subunit beta OS=Mus musculus OX=10090 GN=Srprb	Srprb	29.579	47.574	31.2	7	12	7	1.013	1.052	1.016	0.987	0.938	1.012	1	0.974	0.965	0.140359
P47791	Glutathione reductase, mitochondrial OS=Mus musculus OX=10090 GN=Gsr	Gsr	53.662	48.381	28.4	10	23	10	1.01	0.975	0.963	0.956	0.971	1.027	1.054	1.052	1.051	0.071122
P47802	Metaxin-1 OS=Mus musculus OX=10090 GN=Mtx1	Mtx1	35.623	19.187	24.3	8	8	8	0.952	1.097	1.057	1.04	0.932	1.006	0.975	0.942	0.93	0.083743
P47809	Dual specificity mitogen-activated protein kinase kinase 4 OS=Mus musculus OX=10090 GN=Map2k4	Map2k4	44.113	18.582	24.7	8	11	8	0.963	0.971	0.997	1.052	1.003	1.024	1.027	1.024	1.024	0.28752
P47811	Mitogen-activated protein kinase 14 OS=Mus musculus OX=10090 GN=Mapk14	Mapk14	41.287	33.965	31.7	10	15	10	0.879	1.045	1.023	1.003	0.955	1.029	1.008	1.041	1.021	0.62302
P47856	Glutamine--fructose-6-phosphate aminotransferase [isomerizing] 1 OS=Mus musculus OX=10090 GN=Gfpt1	Gfpt1	78.538	48.636	24.2	13	15	13	0.972	0.992	1.201	1.032	1	0.998	0.982	0.891	0.922	0.20488
P47857	ATP-dependent 6-phosphofructokinase, muscle type OS=Mus musculus OX=10090 GN=Pfkm	Pfkm	85.268	93.419	29.4	19	30	16	0.886	0.978	1.137	1.096	0.933	1.118	1	0.943	0.975	0.75116
P47877	Insulin-like growth factor-binding protein 2 OS=Mus musculus OX=10090 GN=Igfbp2	Igfbp2	32.846	31.637	30.8	7	10	7	1.104	1.107	0.924	1.104	0.93	0.979	0.887	0.989	0.893	0.073121
P47879	Insulin-like growth factor-binding protein 4 OS=Mus musculus OX=10090 GN=Igfbp4	Igfbp4	27.807	6.7918	28	5	5	5	0.977	1.014	1.031	1.087	1.092	0.941	0.991	0.91	0.957	0.3592
P47911	60S ribosomal protein L6 OS=Mus musculus OX=10090 GN=Rpl6	Rpl6	33.509	73.6	41.6	18	46	18	1.282	0.988	0.953	0.873	1.026	0.992	0.842	1.021	0.948	0.64184
P47915	60S ribosomal protein L29 OS=Mus musculus OX=10090 GN=Rpl29	Rpl29	17.587	12.076	16.9	4	11	4	1.218	0.994	0.939	0.86	0.977	1.041	0.897	1.042	0.987	0.93452
P47934	Carnitine O-acetyltransferase OS=Mus musculus OX=10090 GN=Crat	Crat	70.839	4.0873	5.8	4	5	4
P47941	Crk-like protein OS=Mus musculus OX=10090 GN=Crkl	Crkl	33.83	90.202	49.8	12	21	12	0.996	1.013	0.963	0.983	1.035	0.989	1.033	0.987	1.023	0.23872
P47955	60S acidic ribosomal protein P1 OS=Mus musculus OX=10090 GN=Rplp1	Rplp1	11.475	26.588	51.8	2	13	2	1.047	1.051	0.995	0.974	0.881	1.083	0.999	0.929	0.957	0.3763
P47962	60S ribosomal protein L5 OS=Mus musculus OX=10090 GN=Rpl5	Rpl5	34.4	69.264	37.4	15	43	15	1.215	0.992	1.027	0.927	0.978	0.969	0.959	0.986	0.935	0.36356
P47963	60S ribosomal protein L13 OS=Mus musculus OX=10090 GN=Rpl13	Rpl13	24.305	43.089	43.6	11	27	11	1.298	0.991	0.969	0.854	1.035	0.985	0.907	0.975	0.949	0.66812
P47964	60S ribosomal protein L36 OS=Mus musculus OX=10090 GN=Rpl36	Rpl36	12.215	5.4196	18.1	2	9	2	1.088	1.03	1.042	0.874	0.932	1.035	0.941	1.133	1.002	0.97792
P47968	Ribose-5-phosphate isomerase OS=Mus musculus OX=10090 GN=Rpia	Rpia	32.45	12.671	24.8	6	9	6	0.98	0.989	0.986	1	1.049	1.009	1.011	1.06	1.044	0.0182203
P48024	Eukaryotic translation initiation factor 1 OS=Mus musculus OX=10090 GN=Eif1	Eif1	12.746	111.21	65.5	7	12	7	1.018	1.047	0.954	1.096	0.922	0.987	1.008	0.998	0.951	0.21366
P48025	Tyrosine-protein kinase SYK OS=Mus musculus OX=10090 GN=Syk	Syk	71.376	24.444	13.8	7	8	7	0.996	1.049	0.954	0.987	1.03	1.053	1.02	0.948	1.016	0.61394
P48036	Annexin A5 OS=Mus musculus OX=10090 GN=Anxa5	Anxa5	35.752	146.65	58	23	70	22	0.987	0.992	0.995	0.996	1.054	1.009	1.011	1.006	1.028	0.094258
P48193	Protein 4.1 OS=Mus musculus OX=10090 GN=Epb41	Epb41	95.91	62.898	25.8	20	35	16	1.017	0.92	1.037	1.045	0.978	0.975	0.978	1.068	0.995	0.90788
P48302	Endothelin receptor type B OS=Mus musculus OX=10090 GN=Ednrb	Ednrb	49.56	1.8203	3.2	1	1	1
P48377	MHC class II regulatory factor RFX1 OS=Mus musculus OX=10090 GN=Rfx1	Rfx1	103.71	3.4425	2.4	2	2	2	0.829	1.084	0.965	1.066	1.023	1.043	1.045	0.977	1.037	0.56422
P48410	ATP-binding cassette sub-family D member 1 OS=Mus musculus OX=10090 GN=Abcd1	Abcd1	81.858	12.451	7.6	4	4	4	0.909	1.131	0.955	0.881	1.207	1.012	1.026	0.893	1.068	0.46812
P48428	Tubulin-specific chaperone A OS=Mus musculus OX=10090 GN=Tbca	Tbca	12.758	18.723	37	8	16	8	1.007	1.069	1.018	1.043	0.926	1.031	0.97	0.985	0.946	0.071838
P48441	Alpha-L-iduronidase OS=Mus musculus OX=10090 GN=Idua	Idua	71.253	1.1847	1.3	1	1	1
P48453	Serine/threonine-protein phosphatase 2B catalytic subunit beta isoform OS=Mus musculus OX=10090 GN=Ppp3cb	Ppp3cb	59.173	11.209	18.3	9	17	3
P48678	Prelamin-A/C OS=Mus musculus OX=10090 GN=Lmna	Lmna	74.237	323.31	69.2	48	167	47	0.933	1.006	1.039	1.018	1.024	1.021	0.964	1.024	1.009	0.73882
P48722	Heat shock 70 kDa protein 4L OS=Mus musculus OX=10090 GN=Hspa4l	Hspa4l	94.381	74.543	40.8	28	38	25	0.957	0.988	0.986	1.034	1.01	0.944	1.035	1.051	1.019	0.5459
P48725	Pericentrin OS=Mus musculus OX=10090 GN=Pcnt	Pcnt	329.46	21.209	3.6	10	11	10	1.048	0.99	0.933	0.994	1.026	1.023	1.009	1.015	1.027	0.33306
P48758	Carbonyl reductase [NADPH] 1 OS=Mus musculus OX=10090 GN=Cbr1	Cbr1	30.641	72.268	53.4	12	23	11	1.066	1.008	0.972	1.017	1.019	0.982	0.995	1.056	0.997	0.9214
P48771	Cytochrome c oxidase subunit 7A2, mitochondrial OS=Mus musculus OX=10090 GN=Cox7a2	Cox7a2	9.2908	8.636	27.7	2	9	2	0.994	0.98	1	0.954	0.988	1.041	1.064	0.934	1.025	0.47072
P48774	Glutathione S-transferase Mu 5 OS=Mus musculus OX=10090 GN=Gstm5	Gstm5	26.635	26.89	47.8	11	18	9	0.802	0.986	0.965	1.094	0.947	1.091	1.024	1.063	1.072	0.33808
P48787	Troponin I, cardiac muscle OS=Mus musculus OX=10090 GN=Tnni3	Tnni3	24.258	12.252	22.7	5	6	5	1.036	0.577	0.843	1.05	1.37	1.061	1.087	1.067	1.308	0.106417
P48962	ADP/ATP translocase 1 OS=Mus musculus OX=10090 GN=Slc25a4	Slc25a4	32.904	58.336	46	16	58	9	0.805	1.015	1.084	1.083	0.914	1.118	1.048	0.955	1.012	0.85482
P48999	Arachidonate 5-lipoxygenase OS=Mus musculus OX=10090 GN=Alox5	Alox5	77.966	5.687	8.3	5	6	5	0.952	1.036	0.941	1.103	1.036	0.938	1.026	1.014	0.996	0.94558
P49070	Calcium signal-modulating cyclophilin ligand OS=Mus musculus OX=10090 GN=Camlg	Camlg	32.542	4.463	7.8	2	2	2	0.924	1.005	1.03	1.047	0.962	1.049	0.942	1.073	1.005	0.91708
P49117	Nuclear receptor subfamily 2 group C member 2 OS=Mus musculus OX=10090 GN=Nr2c2	Nr2c2	65.239	1.6821	1.3	1	1	1	0.858	0.96	0.995	1.021	1.017	0.999	1.063	1.127	1.097	0.092282
P49138	MAP kinase-activated protein kinase 2 OS=Mus musculus OX=10090 GN=Mapkapk2	Mapkapk2	44.049	11.885	17.6	7	10	7	1.025	1.011	1.007	1.003	0.975	1.054	1.007	0.937	0.982	0.506
P49182	Heparin cofactor 2 OS=Mus musculus OX=10090 GN=Serpind1	Serpind1	54.496	11.35	10.3	5	8	5	1.082	1.022	1.089	1.063	0.925	0.963	1.055	0.815	0.883	0.059745
P49222	Erythrocyte membrane protein band 4.2 OS=Mus musculus OX=10090 GN=Epb42	Epb42	76.755	25.805	18.2	11	17	11	0.977	0.946	1.044	1.048	1.044	0.944	0.989	1.022	0.996	0.91418
P49282	Natural resistance-associated macrophage protein 2 OS=Mus musculus OX=10090 GN=Slc11a2	Slc11a2	62.367	1.5463	1.9	1	1	1
P49290	Eosinophil peroxidase OS=Mus musculus OX=10090 GN=Epx	Epx	81.379	1.8256	3.4	3	3	1	1.47	0.883	0.699	0.817	0.871	1.132	1.108	1.058	1.078	0.54156
P49312	Heterogeneous nuclear ribonucleoprotein A1 OS=Mus musculus OX=10090 GN=Hnrnpa1	Hnrnpa1	34.196	323.31	62.5	22	85	19	1.002	1.005	1.052	0.92	0.99	0.973	1.005	1.027	1.004	0.8746
P49429	4-hydroxyphenylpyruvate dioxygenase OS=Mus musculus OX=10090 GN=Hpd	Hpd	45.054	32.25	24.2	8	11	8	3.554	0.663	0.781	0.721	0.577	0.642	0.511	0.556	0.4	0.21424
P49442	Inositol polyphosphate 1-phosphatase OS=Mus musculus OX=10090 GN=Inpp1	Inpp1	43.346	21.593	22.7	7	9	7	0.991	0.97	0.953	0.942	0.934	1.109	0.958	1.057	1.052	0.28972
P49443	Protein phosphatase 1A OS=Mus musculus OX=10090 GN=Ppm1a	Ppm1a	42.432	62.327	46.3	15	24	13	1.023	1.003	1.02	0.984	0.953	1	1.013	1.004	0.985	0.39032
P49446	Receptor-type tyrosine-protein phosphatase epsilon OS=Mus musculus OX=10090 GN=Ptpre	Ptpre	80.687	2.709	3.9	3	5	2	0.879	1	0.855	1.066	1.109	1.002	0.978	1.161	1.118	0.138216
P49586	Choline-phosphate cytidylyltransferase A OS=Mus musculus OX=10090 GN=Pcyt1a	Pcyt1a	41.666	56.534	36.2	13	24	13	1.015	0.98	0.909	0.992	1.008	0.994	1.035	1.069	1.054	0.115064
P49615	Cyclin-dependent-like kinase 5 OS=Mus musculus OX=10090 GN=Cdk5	Cdk5	33.288	8.0075	12.3	4	7	3	0.956	1.041	0.963	1.027	1.058	1.029	0.978	0.982	1.015	0.62002
P49710	Hematopoietic lineage cell-specific protein OS=Mus musculus OX=10090 GN=Hcls1	Hcls1	54.24	32.307	24.3	10	12	10	1.04	0.929	0.958	0.921	1.06	1.017	1.002	1.033	1.069	0.067356
P49717	DNA replication licensing factor MCM4 OS=Mus musculus OX=10090 GN=Mcm4	Mcm4	96.735	84.6	24.7	22	31	22	1.055	1.047	1.122	0.958	1.017	0.969	0.952	0.911	0.92	0.083924
P49718	DNA replication licensing factor MCM5 OS=Mus musculus OX=10090 GN=Mcm5	Mcm5	82.342	69.495	31.1	21	32	21	1.023	1.025	1.077	0.987	0.98	1.02	0.94	0.885	0.93	0.082941
P49722	Proteasome subunit alpha type-2 OS=Mus musculus OX=10090 GN=Psma2	Psma2	25.926	27.964	47.4	9	20	9	1.026	1.001	1.019	1.016	1.022	0.977	0.975	0.972	0.971	0.066
P49813	Tropomodulin-1 OS=Mus musculus OX=10090 GN=Tmod1	Tmod1	40.466	10.295	15.9	6	10	5	0.949	0.982	1.042	0.953	1.016	1.038	0.978	1.071	1.045	0.175137
P49817	Caveolin-1 OS=Mus musculus OX=10090 GN=Cav1	Cav1	20.538	35.356	51.1	8	33	8	0.896	0.973	0.971	1.001	1.051	0.994	0.995	1.123	1.084	0.076299
P49919	Cyclin-dependent kinase inhibitor 1C OS=Mus musculus OX=10090 GN=Cdkn1c	Cdkn1c	37.371	5.5928	8.3	2	3	2	0.929	1.037	0.939	1.168	0.931	1.071	1.019	0.951	0.975	0.73188
P49935	Pro-cathepsin H OS=Mus musculus OX=10090 GN=Ctsh	Ctsh	37.17	42.277	24.6	7	27	7	0.907	0.857	1.125	1.087	0.905	0.883	1.253	0.938	1.001	0.9782
P49962	Signal recognition particle 9 kDa protein OS=Mus musculus OX=10090 GN=Srp9	Srp9	10.194	15.671	70.9	7	10	7	1.057	1.014	1.013	0.974	0.982	1.023	0.945	1.001	0.974	0.30262
P50096	Inosine-5'-monophosphate dehydrogenase 1 OS=Mus musculus OX=10090 GN=Impdh1	Impdh1	55.278	80.167	14.8	8	10	7	1.063	0.999	0.954	0.95	0.948	1.004	1.045	1.055	1.022	0.56732
P50136	2-oxoisovalerate dehydrogenase subunit alpha, mitochondrial OS=Mus musculus OX=10090 GN=Bckdha	Bckdha	50.37	25.487	25.1	8	10	8	1.335	0.961	0.991	1.012	1.021	0.931	0.937	0.885	0.878	0.184101
P50171	Estradiol 17-beta-dehydrogenase 8 OS=Mus musculus OX=10090 GN=Hsd17b8	Hsd17b8	26.588	22.833	26.3	5	8	5	1.081	0.957	0.935	0.946	0.961	0.941	1.038	1.179	1.051	0.46632
P50220	Homeobox protein Nkx-2.1 OS=Mus musculus OX=10090 GN=Nkx2-1	Nkx2-1	38.57	16.206	19.1	5	7	5	1.114	0.997	0.947	0.967	1.043	0.964	1.072	0.97	1.006	0.88276
P50247	Adenosylhomocysteinase OS=Mus musculus OX=10090 GN=Ahcy	Ahcy	47.688	84.932	41.2	20	46	20	1.092	0.92	0.977	0.972	1.015	0.99	1.036	1.068	1.037	0.36854
P50285	Dimethylaniline monooxygenase [N-oxide-forming] 1 OS=Mus musculus OX=10090 GN=Fmo1	Fmo1	59.914	28.322	17.5	10	16	10	1.164	0.974	0.976	0.948	1.032	0.958	1.031	0.988	0.987	0.8465
P50295	Arylamine N-acetyltransferase 2 OS=Mus musculus OX=10090 GN=Nat2	Nat2	33.701	9.9247	22.8	5	5	5	0.974	1.012	0.979	1.01	0.967	1.025	1.009	1.058	1.021	0.37104
P50396	Rab GDP dissociation inhibitor alpha OS=Mus musculus OX=10090 GN=Gdi1	Gdi1	50.521	70.551	40.9	16	52	10	0.986	1.013	1.007	0.984	1.001	1.016	1.044	1.001	1.018	0.198924
P50404	Pulmonary surfactant-associated protein D OS=Mus musculus OX=10090 GN=Sftpd	Sftpd	37.688	34.23	21.9	7	12	7	0.967	1.022	0.965	1.053	0.97	0.928	1.034	1.085	1.002	0.97356
P50405	Pulmonary surfactant-associated protein B OS=Mus musculus OX=10090 GN=Sftpb	Sftpb	41.728	64.816	22.5	10	38	10	1.019	1.05	1.087	0.937	1.033	0.961	1.126	0.751	0.946	0.508
P50427	Steryl-sulfatase OS=Mus musculus OX=10090 GN=Sts	Sts	66.59	7.5312	7.2	4	6	4	0.98	0.973	0.816	0.886	1.154	1.091	1.116	1.088	1.217	0.0046643
P50428	Arylsulfatase A OS=Mus musculus OX=10090 GN=Arsa	Arsa	53.748	4.1093	4.5	2	2	1
P50429	Arylsulfatase B OS=Mus musculus OX=10090 GN=Arsb	Arsb	59.646	6.0113	6.9	3	4	3
P50431	Serine hydroxymethyltransferase, cytosolic OS=Mus musculus OX=10090 GN=Shmt1	Shmt1	52.6	54.655	19.9	8	14	7	1.639	0.899	0.95	0.858	0.961	0.865	0.918	0.965	0.853	0.48258
P50462	Cysteine and glycine-rich protein 3 OS=Mus musculus OX=10090 GN=Csrp3	Csrp3	20.895	49.475	26.8	5	8	5	0.663	1.144	1.157	1.136	0.794	1.22	0.844	1.055	0.954	0.83768
P50516	V-type proton ATPase catalytic subunit A OS=Mus musculus OX=10090 GN=Atp6v1a	Atp6v1a	68.325	66.68	33.4	17	34	17	1.017	1.025	1.001	0.983	1.015	1.023	1.007	1.027	1.011	0.3054
P50518	V-type proton ATPase subunit E 1 OS=Mus musculus OX=10090 GN=Atp6v1e1	Atp6v1e1	26.157	36.847	38.5	11	22	11	1.073	0.984	0.969	0.978	0.969	0.99	1.012	0.998	0.991	0.76136
P50543	Protein S100-A11 OS=Mus musculus OX=10090 GN=S100a11	S100a11	11.083	18.668	51	6	22	6	1.043	0.879	1.12	0.656	1.181	0.898	1.124	1.005	1.138	0.32324
P50544	Very long-chain specific acyl-CoA dehydrogenase, mitochondrial OS=Mus musculus OX=10090 GN=Acadvl	Acadvl	70.875	105.2	41.3	24	49	24	1.235	0.979	0.948	1.051	0.899	0.959	0.94	0.962	0.892	0.124561
P50580	Proliferation-associated protein 2G4 OS=Mus musculus OX=10090 GN=Pa2g4	Pa2g4	43.698	178.5	53.6	22	63	22	1.064	1.021	1.055	0.986	0.957	0.974	0.993	0.966	0.943	0.021801
P50608	Fibromodulin OS=Mus musculus OX=10090 GN=Fmod	Fmod	43.054	6.3105	10.6	3	3	3	1.067	0.801	1.12	1.035	1.133	0.861	1.085	0.954	1.002	0.96274
P50752	Troponin T, cardiac muscle OS=Mus musculus OX=10090 GN=Tnnt2	Tnnt2	35.825	28.785	20.6	7	9	7	0.872	1.061	1.095	1.054	0.899	1.116	0.95	0.974	0.965	0.63132
P51125	Calpastatin OS=Mus musculus OX=10090 GN=Cast	Cast	84.921	155.13	31.3	17	30	17	0.975	1.016	1.043	0.991	1.009	1.006	0.978	1.005	0.993	0.70692
P51150	Ras-related protein Rab-7a OS=Mus musculus OX=10090 GN=Rab7a	Rab7a	23.489	134.65	72	14	46	14	0.948	1.041	1	0.994	1	1.039	1.017	1.048	1.03	0.21564
P51163	Uroporphyrinogen-III synthase OS=Mus musculus OX=10090 GN=Uros	Uros	28.504	53.906	31.3	6	7	6	1.043	0.997	0.953	0.988	1.05	0.953	0.974	1.038	1.009	0.79502
P51174	Long-chain specific acyl-CoA dehydrogenase, mitochondrial OS=Mus musculus OX=10090 GN=Acadl	Acadl	47.907	108.67	37	15	46	15	1.084	0.959	0.894	1.074	0.929	1.07	0.969	0.994	0.988	0.85648
P51175	Protoporphyrinogen oxidase OS=Mus musculus OX=10090 GN=Ppox	Ppox	50.87	13.085	14	5	6	5	1.089	0.983	0.987	1.013	0.941	1.031	0.95	0.93	0.946	0.146841
P51410	60S ribosomal protein L9 OS=Mus musculus OX=10090 GN=Rpl9	Rpl9	21.881	30.805	34.9	7	14	7	0.992	1.032	1.027	0.956	0.986	1.013	0.984	0.98	0.989	0.60066
P51432	1-phosphatidylinositol 4,5-bisphosphate phosphodiesterase beta-3 OS=Mus musculus OX=10090 GN=Plcb3	Plcb3	139.49	45.433	15.4	17	22	17	1.036	0.982	0.97	0.93	1.026	0.999	1.007	0.991	1.027	0.29156
P51437	Cathelicidin antimicrobial peptide OS=Mus musculus OX=10090 GN=Camp	Camp	19.453	175.07	25	3	6	3	1.177	1.002	0.821	0.913	1.093	1.138	1.038	0.823	1.046	0.67746
P51569	Alpha-galactosidase A OS=Mus musculus OX=10090 GN=Gla	Gla	47.642	6.0777	8.6	3	4	3
P51612	DNA repair protein complementing XP-C cells homolog OS=Mus musculus OX=10090 GN=Xpc	Xpc	104.52	5.8206	2.5	2	2	2	0.937	0.963	0.957	0.919	0.967	1.019	1.193	1.075	1.127	0.086
P51655	Glypican-4 OS=Mus musculus OX=10090 GN=Gpc4	Gpc4	62.586	55.336	27.1	13	20	12	0.954	1.008	1.068	1.036	0.982	0.995	1.001	1.014	0.982	0.50646
P51658	Estradiol 17-beta-dehydrogenase 2 OS=Mus musculus OX=10090 GN=Hsd17b2	Hsd17b2	41.835	11.669	3.9	1	1	1
P51660	Peroxisomal multifunctional enzyme type 2 OS=Mus musculus OX=10090 GN=Hsd17b4	Hsd17b4	79.481	152.52	39.9	24	48	24	1.288	0.945	0.976	0.932	0.948	0.942	1.016	0.93	0.926	0.42314
P51667	Myosin regulatory light chain 2, ventricular/cardiac muscle isoform OS=Mus musculus OX=10090 GN=Myl2	Myl2	18.864	6.7986	9	2	2	2
P51807	Dynein light chain Tctex-type 1 OS=Mus musculus OX=10090 GN=Dynlt1	Dynlt1	12.483	38.72	14.2	1	2	1	0.848	1.123	1.014	0.911	0.986	1.091	1.149	0.889	1.056	0.53128
P51855	Glutathione synthetase OS=Mus musculus OX=10090 GN=Gss	Gss	52.246	24.606	28.5	15	20	15	1.226	0.952	0.963	0.933	1.029	0.968	0.973	0.981	0.97	0.73438
P51859	Hepatoma-derived growth factor OS=Mus musculus OX=10090 GN=Hdgf	Hdgf	26.268	47.995	43.5	12	23	11	0.975	0.965	0.925	0.976	0.944	1.049	1.058	1.139	1.091	0.08158
P51863	V-type proton ATPase subunit d 1 OS=Mus musculus OX=10090 GN=Atp6v0d1	Atp6v0d1	40.301	20.092	19.4	7	14	7	1.026	0.96	1.009	0.983	0.972	0.973	1.02	1.032	1.005	0.83286
P51881	ADP/ATP translocase 2 OS=Mus musculus OX=10090 GN=Slc25a5	Slc25a5	32.931	44.162	41.3	15	45	8	0.842	1.097	1.043	1.021	0.906	1.07	1.066	0.932	0.993	0.94458
P51885	Lumican OS=Mus musculus OX=10090 GN=Lum	Lum	38.265	77.088	33.4	9	29	9	0.803	1.018	1.122	1.102	0.925	1.044	0.963	1.03	0.979	0.87542
P51910	Apolipoprotein D OS=Mus musculus OX=10090 GN=Apod	Apod	21.53	5.2532	12.7	2	2	2	0.893	0.806	0.919	0.927	1.224	1.073	0.884	1.325	1.271	0.0502
P51912	Neutral amino acid transporter B(0) OS=Mus musculus OX=10090 GN=Slc1a5	Slc1a5	58.482	22.439	11.6	5	9	5	0.984	1.005	0.967	0.968	0.952	0.975	1.087	1.046	1.035	0.34532
P51949	CDK-activating kinase assembly factor MAT1 OS=Mus musculus OX=10090 GN=Mnat1	Mnat1	35.848	8.1449	13.6	4	4	4	0.922	1.147	1.03	1.073	0.945	1.072	0.96	0.976	0.948	0.3711
P51954	Serine/threonine-protein kinase Nek1 OS=Mus musculus OX=10090 GN=Nek1	Nek1	136.69	2.3694	1.6	1	1	1	1.09	1.112	1.036	0.943	1.093	0.857	0.79	1.099	0.918	0.34708
P52019	Squalene monooxygenase OS=Mus musculus OX=10090 GN=Sqle	Sqle	63.769	3.1961	2.8	1	1	1
P52196	Thiosulfate sulfurtransferase OS=Mus musculus OX=10090 GN=Tst	Tst	33.466	40.971	36	11	22	11	1.283	0.923	0.919	0.947	0.982	0.929	0.995	0.978	0.954	0.68084
P52293	Importin subunit alpha-1 OS=Mus musculus OX=10090 GN=Kpna2	Kpna2	57.927	54.051	20.2	8	9	8	1.124	1.062	0.984	0.983	0.973	0.986	1.011	0.904	0.933	0.139577
P52332	Tyrosine-protein kinase JAK1 OS=Mus musculus OX=10090 GN=Jak1	Jak1	133.37	13.015	8.1	9	10	9	0.905	0.914	0.891	1.104	1.056	1.009	1.029	1.013	1.077	0.22796
P52430	Serum paraoxonase/arylesterase 1 OS=Mus musculus OX=10090 GN=Pon1	Pon1	39.565	18.83	19.2	6	10	6	1.396	0.888	0.985	0.953	1.051	0.999	0.937	0.857	0.91	0.49194
P52431	DNA polymerase delta catalytic subunit OS=Mus musculus OX=10090 GN=Pold1	Pold1	123.79	8.2984	4.7	6	8	6	0.997	1.078	1.007	0.965	1.005	1.014	0.962	0.907	0.961	0.28802
P52432	DNA-directed RNA polymerases I and III subunit RPAC1 OS=Mus musculus OX=10090 GN=Polr1c	Polr1c	39.106	3.8298	3.8	1	1	1
P52479	Ubiquitin carboxyl-terminal hydrolase 10 OS=Mus musculus OX=10090 GN=Usp10	Usp10	87.021	49.418	18.2	9	11	9	1.111	0.989	1.101	0.93	1.076	1.002	0.932	0.916	0.95	0.41004
P52480	Pyruvate kinase PKM OS=Mus musculus OX=10090 GN=Pkm	Pkm	57.844	291.83	65.5	33	146	32	0.976	0.989	0.997	1.025	1.033	1.008	0.99	1	1.011	0.45406
P52483	Ubiquitin-conjugating enzyme E2 E3 OS=Mus musculus OX=10090 GN=Ube2e3	Ube2e3	22.912	1.39	17.4	3	5	1	0.945	1.232	0.919	1.522	0.788	0.863	0.839	0.957	0.746	0.073263
P52503	NADH dehydrogenase [ubiquinone] iron-sulfur protein 6, mitochondrial OS=Mus musculus OX=10090 GN=Ndufs6	Ndufs6	13.02	44.31	62.1	6	10	6	1.022	1.037	1.064	1.024	0.946	0.957	0.996	1.058	0.954	0.126365
P52623	Uridine-cytidine kinase 1 OS=Mus musculus OX=10090 GN=Uck1	Uck1	31.068	11.206	15.5	3	3	3
P52624	Uridine phosphorylase 1 OS=Mus musculus OX=10090 GN=Upp1	Upp1	34.086	31.767	19	4	6	4	0.979	0.992	1.016	0.828	1.131	1.021	1.053	1	1.102	0.114719
P52633	Signal transducer and transcription activator 6 OS=Mus musculus OX=10090 GN=Stat6	Stat6	93.496	5.3639	4.4	3	3	3
P52760	2-iminobutanoate/2-iminopropanoate deaminase OS=Mus musculus OX=10090 GN=Rida	Rida	14.255	27.413	59.3	6	13	6	2.139	0.854	0.903	0.84	0.83	0.806	0.797	0.793	0.681	0.28234
P52785	Guanylyl cyclase GC-E OS=Mus musculus OX=10090 GN=Gucy2e	Gucy2e	120.64	1.1932	1.3	1	1	1	0.894	1.044	1.011	0.979	0.942	0.936	0.976	1.247	1.044	0.63988
P52795	Ephrin-B1 OS=Mus musculus OX=10090 GN=Efnb1	Efnb1	37.859	20.858	21.2	6	7	6	0.942	0.993	0.892	1.011	1.022	1.101	0.979	1.097	1.094	0.066577
P52800	Ephrin-B2 OS=Mus musculus OX=10090 GN=Efnb2	Efnb2	37.202	7.1946	16.1	4	4	4
P52825	Carnitine O-palmitoyltransferase 2, mitochondrial OS=Mus musculus OX=10090 GN=Cpt2	Cpt2	73.98	65.522	34	19	28	19	1.177	0.961	0.945	1.054	0.934	0.982	0.995	1.015	0.949	0.39542
P52875	Transmembrane protein 165 OS=Mus musculus OX=10090 GN=Tmem165	Tmem165	34.79	41.579	15.8	4	6	4	1.017	1.006	1.039	1.005	1.004	1.115	0.95	0.97	0.993	0.82556
P52912	Nucleolysin TIA-1 OS=Mus musculus OX=10090 GN=Tia1	Tia1	42.799	65.75	9.3	3	4	1	1.003	1.066	1.093	0.979	1.042	0.993	0.9	0.945	0.937	0.158124
P52927	High mobility group protein HMGI-C OS=Mus musculus OX=10090 GN=Hmga2	Hmga2	11.819	45.751	40.7	4	8	4	1.067	0.945	0.859	0.895	1.111	0.946	0.978	1.303	1.152	0.165461
P53026	60S ribosomal protein L10a OS=Mus musculus OX=10090 GN=Rpl10a	Rpl10a	24.916	33.15	33.6	9	32	9	1.094	1.036	0.992	0.965	0.992	1.006	0.973	1.014	0.975	0.43226
P53395	Lipoamide acyltransferase component of branched-chain alpha-keto acid dehydrogenase complex, mitochondrial OS=Mus musculus OX=10090 GN=Dbt	Dbt	53.246	10.478	12.2	7	8	7
P53564	Homeobox protein cut-like 1 OS=Mus musculus OX=10090 GN=Cux1	Cux1	165.59	112.81	20.1	28	34	12	1.017	1.05	1.09	0.931	1.017	0.917	1.022	0.973	0.961	0.38988
P53612	Geranylgeranyl transferase type-2 subunit beta OS=Mus musculus OX=10090 GN=Rabggtb	Rabggtb	37.803	2.4585	3.2	1	2	1
P53657	Pyruvate kinase PKLR OS=Mus musculus OX=10090 GN=Pklr	Pklr	62.308	120.63	38.3	20	42	19	1.284	0.812	1.003	0.871	0.986	0.876	1.047	1.133	1.018	0.8062
P53668	LIM domain kinase 1 OS=Mus musculus OX=10090 GN=Limk1	Limk1	72.792	4.4704	4.5	3	3	3	0.855	1.002	0.973	1.132	1.013	0.98	1.07	1.023	1.031	0.5803
P53690	Matrix metalloproteinase-14 OS=Mus musculus OX=10090 GN=Mmp14	Mmp14	65.918	31.22	13.7	7	8	7	0.932	1.057	1.004	1.054	1.028	0.986	0.954	1.021	0.986	0.70386
P53702	Cytochrome c-type heme lyase OS=Mus musculus OX=10090 GN=Hccs	Hccs	30.977	3.3191	8.8	3	3	3	0.917	0.774	1.058	1.004	1.056	1.113	1.007	1.122	1.145	0.100743
P53762	Aryl hydrocarbon receptor nuclear translocator OS=Mus musculus OX=10090 GN=Arnt	Arnt	86.962	8.8039	9.4	5	5	5	0.962	0.997	0.804	1.048	1.244	0.99	0.978	1.028	1.113	0.23286
P53808	Phosphatidylcholine transfer protein OS=Mus musculus OX=10090 GN=Pctp	Pctp	24.785	2.9247	5.6	1	1	1	1.44	0.971	0.916	0.968	0.903	0.927	0.991	0.922	0.871	0.33894
P53810	Phosphatidylinositol transfer protein alpha isoform OS=Mus musculus OX=10090 GN=Pitpna	Pitpna	31.893	147.82	70.5	21	33	19	0.895	1.044	1.028	1.075	0.915	1.02	1.015	1.052	0.99	0.86702
P53811	Phosphatidylinositol transfer protein beta isoform OS=Mus musculus OX=10090 GN=Pitpnb	Pitpnb	31.487	80.246	56.5	12	16	10	0.977	1.005	1.072	0.946	0.972	0.977	1.058	0.994	1	0.9828
P53986	Monocarboxylate transporter 1 OS=Mus musculus OX=10090 GN=Slc16a1	Slc16a1	53.267	13.557	5.9	2	4	2	1.434	0.919	0.925	1.123	0.869	0.95	0.826	0.973	0.822	0.155899
P53994	Ras-related protein Rab-2A OS=Mus musculus OX=10090 GN=Rab2a	Rab2a	23.547	83.126	49.5	9	29	4	1.023	1.04	1.014	0.968	0.962	1.001	0.997	0.977	0.973	0.185403
P53995	Anaphase-promoting complex subunit 1 OS=Mus musculus OX=10090 GN=Anapc1	Anapc1	215.99	34.189	7.4	13	16	13	0.896	1.022	1.019	1.047	1.041	1.02	1.001	1.002	1.02	0.57486
P53996	Cellular nucleic acid-binding protein OS=Mus musculus OX=10090 GN=Cnbp	Cnbp	19.592	48.065	33.7	6	18	6	0.9	1.063	1.072	0.976	0.959	0.969	1.049	1.077	1.011	0.82004
P54071	Isocitrate dehydrogenase [NADP], mitochondrial OS=Mus musculus OX=10090 GN=Idh2	Idh2	50.906	156.98	38.9	19	74	18	1.032	0.998	1.014	0.956	0.986	0.992	1.024	0.979	0.995	0.8215
P54103	DnaJ homolog subfamily C member 2 OS=Mus musculus OX=10090 GN=Dnajc2	Dnajc2	71.721	26.767	15.3	8	9	8	0.993	1.079	0.971	1.02	0.986	1.031	0.927	1.033	0.979	0.55036
P54116	Erythrocyte band 7 integral membrane protein OS=Mus musculus OX=10090 GN=Stom	Stom	31.375	68.418	34.5	8	23	8	0.999	0.94	0.973	1.022	1.062	0.968	1.031	1.048	1.044	0.162822
P54227	Stathmin OS=Mus musculus OX=10090 GN=Stmn1	Stmn1	17.274	39.66	67.1	15	40	12	0.998	1.037	1.133	0.97	1.084	0.984	0.933	0.889	0.94	0.29132
P54254	Ataxin-1 OS=Mus musculus OX=10090 GN=Atxn1	Atxn1	83.792	2.3701	1.5	1	1	1
P54276	DNA mismatch repair protein Msh6 OS=Mus musculus OX=10090 GN=Msh6	Msh6	151.08	16.308	6.8	7	9	7	0.947	1.049	0.933	1.011	0.922	1.015	1.16	0.897	1.014	0.88612
P54310	Hormone-sensitive lipase OS=Mus musculus OX=10090 GN=Lipe	Lipe	83.347	9.6588	10.3	6	6	6	0.86	0.984	1.08	1.027	1.161	0.951	0.834	1.141	1.034	0.77136
P54320	Elastin OS=Mus musculus OX=10090 GN=Eln	Eln	71.937	58.713	19.5	9	18	9	1.07	1.04	0.92	1.055	0.955	1.006	0.898	1.021	0.95	0.30314
P54726	UV excision repair protein RAD23 homolog A OS=Mus musculus OX=10090 GN=Rad23a	Rad23a	39.706	113.92	24.2	7	16	5	1.036	1.01	1.054	1.001	0.998	0.961	0.96	0.986	0.952	0.0183617
P54728	UV excision repair protein RAD23 homolog B OS=Mus musculus OX=10090 GN=Rad23b	Rad23b	43.512	68.012	19	10	25	8	1.056	0.964	1.047	0.923	1.057	0.958	1.02	0.977	1.006	0.877
P54729	NEDD8 ultimate buster 1 OS=Mus musculus OX=10090 GN=Nub1	Nub1	70.306	32.774	24.3	15	15	15	0.98	0.909	0.977	0.913	1.023	1.083	1.118	0.977	1.112	0.02768
P54731	FAS-associated factor 1 OS=Mus musculus OX=10090 GN=Faf1	Faf1	73.862	23.559	16.3	9	12	9	0.989	1.047	0.963	1.004	0.997	1.051	1.054	0.982	1.02	0.45704
P54754	Ephrin type-B receptor 3 OS=Mus musculus OX=10090 GN=Ephb3	Ephb3	109.66	11.972	6.9	6	6	5	0.95	1.021	1.021	1.043	0.971	1.011	0.965	0.999	0.978	0.38366
P54761	Ephrin type-B receptor 4 OS=Mus musculus OX=10090 GN=Ephb4	Ephb4	108.85	12.74	6.9	6	6	5	0.984	0.978	0.977	0.967	1.123	1.009	0.976	1.021	1.057	0.171961
P54763	Ephrin type-B receptor 2 OS=Mus musculus OX=10090 GN=Ephb2	Ephb2	109.9	2.111	1.6	1	1	1
P54775	26S proteasome regulatory subunit 6B OS=Mus musculus OX=10090 GN=Psmc4	Psmc4	47.408	67.272	39.2	19	41	19	1.043	1.011	1.037	0.996	0.976	0.995	0.967	0.993	0.962	0.02326
P54797	Transport and Golgi organization 2 homolog OS=Mus musculus OX=10090 GN=Tango2	Tango2	30.947	1.3567	5.4	1	1	1
P54822	Adenylosuccinate lyase OS=Mus musculus OX=10090 GN=Adsl	Adsl	54.866	100.63	22.7	11	19	11	0.988	0.975	1.052	0.951	1.022	0.975	1.011	1.011	1.013	0.58304
P54823	Probable ATP-dependent RNA helicase DDX6 OS=Mus musculus OX=10090 GN=Ddx6	Ddx6	54.191	71.713	31.5	14	21	14	0.95	0.981	1.018	0.996	1.01	0.977	1.07	1.054	1.042	0.156582
P54869	Hydroxymethylglutaryl-CoA synthase, mitochondrial OS=Mus musculus OX=10090 GN=Hmgcs2	Hmgcs2	56.822	151.59	34.4	16	35	15	3.593	0.535	0.752	0.569	0.631	0.581	0.624	0.756	0.476	0.45208
P54923	[Protein ADP-ribosylarginine] hydrolase OS=Mus musculus OX=10090 GN=Adprh	Adprh	40.068	56.75	40.6	10	21	10	0.927	1.008	1.005	1.044	1.026	0.972	1.044	0.997	1.014	0.64752
P55002	Microfibrillar-associated protein 2 OS=Mus musculus OX=10090 GN=Mfap2	Mfap2	20.578	32.449	22.4	3	6	3	0.917	1.015	0.95	0.96	1.02	1.045	0.907	1.121	1.065	0.25748
P55012	Solute carrier family 12 member 2 OS=Mus musculus OX=10090 GN=Slc12a2	Slc12a2	131.03	78.812	17.1	20	25	20	0.946	0.992	0.954	1.005	0.948	0.996	1.083	1.102	1.06	0.193082
P55050	Fatty acid-binding protein, intestinal OS=Mus musculus OX=10090 GN=Fabp2	Fabp2	15.126	2.7539	6.8	1	1	1	4.183	0.45	0.775	0.573	0.571	0.558	0.42	0.529	0.347	0.31226
P55065	Phospholipid transfer protein OS=Mus musculus OX=10090 GN=Pltp	Pltp	54.452	15.442	16.4	6	8	6	1.012	0.996	1.01	0.953	1.034	1.07	1.037	0.987	1.04	0.125622
P55096	ATP-binding cassette sub-family D member 3 OS=Mus musculus OX=10090 GN=Abcd3	Abcd3	75.474	60.186	23.4	14	21	14	1.16	0.966	1.035	0.962	0.896	0.991	1.069	0.985	0.956	0.46558
P55194	SH3 domain-binding protein 1 OS=Mus musculus OX=10090 GN=Sh3bp1	Sh3bp1	74.172	33.03	13.4	9	11	9	0.994	0.96	0.98	0.992	1.014	0.978	1.035	1.021	1.031	0.080177
P55258	Ras-related protein Rab-8A OS=Mus musculus OX=10090 GN=Rab8a	Rab8a	23.668	9.0154	36.7	8	27	4	0.907	0.981	0.994	0.982	1.056	1.033	1.016	1.071	1.081	0.0174573
P55264	Adenosine kinase OS=Mus musculus OX=10090 GN=Adk	Adk	40.148	75.202	46	18	45	18	1.056	0.981	0.983	0.976	0.993	1.009	1.019	1.068	1.023	0.3792
P55271	Cyclin-dependent kinase 4 inhibitor B OS=Mus musculus OX=10090 GN=Cdkn2b	Cdkn2b	13.788	3.3529	9.2	1	1	1	0.777	1.176	0.895	0.905	1.08	0.96	1.06	1.164	1.136	0.2002
P55284	Cadherin-5 OS=Mus musculus OX=10090 GN=Cdh5	Cdh5	87.902	43.348	21.2	15	27	15	1.036	0.989	0.968	0.934	1.052	0.962	1.082	1.051	1.056	0.156277
P55288	Cadherin-11 OS=Mus musculus OX=10090 GN=Cdh11	Cdh11	88.111	76.469	28.3	18	22	18	1.008	1	0.993	1.02	0.976	1.021	1.062	0.937	0.994	0.80984
P55292	Desmocollin-2 OS=Mus musculus OX=10090 GN=Dsc2	Dsc2	99.96	8.0073	6.2	5	5	5	0.873	1.176	1.476	1.151	0.929	0.871	0.801	0.778	0.723	0.035518
P55302	Alpha-2-macroglobulin receptor-associated protein OS=Mus musculus OX=10090 GN=Lrpap1	Lrpap1	42.215	62.437	30.3	13	20	13	1.009	1.013	1.088	0.947	1.024	0.957	1.021	0.964	0.978	0.53822
P55772	Ectonucleoside triphosphate diphosphohydrolase 1 OS=Mus musculus OX=10090 GN=Entpd1	Entpd1	57.205	53.998	16.9	9	16	9	0.91	1.008	1.069	0.91	1.089	0.981	0.985	1.116	1.07	0.23524
P55821	Stathmin-2 OS=Mus musculus OX=10090 GN=Stmn2	Stmn2	20.828	11.121	15.1	4	19	1	1.006	1.099	1.136	1.027	1.026	0.982	0.911	0.827	0.878	0.053002
P55850	Desmocollin-3 OS=Mus musculus OX=10090 GN=Dsc3	Dsc3	100.2	2.8074	1.2	1	1	1	1.268	0.963	1.023	0.932	0.995	0.925	0.981	0.946	0.919	0.35638
P55937	Golgin subfamily A member 3 OS=Mus musculus OX=10090 GN=Golga3	Golga3	167.22	70.076	18	20	21	20	0.959	0.98	1.011	1.018	1.025	1.031	1.043	0.972	1.026	0.26786
P56135	ATP synthase subunit f, mitochondrial OS=Mus musculus OX=10090 GN=Atp5j2	Atp5j2	10.344	12.947	26.1	2	8	2	1.035	0.93	0.983	1.05	1.041	0.997	1.017	0.926	0.996	0.91672
P56183	Ribosomal RNA processing protein 1 homolog A OS=Mus musculus OX=10090 GN=Rrp1	Rrp1	54.776	2.454	4.9	2	3	2	1.014	0.923	0.961	0.993	1.085	1.009	0.99	1.067	1.067	0.07492
P56212	cAMP-regulated phosphoprotein 19 OS=Mus musculus OX=10090 GN=Arpp19	Arpp19	12.293	15.982	56.2	5	7	4	0.934	1.14	1.085	0.924	0.855	1.009	1.025	1.034	0.961	0.5978
P56213	FAD-linked sulfhydryl oxidase ALR OS=Mus musculus OX=10090 GN=Gfer	Gfer	22.876	18.33	17.2	3	3	3	1.1	1.035	1.022	1.038	0.885	1.055	0.986	0.934	0.92	0.0837
P56371	Ras-related protein Rab-4A OS=Mus musculus OX=10090 GN=Rab4a	Rab4a	24.408	3.6271	19.7	4	4	2
P56375	Acylphosphatase-2 OS=Mus musculus OX=10090 GN=Acyp2	Acyp2	11.877	26.098	27.4	3	5	3	0.908	1.015	1.05	0.974	1.058	1.004	0.991	1.028	1.034	0.35448
P56376	Acylphosphatase-1 OS=Mus musculus OX=10090 GN=Acyp1	Acyp1	11.241	10.711	34.3	3	7	3	0.921	0.967	0.953	1.004	1.051	0.989	1.115	1.024	1.087	0.036822
P56379	6.8 kDa mitochondrial proteolipid OS=Mus musculus OX=10090 GN=Mp68	Mp68	6.6979	3.4768	29.3	2	6	2	0.8	1.095	1.127	1	0.946	1.24	0.996	0.982	1.035	0.71704
P56380	Bis(5'-nucleosyl)-tetraphosphatase [asymmetrical] OS=Mus musculus OX=10090 GN=Nudt2	Nudt2	16.989	20.828	41.5	5	5	5	1.012	0.987	0.989	0.972	1.017	0.993	1.04	0.975	1.016	0.3627
P56382	ATP synthase subunit epsilon, mitochondrial OS=Mus musculus OX=10090 GN=Atp5f1e	Atp5f1e	5.8378	3.2349	44.2	3	6	3	0.901	1.044	1.046	1.094	0.831	1.075	1.073	0.967	0.966	0.63122
P56391	Cytochrome c oxidase subunit 6B1 OS=Mus musculus OX=10090 GN=Cox6b1	Cox6b1	10.071	31.129	70.9	7	22	7	1.014	0.998	1.096	1.038	0.9	1.054	0.943	0.91	0.918	0.081719
P56392	Cytochrome c oxidase subunit 7A1, mitochondrial OS=Mus musculus OX=10090 GN=Cox7a1	Cox7a1	8.9863	3.7524	16.2	1	3	1	0.752	1.031	1.018	1.237	0.959	1.077	0.913	1.061	0.993	0.95766
P56395	Cytochrome b5 OS=Mus musculus OX=10090 GN=Cyb5a	Cyb5a	15.241	38.755	32.1	4	9	4	1.464	0.904	0.958	0.942	0.898	0.911	1.019	0.954	0.886	0.4469
P56399	Ubiquitin carboxyl-terminal hydrolase 5 OS=Mus musculus OX=10090 GN=Usp5	Usp5	95.832	66.074	28.6	21	38	21	1.008	1.002	0.994	1.004	0.984	0.988	1.009	1.002	0.994	0.37566
P56400	Platelet glycoprotein Ib beta chain OS=Mus musculus OX=10090 GN=Gp1bb	Gp1bb	21.763	5.4115	9.7	2	2	2	1.02	1.199	1.04	1.081	0.986	1.044	0.853	0.794	0.847	0.058482
P56480	ATP synthase subunit beta, mitochondrial OS=Mus musculus OX=10090 GN=Atp5f1b	Atp5f1b	56.3	171.64	46.9	18	107	18	1.098	0.983	1.006	1.015	1.009	0.971	0.98	0.977	0.96	0.1652
P56528	ADP-ribosyl cyclase/cyclic ADP-ribose hydrolase 1 OS=Mus musculus OX=10090 GN=Cd38	Cd38	34.407	9.7799	11.8	3	5	3	0.834	1.153	1.266	1.22	0.805	0.983	0.849	0.913	0.794	0.079579
P56542	Deoxyribonuclease-2-alpha OS=Mus musculus OX=10090 GN=Dnase2	Dnase2	38.81	2.6966	4.8	2	4	2	0.885	0.894	0.901	0.934	1.055	1.041	1.098	1.235	1.226	0.0025573
P56546	C-terminal-binding protein 2 OS=Mus musculus OX=10090 GN=Ctbp2	Ctbp2	48.956	46.676	26.3	13	23	7	0.877	0.986	1	1.015	0.992	1.023	1.045	1.079	1.067	0.130005
P56567	Cystatin-A OS=Mus musculus OX=10090 GN=Csta	Csta	10.929	2.81	15.5	1	1	1	0.555	1.516	2.313	1.724	0.528	0.572	0.36	0.42	0.308	0.0168432
P56581	G/T mismatch-specific thymine DNA glycosylase OS=Mus musculus OX=10090 GN=Tdg	Tdg	46.879	6.5676	7.8	3	3	3	1.029	0.967	0.88	1.076	1.125	0.983	0.998	0.995	1.038	0.50354
P56657	Cytochrome P450 2C40 OS=Mus musculus OX=10090 GN=Cyp2c40	Cyp2c40	55.763	1.3328	2	1	1	1
P56671	Myc-associated zinc finger protein OS=Mus musculus OX=10090 GN=Maz	Maz	48.769	27.538	7.5	3	3	3	0.855	0.993	0.955	1.052	1.013	0.972	1.11	1.092	1.086	0.169619
P56677	Suppressor of tumorigenicity 14 protein homolog OS=Mus musculus OX=10090 GN=St14	St14	94.654	1.3259	0.8	1	1	1
P56695	Wolframin OS=Mus musculus OX=10090 GN=Wfs1	Wfs1	100.58	7.1327	4.8	4	6	4	0.918	0.995	0.882	1.105	1.045	1.024	1.056	1.026	1.064	0.28058
P56812	Programmed cell death protein 5 OS=Mus musculus OX=10090 GN=Pdcd5	Pdcd5	14.275	20.722	50	6	18	6	1.09	0.978	1.005	0.965	1.046	0.991	0.967	0.984	0.988	0.72682
P56857	Claudin-18 OS=Mus musculus OX=10090 GN=Cldn18	Cldn18	28.122	10.482	13.6	4	8	4	0.968	0.913	0.914	0.998	1.072	0.992	1.037	1.111	1.11	0.0185436
P56959	RNA-binding protein FUS OS=Mus musculus OX=10090 GN=Fus	Fus	52.673	118.28	17	11	46	11	0.998	0.989	1.025	0.982	1	0.976	1.007	1.056	1.011	0.58554
P56960	Exosome component 10 OS=Mus musculus OX=10090 GN=Exosc10	Exosc10	100.94	40.989	17.9	11	13	11	0.966	0.995	0.983	1.082	1.019	1.001	1.037	0.95	0.995	0.89588
P57080	Ubiquitin carboxyl-terminal hydrolase 25 OS=Mus musculus OX=10090 GN=Usp25	Usp25	121.42	4.9636	5.8	5	5	5
P57096	Prostate stem cell antigen OS=Mus musculus OX=10090 GN=Psca	Psca	13.478	6.5996	13.8	1	1	1	0.498	1.443	1.795	1.693	0.62	0.939	0.55	0.471	0.475	0.093384
P57716	Nicastrin OS=Mus musculus OX=10090 GN=Ncstn	Ncstn	78.491	12.176	9.7	6	9	6	0.993	0.998	0.993	0.953	1.05	1.002	1.03	0.99	1.034	0.097042
P57722	Poly(rC)-binding protein 3 OS=Mus musculus OX=10090 GN=Pcbp3	Pcbp3	39.294	31.924	27.8	9	37	2	0.885	0.96	0.915	1.067	1.004	1.039	1.044	1.133	1.103	0.084859
P57724	Poly(rC)-binding protein 4 OS=Mus musculus OX=10090 GN=Pcbp4	Pcbp4	41.398	5.5819	7.4	3	5	2	0.913	0.959	1.027	0.995	1.107	1.063	0.983	0.988	1.063	0.162438
P57746	V-type proton ATPase subunit D OS=Mus musculus OX=10090 GN=Atp6v1d	Atp6v1d	28.369	22.674	35.2	8	12	8	1.066	0.947	1.013	0.962	0.998	1.067	0.924	1.034	1.009	0.84432
P57759	Endoplasmic reticulum resident protein 29 OS=Mus musculus OX=10090 GN=Erp29	Erp29	28.823	57.994	37.4	10	23	10	1.086	1.074	1.084	1.022	0.992	0.953	0.937	0.88	0.882	0.0045805
P57776	Elongation factor 1-delta OS=Mus musculus OX=10090 GN=Eef1d	Eef1d	31.293	67.821	32.4	8	40	8	1.061	1.031	1.02	1.004	0.97	0.99	0.975	0.949	0.944	0.0072822
P57780	Alpha-actinin-4 OS=Mus musculus OX=10090 GN=Actn4	Actn4	104.98	323.31	65.8	57	215	38	0.988	0.991	1.018	0.989	0.995	0.982	0.998	1.04	1.007	0.6382
P57784	U2 small nuclear ribonucleoprotein A' OS=Mus musculus OX=10090 GN=Snrpa1	Snrpa1	28.357	28.561	32.5	8	18	8	1.007	1.024	0.97	0.984	0.996	1.005	0.999	1.062	1.019	0.36386
P57791	CAAX prenyl protease 2 OS=Mus musculus OX=10090 GN=Rce1	Rce1	35.866	3.2117	7	2	2	2
P58021	Transmembrane 9 superfamily member 2 OS=Mus musculus OX=10090 GN=Tm9sf2	Tm9sf2	75.329	31.667	12.1	8	16	8	1.029	0.99	1.024	0.985	0.993	0.977	1.02	0.999	0.99	0.52638
P58022	Lysyl oxidase homolog 2 OS=Mus musculus OX=10090 GN=Loxl2	Loxl2	87.002	62.444	14.8	10	10	10	1.004	1.059	1.007	1.014	1.071	0.957	0.971	1.038	0.988	0.68894
P58044	Isopentenyl-diphosphate Delta-isomerase 1 OS=Mus musculus OX=10090 GN=Idi1	Idi1	26.289	36.541	27.3	7	16	7	1.049	1.108	1.056	0.967	0.954	0.929	0.936	0.94	0.899	0.035505
P58058	NAD kinase OS=Mus musculus OX=10090 GN=Nadk	Nadk	48.597	1.5457	2.3	1	1	1
P58064	28S ribosomal protein S6, mitochondrial OS=Mus musculus OX=10090 GN=Mrps6	Mrps6	14.308	4.4327	21.6	3	3	3
P58252	Elongation factor 2 OS=Mus musculus OX=10090 GN=Eef2	Eef2	95.313	277.32	47.2	42	153	41	1.015	1.063	1.062	1.013	0.951	1.005	0.993	0.919	0.931	0.027043
P58281	Dynamin-like 120 kDa protein, mitochondrial OS=Mus musculus OX=10090 GN=Opa1	Opa1	111.34	58.823	17.5	16	20	16	1.049	1.011	0.971	0.962	1.007	1.036	0.989	0.964	1.001	0.96934
P58389	Serine/threonine-protein phosphatase 2A activator OS=Mus musculus OX=10090 GN=Ptpa	Ptpa	36.71	47.385	48	12	20	12	0.918	0.982	1.025	1.05	0.992	0.995	1.014	1.058	1.021	0.53192
P58404	Striatin-4 OS=Mus musculus OX=10090 GN=Strn4	Strn4	81.644	25.651	14.9	10	13	8	1.064	1.038	1	0.994	1.05	0.946	0.975	0.951	0.958	0.179777
P58462	Forkhead box protein P1 OS=Mus musculus OX=10090 GN=Foxp1	Foxp1	78.832	1.9234	1.3	1	2	1
P58466	Carboxy-terminal domain RNA polymerase II polypeptide A small phosphatase 1 OS=Mus musculus OX=10090 GN=Ctdsp1	Ctdsp1	29.266	4.1981	8	2	4	1	0.873	0.982	0.957	1.173	0.888	1.034	1.125	1.021	1.021	0.78132
P58468	Protein FAM207A OS=Mus musculus OX=10090 GN=Fam207a	Fam207a	24.814	5.0298	11	2	2	2	0.993	0.923	0.962	1.074	0.995	1.093	0.996	1.011	1.036	0.38838
P58501	PAX3- and PAX7-binding protein 1 OS=Mus musculus OX=10090 GN=Paxbp1	Paxbp1	104.83	5.925	4.9	4	4	4	0.989	1.07	0.984	0.936	0.985	0.952	0.979	1.129	1.017	0.75548
P58682	Toll-like receptor 8 OS=Mus musculus OX=10090 GN=Tlr8	Tlr8	119.36	-2	1.1	1	1	1
P58710	L-gulonolactone oxidase OS=Mus musculus OX=10090 GN=Gulo	Gulo	50.478	5.299	6.8	2	2	2
P58742	Aladin OS=Mus musculus OX=10090 GN=Aaas	Aaas	59.43	3.3824	4.4	2	3	2	1.163	1.047	1.027	0.914	0.876	0.881	1.036	1.076	0.932	0.36754
P58771	Tropomyosin alpha-1 chain OS=Mus musculus OX=10090 GN=Tpm1	Tpm1	32.68	183.98	73.6	32	61	14	0.84	1.052	1.185	1.153	0.878	1.095	0.88	0.942	0.897	0.3102
P58774	Tropomyosin beta chain OS=Mus musculus OX=10090 GN=Tpm2	Tpm2	32.836	84.819	62	28	8	3	0.619	0.718	2.124	1.463	0.667	1.492	0.433	0.507	0.629	0.29452
P58801	Receptor-interacting serine/threonine-protein kinase 2 OS=Mus musculus OX=10090 GN=Ripk2	Ripk2	60.399	4.0328	5.8	2	2	2	0.993	0.984	0.975	0.976	0.946	0.925	0.987	1.248	1.045	0.62984
P58802	TBC1 domain family member 10A OS=Mus musculus OX=10090 GN=Tbc1d10a	Tbc1d10a	56.202	6.2956	6.2	3	4	3	0.923	1.015	0.995	1.003	1.107	1.041	1.011	1.031	1.065	0.074658
P58854	Gamma-tubulin complex component 3 OS=Mus musculus OX=10090 GN=Tubgcp3	Tubgcp3	103.47	8.7329	7.3	6	7	6	0.953	1.287	1.038	0.924	0.955	0.812	0.96	1.074	0.905	0.34556
P58871	182 kDa tankyrase-1-binding protein OS=Mus musculus OX=10090 GN=Tnks1bp1	Tnks1bp1	181.82	323.31	40.2	54	77	54	1.009	0.997	0.981	1.01	1.023	0.996	0.989	1.003	1.004	0.73822
P59016	Vacuolar protein sorting-associated protein 33B OS=Mus musculus OX=10090 GN=Vps33b	Vps33b	70.525	16.179	13.8	8	9	8	0.938	1.008	0.925	1.053	1.048	0.966	1.015	0.994	1.025	0.48828
P59017	Bcl-2-like protein 13 OS=Mus musculus OX=10090 GN=Bcl2l13	Bcl2l13	46.719	15.01	15.2	5	7	5	1.186	1.025	0.941	0.999	0.934	0.964	0.964	1.081	0.95	0.43324
P59108	Copine-2 OS=Mus musculus OX=10090 GN=Cpne2	Cpne2	61.035	6.5917	9.5	4	6	3
P59110	Sentrin-specific protease 1 OS=Mus musculus OX=10090 GN=Senp1	Senp1	72.51	3.2602	3	2	2	2	0.979	0.942	1.196	0.833	1.136	0.803	1.131	1.002	1.031	0.79882
P59114	Phosphorylated CTD-interacting factor 1 OS=Mus musculus OX=10090 GN=Pcif1	Pcif1	80.504	14.147	8.4	5	9	5	0.998	0.978	1.055	0.981	1.024	1.035	0.993	1.049	1.022	0.33324
P59178	Lethal(3)malignant brain tumor-like protein 2 OS=Mus musculus OX=10090 GN=L3mbtl2	L3mbtl2	78.97	1.7398	1.3	1	1	1
P59222	Scavenger receptor class F member 2 OS=Mus musculus OX=10090 GN=Scarf2	Scarf2	87.87	33.648	8	5	8	5	0.948	1.008	1.021	1.046	1.046	1.048	1.019	0.989	1.02	0.45752
P59235	Nucleoporin Nup43 OS=Mus musculus OX=10090 GN=Nup43	Nup43	41.989	9.2734	11.1	4	6	4	0.99	0.98	0.908	0.957	1.096	0.967	1.039	1.101	1.096	0.044596
P59242	Cingulin OS=Mus musculus OX=10090 GN=Cgn	Cgn	136.45	189.78	27.4	33	44	33	1.076	0.95	0.947	0.914	1.027	0.99	1.019	1.124	1.07	0.178035
P59279	Ras-related protein Rab-2B OS=Mus musculus OX=10090 GN=Rab2b	Rab2b	24.198	19.448	45.4	8	15	3	0.996	1.011	1.078	0.933	1.067	1.035	1.022	0.88	0.997	0.92864
P59325	Eukaryotic translation initiation factor 5 OS=Mus musculus OX=10090 GN=Eif5	Eif5	48.968	64.415	35	14	20	14	1.032	1.013	0.96	1.025	1.018	0.972	1	1.002	0.991	0.6455
P59326	YTH domain-containing family protein 1 OS=Mus musculus OX=10090 GN=Ythdf1	Ythdf1	60.878	9.1766	14.3	8	15	4	0.912	1.006	0.984	1.059	0.892	1.03	1.177	0.978	1.029	0.7141
P59383	Leucine-rich repeat neuronal protein 4 OS=Mus musculus OX=10090 GN=Lrrn4	Lrrn4	80.488	2.008	1.6	1	1	1
P59470	DNA-directed RNA polymerase III subunit RPC2 OS=Mus musculus OX=10090 GN=Polr3b	Polr3b	127.71	1.4183	0.7	1	1	1
P59481	VIP36-like protein OS=Mus musculus OX=10090 GN=Lman2l	Lman2l	39.881	2.0733	2.3	1	1	1
P59672	Ankyrin repeat and SAM domain-containing protein 1A OS=Mus musculus OX=10090 GN=Anks1a	Anks1a	125.24	90.691	16.9	15	16	15	0.911	1.035	0.984	1.006	1.015	1.024	1.054	0.987	1.037	0.27362
P59708	Splicing factor 3B subunit 6 OS=Mus musculus OX=10090 GN=Sf3b6	Sf3b6	14.585	11.852	40	5	9	5	0.991	1.061	0.937	0.992	1.031	0.956	1.077	0.972	1.014	0.72926
P59729	Ras and Rab interactor 3 OS=Mus musculus OX=10090 GN=Rin3	Rin3	107.22	35.115	17.8	14	16	14	0.899	0.987	0.879	1.007	1.096	1.046	1.039	1.012	1.112	0.029062
P59759	MKL/myocardin-like protein 2 OS=Mus musculus OX=10090 GN=Mkl2	Mkl2	117.55	22.591	6.9	6	7	6	0.985	0.983	0.939	0.962	1.048	0.965	1.03	1.035	1.054	0.051978
P59764	Dedicator of cytokinesis protein 4 OS=Mus musculus OX=10090 GN=Dock4	Dock4	226.55	26.596	9.4	16	17	16	0.868	1.002	0.958	0.956	0.992	1.083	1.05	1.029	1.098	0.037561
P59808	SAM and SH3 domain-containing protein 1 OS=Mus musculus OX=10090 GN=Sash1	Sash1	135.59	15.263	5	5	5	5	0.924	1.048	0.874	1.058	1.089	1.059	0.982	1.006	1.059	0.2971
P59941	NAD-dependent protein deacetylase sirtuin-6 OS=Mus musculus OX=10090 GN=Sirt6	Sirt6	36.919	1.169	5.1	1	2	1
P59999	Actin-related protein 2/3 complex subunit 4 OS=Mus musculus OX=10090 GN=Arpc4	Arpc4	19.667	29.523	45.8	7	16	7	0.978	0.907	0.951	1.003	1.011	1.078	1.022	1.046	1.083	0.021176
P60003	Transcription elongation factor 1 homolog OS=Mus musculus OX=10090 GN=Elof1	Elof1	9.4618	5.7492	21.7	1	1	1	1.016	0.882	1.01	0.785	1.242	0.928	1.155	1.013	1.175	0.124475
P60122	RuvB-like 1 OS=Mus musculus OX=10090 GN=Ruvbl1	Ruvbl1	50.213	184.91	51.5	19	42	19	1.004	1.018	0.967	0.964	1.038	0.993	1.039	1.021	1.035	0.092624
P60229	Eukaryotic translation initiation factor 3 subunit E OS=Mus musculus OX=10090 GN=Eif3e	Eif3e	52.22	68.187	35.3	14	29	14	1.045	0.991	1.016	0.95	0.989	1.005	1.048	0.963	1.001	0.97472
P60334	Cysteine dioxygenase type 1 OS=Mus musculus OX=10090 GN=Cdo1	Cdo1	23.026	1.6825	8.5	2	2	2
P60335	Poly(rC)-binding protein 1 OS=Mus musculus OX=10090 GN=Pcbp1	Pcbp1	37.497	150.98	60.1	15	54	10	1.001	1.009	0.996	0.981	1.035	0.997	1.016	1.004	1.016	0.16164
P60469	Liprin-alpha-3 OS=Mus musculus OX=10090 GN=Ppfia3	Ppfia3	133.42	6.7127	3.3	4	5	2
P60521	Gamma-aminobutyric acid receptor-associated protein-like 2 OS=Mus musculus OX=10090 GN=Gabarapl2	Gabarapl2	13.667	3.1195	18.8	3	5	2	1.093	1.026	0.804	1.161	0.942	1.133	1.064	0.827	0.971	0.80738
P60605	Ubiquitin-conjugating enzyme E2 G2 OS=Mus musculus OX=10090 GN=Ube2g2	Ube2g2	18.566	4.6899	13.9	2	2	2
P60670	Nuclear protein localization protein 4 homolog OS=Mus musculus OX=10090 GN=Nploc4	Nploc4	68.016	44.435	21.9	14	17	14	1.037	0.973	0.989	0.988	0.983	1.022	1.024	1.029	1.018	0.34592
P60710	Actin, cytoplasmic 1 OS=Mus musculus OX=10090 GN=Actb	Actb	41.736	323.31	65.6	22	411	9	0.971	0.989	1.003	0.978	1.047	0.97	1.028	1.01	1.029	0.164001
P60761	Neurogranin OS=Mus musculus OX=10090 GN=Nrgn	Nrgn	7.4963	4.9205	19.2	1	1	1	1.025	1.086	1.133	0.89	1.106	0.959	0.986	0.826	0.938	0.44366
P60762	Mortality factor 4-like protein 1 OS=Mus musculus OX=10090 GN=Morf4l1	Morf4l1	41.492	10.035	10.2	3	3	3	0.935	1.013	1.006	0.963	1.024	1.042	1.011	1.033	1.049	0.051097
P60766	Cell division control protein 42 homolog OS=Mus musculus OX=10090 GN=Cdc42	Cdc42	21.258	31.417	42.4	8	32	7	0.859	1.043	0.967	0.967	0.96	1.03	0.983	1.089	1.059	0.27616
P60824	Cold-inducible RNA-binding protein OS=Mus musculus OX=10090 GN=Cirbp	Cirbp	18.607	12.717	33.7	6	16	6	0.902	0.893	0.978	0.96	1.035	0.985	1.013	1.366	1.178	0.096743
P60840	Alpha-endosulfine OS=Mus musculus OX=10090 GN=Ensa	Ensa	13.335	6.9257	46.3	5	8	4	0.956	1	0.977	0.964	0.989	1.06	0.966	0.991	1.028	0.26888
P60843	Eukaryotic initiation factor 4A-I OS=Mus musculus OX=10090 GN=Eif4a1	Eif4a1	46.153	147.44	49	24	92	10	1.029	1.033	1.08	0.979	1.007	0.989	0.97	0.925	0.944	0.07924
P60867	40S ribosomal protein S20 OS=Mus musculus OX=10090 GN=Rps20	Rps20	13.373	23.804	36.1	5	20	5	1.176	0.97	1.092	0.869	1.007	0.945	0.992	0.929	0.943	0.47596
P60898	DNA-directed RNA polymerase II subunit RPB9 OS=Mus musculus OX=10090 GN=Polr2i	Polr2i	14.523	10.211	22.4	2	2	2	0.893	1.1	1.07	1.052	0.896	0.983	1.075	0.956	0.95	0.43848
P60904	DnaJ homolog subfamily C member 5 OS=Mus musculus OX=10090 GN=Dnajc5	Dnajc5	22.101	9.0576	20.2	3	3	3	0.865	0.924	1.122	0.861	1.022	1.033	1.129	1.065	1.126	0.10848
P61021	Ras-related protein Rab-5B OS=Mus musculus OX=10090 GN=Rab5b	Rab5b	23.707	45.023	48.4	8	21	5	0.963	0.963	0.956	0.962	1.014	1.014	1.102	1.088	1.097	0.026058
P61022	Calcineurin B homologous protein 1 OS=Mus musculus OX=10090 GN=Chp1	Chp1	22.432	23.888	53.8	8	10	8	1.28	0.97	0.984	0.986	1.053	0.921	0.891	1.021	0.921	0.35646
P61025	Cyclin-dependent kinases regulatory subunit 1 OS=Mus musculus OX=10090 GN=Cks1b	Cks1b	9.6601	3.455	20.3	1	1	1	1.025	1.12	1.084	0.847	1.042	0.924	1.064	0.9	0.964	0.67242
P61027	Ras-related protein Rab-10 OS=Mus musculus OX=10090 GN=Rab10	Rab10	22.541	6.8269	27	8	18	6	0.959	0.99	0.985	0.928	0.962	0.928	1.084	0.965	1.02	0.63696
P61028	Ras-related protein Rab-8B OS=Mus musculus OX=10090 GN=Rab8b	Rab8b	23.603	8.988	29.5	6	18	2	0.962	0.969	0.874	1.006	1.048	1.074	1.004	1.063	1.099	0.028843
P61080	Ubiquitin-conjugating enzyme E2 D1 OS=Mus musculus OX=10090 GN=Ube2d1	Ube2d1	16.602	10.288	24.5	3	3	2
P61082	NEDD8-conjugating enzyme Ubc12 OS=Mus musculus OX=10090 GN=Ube2m	Ube2m	20.9	33.042	45.9	8	15	8	0.888	1.024	1.065	0.979	0.969	1.045	1.02	1.006	1.021	0.6068
P61087	Ubiquitin-conjugating enzyme E2 K OS=Mus musculus OX=10090 GN=Ube2k	Ube2k	22.406	25.146	43.5	10	16	10	0.995	1.062	0.982	0.999	0.959	1.024	0.963	0.992	0.975	0.32232
P61089	Ubiquitin-conjugating enzyme E2 N OS=Mus musculus OX=10090 GN=Ube2n	Ube2n	17.138	45.11	53.3	8	26	8	0.942	1	1.005	0.996	1.018	0.985	1.026	1.025	1.028	0.16988
P61148	Fibroblast growth factor 1 OS=Mus musculus OX=10090 GN=Fgf1	Fgf1	17.417	7.2597	14.8	2	3	2	0.921	1.072	0.963	1.034	0.996	0.994	1.052	1.001	1.013	0.70394
P61161	Actin-related protein 2 OS=Mus musculus OX=10090 GN=Actr2	Actr2	44.76	108.76	30.7	13	45	13	0.985	1.025	0.969	1.01	1.002	1.021	1.055	1.029	1.03	0.126721
P61164	Alpha-centractin OS=Mus musculus OX=10090 GN=Actr1a	Actr1a	42.613	85.034	31.1	12	20	5	0.882	1.005	1.086	0.989	1.04	1.036	1.058	0.953	1.032	0.52496
P61202	COP9 signalosome complex subunit 2 OS=Mus musculus OX=10090 GN=Cops2	Cops2	51.596	59.406	30.9	14	26	14	0.885	0.993	1.065	1.018	1.018	1.023	1	0.983	1.016	0.68746
P61211	ADP-ribosylation factor-like protein 1 OS=Mus musculus OX=10090 GN=Arl1	Arl1	20.411	110.02	26	4	10	4	1.062	0.879	0.987	0.954	1.129	1.01	1.077	0.97	1.078	0.191961
P61222	ATP-binding cassette sub-family E member 1 OS=Mus musculus OX=10090 GN=Abce1	Abce1	67.314	85.005	33.9	18	35	18	1.012	0.994	1.04	1.02	1.003	0.998	1.01	0.928	0.969	0.191402
P61226	Ras-related protein Rap-2b OS=Mus musculus OX=10090 GN=Rap2b	Rap2b	20.504	3.2868	22.4	4	4	2
P61255	60S ribosomal protein L26 OS=Mus musculus OX=10090 GN=Rpl26	Rpl26	17.258	12.938	40.7	7	16	7	1.109	1.01	0.975	0.937	1.069	1.009	0.911	0.975	0.983	0.74884
P61290	Proteasome activator complex subunit 3 OS=Mus musculus OX=10090 GN=Psme3	Psme3	29.506	42.544	39	10	17	10	1.067	1.026	0.999	1.041	0.981	0.979	0.994	0.945	0.943	0.0159411
P61358	60S ribosomal protein L27 OS=Mus musculus OX=10090 GN=Rpl27	Rpl27	15.798	57.374	49.3	8	15	8	0.961	1.024	1.007	0.929	0.977	1.044	0.921	1.013	1.009	0.82028
P61458	Pterin-4-alpha-carbinolamine dehydratase OS=Mus musculus OX=10090 GN=Pcbd1	Pcbd1	11.985	8.1654	29.8	3	3	2	1.901	0.863	0.902	0.853	0.944	0.902	0.815	0.857	0.778	0.4114
P61514	60S ribosomal protein L37a OS=Mus musculus OX=10090 GN=Rpl37a	Rpl37a	10.275	7.0992	28.3	2	4	2	0.827	1.077	1.009	1.025	0.913	1.071	1.092	1.01	1.038	0.59742
P61620	Protein transport protein Sec61 subunit alpha isoform 1 OS=Mus musculus OX=10090 GN=Sec61a1	Sec61a1	52.264	18.333	11.8	7	14	7	1.069	1.023	1.079	1.037	0.94	0.997	0.934	0.885	0.893	0.0058787
P61750	ADP-ribosylation factor 4 OS=Mus musculus OX=10090 GN=Arf4	Arf4	20.396	12.885	42.8	7	22	3	1.021	1.054	1.067	0.96	0.993	0.989	1.008	0.938	0.958	0.181377
P61759	Prefoldin subunit 3 OS=Mus musculus OX=10090 GN=Vbp1	Vbp1	22.435	31.155	40.3	8	18	8	1.028	1.039	1.009	1.035	0.986	1.041	0.964	0.972	0.964	0.091562
P61804	Dolichyl-diphosphooligosaccharide--protein glycosyltransferase subunit DAD1 OS=Mus musculus OX=10090 GN=Dad1	Dad1	12.497	17.797	35.4	4	6	4	1.021	1.016	0.989	1.004	1.048	1.137	0.962	0.899	1.004	0.9983
P61922	4-aminobutyrate aminotransferase, mitochondrial OS=Mus musculus OX=10090 GN=Abat	Abat	56.451	2.3427	5	2	2	2	1.331	0.976	0.791	1.006	0.951	0.97	1.086	0.937	0.961	0.83672
P61924	Coatomer subunit zeta-1 OS=Mus musculus OX=10090 GN=Copz1	Copz1	20.198	40.498	24.9	4	14	4	1.021	1.021	0.996	0.993	1.041	0.935	0.983	1.019	0.987	0.59202
P61939	Thyroxine-binding globulin OS=Mus musculus OX=10090 GN=Serpina7	Serpina7	47.052	22.317	14.8	4	5	4	0.86	0.837	0.885	0.996	1.138	0.983	1.047	1.287	1.245	0.021005
P61953	Guanine nucleotide-binding protein G(I)/G(S)/G(O) subunit gamma-11 OS=Mus musculus OX=10090 GN=Gng11	Gng11	8.4807	6.1228	28.8	2	3	2	1.097	0.903	1.027	0.922	1.024	0.921	1.134	1.01	1.035	0.59338
P61957	Small ubiquitin-related modifier 2 OS=Mus musculus OX=10090 GN=Sumo2	Sumo2	10.871	18.458	27.4	3	13	2	1.016	0.975	0.995	0.954	1.011	1.025	0.974	1.075	1.037	0.193683
P61961	Ubiquitin-fold modifier 1 OS=Mus musculus OX=10090 GN=Ufm1	Ufm1	9.1175	4.9165	25.9	2	6	2	1.149	0.983	0.942	1.152	0.895	1.04	1.052	0.931	0.927	0.30478
P61963	DDB1- and CUL4-associated factor 7 OS=Mus musculus OX=10090 GN=Dcaf7	Dcaf7	38.926	13.703	21.6	7	9	7	0.937	1.038	0.976	0.961	1.065	0.929	1.082	0.953	1.03	0.55084
P61965	WD repeat-containing protein 5 OS=Mus musculus OX=10090 GN=Wdr5	Wdr5	36.588	35.818	27.2	8	10	8	1.028	1.043	1.004	0.945	0.988	0.997	0.995	1.048	1.002	0.928
P61967	AP-1 complex subunit sigma-1A OS=Mus musculus OX=10090 GN=Ap1s1	Ap1s1	18.733	2.6644	15.8	3	3	2	0.943	1.041	0.947	1.049	1.027	1.055	1.003	0.97	1.019	0.58916
P61971	Nuclear transport factor 2 OS=Mus musculus OX=10090 GN=Nutf2	Nutf2	14.478	16.669	44.9	3	14	3	0.926	0.981	1.012	0.997	0.98	1.016	1.01	1.096	1.047	0.184103
P61979	Heterogeneous nuclear ribonucleoprotein K OS=Mus musculus OX=10090 GN=Hnrnpk	Hnrnpk	50.976	178.22	35.4	18	77	18	0.987	1	0.985	0.98	0.992	1.005	1.006	1.045	1.024	0.094581
P61982	14-3-3 protein gamma OS=Mus musculus OX=10090 GN=Ywhag	Ywhag	28.302	148.14	54.3	14	71	8	1.057	0.964	1.052	0.965	1.009	0.993	1	0.959	0.981	0.53554
P62046	Leucine-rich repeat and calponin homology domain-containing protein 1 OS=Mus musculus OX=10090 GN=Lrch1	Lrch1	79.075	17.249	13.3	8	9	8	0.99	0.956	1.032	1.061	0.971	1.04	0.939	1.049	0.99	0.78144
P62071	Ras-related protein R-Ras2 OS=Mus musculus OX=10090 GN=Rras2	Rras2	23.399	59.122	51	12	23	10	0.842	0.962	0.903	1.096	1.065	1.092	1.034	1.033	1.111	0.153423
P62073	Mitochondrial import inner membrane translocase subunit Tim10 OS=Mus musculus OX=10090 GN=Timm10	Timm10	10.333	6.6933	23.3	3	4	3	1.224	0.965	1.043	0.75	1.109	0.951	1	0.973	1.013	0.8155
P62075	Mitochondrial import inner membrane translocase subunit Tim13 OS=Mus musculus OX=10090 GN=Timm13	Timm13	10.458	10.016	36.8	3	8	3	1.187	1.047	0.928	0.984	1.004	0.99	0.959	0.953	0.942	0.37996
P62077	Mitochondrial import inner membrane translocase subunit Tim8 B OS=Mus musculus OX=10090 GN=Timm8b	Timm8b	9.2864	13.814	31.3	3	4	3	1.165	0.998	1.047	0.992	0.893	1.03	0.962	0.939	0.91	0.097079
P62082	40S ribosomal protein S7 OS=Mus musculus OX=10090 GN=Rps7	Rps7	22.127	60.615	41.2	11	26	11	1.12	1.073	1.047	0.95	0.885	0.978	1.001	0.946	0.909	0.075565
P62137	Serine/threonine-protein phosphatase PP1-alpha catalytic subunit OS=Mus musculus OX=10090 GN=Ppp1ca	Ppp1ca	37.54	66.184	47.6	15	45	5	0.999	1.05	0.984	0.91	1.01	1.016	1.001	1.013	1.025	0.45394
P62141	Serine/threonine-protein phosphatase PP1-beta catalytic subunit OS=Mus musculus OX=10090 GN=Ppp1cb	Ppp1cb	37.186	16.426	43.1	13	46	4	0.86	1.045	0.966	1.059	0.945	1.027	1.024	1.081	1.037	0.50752
P62192	26S proteasome regulatory subunit 4 OS=Mus musculus OX=10090 GN=Psmc1	Psmc1	49.184	118.23	51.1	23	51	23	1.031	0.999	1.004	1.022	1.021	1.012	0.971	0.972	0.98	0.23236
P62196	26S proteasome regulatory subunit 8 OS=Mus musculus OX=10090 GN=Psmc5	Psmc5	45.626	105.58	51	20	45	20	1.033	1.039	1.028	1.008	0.969	0.983	0.985	0.965	0.95	0.00083553
P62242	40S ribosomal protein S8 OS=Mus musculus OX=10090 GN=Rps8	Rps8	24.205	56.436	45.7	10	41	10	1.232	0.98	1.023	0.93	1.012	0.951	0.943	0.963	0.929	0.3211
P62245	40S ribosomal protein S15a OS=Mus musculus OX=10090 GN=Rps15a	Rps15a	14.839	9.9289	43.1	6	17	6	0.982	0.976	1.058	1.004	0.974	1.028	1.011	0.965	0.99	0.67816
P62254	Ubiquitin-conjugating enzyme E2 G1 OS=Mus musculus OX=10090 GN=Ube2g1	Ube2g1	19.509	5.7995	35.3	5	6	5	1.05	0.999	1.071	0.975	0.938	1.019	1.003	0.961	0.958	0.184977
P62257	Ubiquitin-conjugating enzyme E2 H OS=Mus musculus OX=10090 GN=Ube2h	Ube2h	20.655	12.215	31.1	6	10	6	0.991	1.071	1.031	0.995	0.998	1.011	0.949	0.942	0.954	0.112741
P62259	14-3-3 protein epsilon OS=Mus musculus OX=10090 GN=Ywhae	Ywhae	29.174	202.02	62	22	113	19	0.98	1.023	0.995	0.999	0.98	1.009	0.993	1.067	1.013	0.56786
P62264	40S ribosomal protein S14 OS=Mus musculus OX=10090 GN=Rps14	Rps14	16.273	111.66	39.7	8	29	8	1.141	1	1.018	0.975	1.003	1.007	0.944	0.974	0.95	0.23792
P62267	40S ribosomal protein S23 OS=Mus musculus OX=10090 GN=Rps23	Rps23	15.807	23.62	21.7	4	7	4	1.176	1.013	1.047	0.867	0.948	1.041	0.935	0.909	0.934	0.39516
P62270	40S ribosomal protein S18 OS=Mus musculus OX=10090 GN=Rps18	Rps18	17.718	20.052	39.5	7	20	7	0.916	1.063	1.016	1.015	0.941	1.042	1.042	0.992	1.002	0.9552
P62274	40S ribosomal protein S29 OS=Mus musculus OX=10090 GN=Rps29	Rps29	6.6767	6.1962	46.4	3	5	3	0.932	1.112	1.074	0.984	0.998	0.962	1.093	0.864	0.955	0.4828
P62281	40S ribosomal protein S11 OS=Mus musculus OX=10090 GN=Rps11	Rps11	18.431	59.234	50	10	24	10	1.066	1.05	0.993	0.969	0.964	1.029	0.995	0.968	0.97	0.31246
P62301	40S ribosomal protein S13 OS=Mus musculus OX=10090 GN=Rps13	Rps13	17.222	36.404	59.6	10	33	10	1.115	0.978	0.992	0.944	0.984	1.03	0.94	1.036	0.99	0.84836
P62305	Small nuclear ribonucleoprotein E OS=Mus musculus OX=10090 GN=Snrpe	Snrpe	10.803	2.5133	13	1	2	1	0.953	1.017	0.973	0.813	1.144	0.963	1.064	1.093	1.135	0.079564
P62307	Small nuclear ribonucleoprotein F OS=Mus musculus OX=10090 GN=Snrpf	Snrpf	9.7251	1.7615	9.3	1	2	1	0.943	1.038	0.978	1.067	0.946	1.002	1.057	1.007	0.997	0.93474
P62309	Small nuclear ribonucleoprotein G OS=Mus musculus OX=10090 GN=Snrpg	Snrpg	8.496	8.2879	36.8	5	19	5	1.001	0.944	0.969	0.997	1.077	1.035	1.049	1.009	1.066	0.0159155
P62311	U6 snRNA-associated Sm-like protein LSm3 OS=Mus musculus OX=10090 GN=Lsm3	Lsm3	11.845	2.4472	11.8	1	2	1	1.022	0.921	0.954	1.011	0.987	0.949	1.087	1.116	1.059	0.2657
P62313	U6 snRNA-associated Sm-like protein LSm6 OS=Mus musculus OX=10090 GN=Lsm6	Lsm6	9.1275	9.4523	43.8	5	8	5	0.916	1.026	0.992	1.018	0.945	1.01	1.049	1.104	1.039	0.39668
P62315	Small nuclear ribonucleoprotein Sm D1 OS=Mus musculus OX=10090 GN=Snrpd1	Snrpd1	13.281	68.14	10.9	2	7	2	1.074	0.951	0.86	1.045	0.982	0.977	1.126	1.024	1.046	0.46756
P62317	Small nuclear ribonucleoprotein Sm D2 OS=Mus musculus OX=10090 GN=Snrpd2	Snrpd2	13.527	137.16	61.9	10	48	10	1.009	1.014	0.966	0.994	0.979	1.008	0.996	1.034	1.009	0.61164
P62320	Small nuclear ribonucleoprotein Sm D3 OS=Mus musculus OX=10090 GN=Snrpd3	Snrpd3	13.916	65.776	31.7	3	16	3	0.97	1.057	1.006	0.911	1.006	0.967	1.039	1.097	1.042	0.35308
P62331	ADP-ribosylation factor 6 OS=Mus musculus OX=10090 GN=Arf6	Arf6	20.082	10.364	21.1	3	8	3	0.859	1.017	0.984	1.107	0.941	1.035	1.093	1.044	1.037	0.5507
P62334	26S proteasome regulatory subunit 10B OS=Mus musculus OX=10090 GN=Psmc6	Psmc6	44.172	159.55	54.2	20	46	20	1.047	1.028	1.038	0.965	0.982	1.002	1.004	0.981	0.973	0.22204
P62484	Abl interactor 2 OS=Mus musculus OX=10090 GN=Abi2	Abi2	49.387	4.7161	9.4	5	6	2	1.047	0.997	0.895	0.995	1.074	1.101	1.047	0.881	1.043	0.53262
P62488	DNA-directed RNA polymerase II subunit RPB7 OS=Mus musculus OX=10090 GN=Polr2g	Polr2g	19.294	17.011	14.5	2	3	2	0.843	0.978	0.95	1.029	0.958	1.139	1.148	0.994	1.116	0.134044
P62500	TSC22 domain family protein 1 OS=Mus musculus OX=10090 GN=Tsc22d1	Tsc22d1	109.81	67.688	2.5	3	9	2	0.903	0.998	0.982	1.015	1.05	1.007	1.029	1.063	1.064	0.068796
P62627	Dynein light chain roadblock-type 1 OS=Mus musculus OX=10090 GN=Dynlrb1	Dynlrb1	10.99	34.277	34.4	2	8	2	1.045	0.996	0.977	0.966	1.056	0.922	1.053	1.011	1.015	0.72272
P62631	Elongation factor 1-alpha 2 OS=Mus musculus OX=10090 GN=Eef1a2	Eef1a2	50.454	4.3817	28.9	13	49	3
P62700	Protein yippee-like 5 OS=Mus musculus OX=10090 GN=Ypel5	Ypel5	13.841	3.3454	14	2	2	2	0.884	1.05	1.016	0.939	1.074	0.963	1.05	1.048	1.063	0.21854
P62702	40S ribosomal protein S4, X isoform OS=Mus musculus OX=10090 GN=Rps4x	Rps4x	29.597	48.759	47.9	14	48	14	1.13	1.032	0.981	1.012	0.912	1.034	0.94	0.965	0.927	0.110936
P62715	Serine/threonine-protein phosphatase 2A catalytic subunit beta isoform OS=Mus musculus OX=10090 GN=Ppp2cb	Ppp2cb	35.575	5.3976	57.3	16	35	2	1.01	0.956	0.92	0.968	1.004	1.048	1.058	1.048	1.079	0.0147427
P62717	60S ribosomal protein L18a OS=Mus musculus OX=10090 GN=Rpl18a	Rpl18a	20.732	51.864	35.2	7	16	7	1.035	1.014	0.941	0.949	0.908	1.068	1.009	1.052	1.025	0.61036
P62737	Actin, aortic smooth muscle OS=Mus musculus OX=10090 GN=Acta2	Acta2	42.009	3.082	58.6	19	335	1
P62743	AP-2 complex subunit sigma OS=Mus musculus OX=10090 GN=Ap2s1	Ap2s1	17.018	4.6493	20.4	3	4	3	1.08	0.933	1.052	1.155	1.073	0.871	1.025	0.868	0.909	0.22034
P62746	Rho-related GTP-binding protein RhoB OS=Mus musculus OX=10090 GN=Rhob	Rhob	22.123	7.1492	20.4	3	5	2	0.995	1.012	1.116	1.016	0.924	0.982	1.007	0.976	0.94	0.098738
P62748	Hippocalcin-like protein 1 OS=Mus musculus OX=10090 GN=Hpcal1	Hpcal1	22.338	45.137	60.6	12	23	8	0.944	0.938	0.984	0.918	0.98	1.076	1.087	1.12	1.127	0.0105358
P62751	60S ribosomal protein L23a OS=Mus musculus OX=10090 GN=Rpl23a	Rpl23a	17.695	55.33	51.3	10	35	10	1.172	0.997	0.996	0.94	0.986	0.98	0.914	0.959	0.935	0.25196
P62754	40S ribosomal protein S6 OS=Mus musculus OX=10090 GN=Rps6	Rps6	28.68	76.704	35.7	12	36	12	1.171	1.039	0.975	0.96	0.996	0.981	0.94	0.967	0.937	0.2325
P62761	Visinin-like protein 1 OS=Mus musculus OX=10090 GN=Vsnl1	Vsnl1	22.142	17.826	41.4	7	11	7	0.927	0.99	1.095	0.981	1.009	1.034	0.997	0.965	1.003	0.90818
P62774	Myotrophin OS=Mus musculus OX=10090 GN=Mtpn	Mtpn	12.861	49.789	39	5	20	5	0.988	1.038	0.99	0.953	0.991	1.05	0.954	1.053	1.02	0.53868
P62806	Histone H4 OS=Mus musculus OX=10090 GN=Hist1h4a	Hist1h4a	11.367	102.1	59.2	9	135	9	1.091	0.957	0.829	0.877	0.977	1.062	1.031	1.189	1.135	0.126476
P62814	V-type proton ATPase subunit B, brain isoform OS=Mus musculus OX=10090 GN=Atp6v1b2	Atp6v1b2	56.55	63.337	37	17	41	17	1.025	0.98	0.979	0.958	1.018	0.994	1.054	1.001	1.032	0.15646
P62821	Ras-related protein Rab-1A OS=Mus musculus OX=10090 GN=Rab1A	Rab1A	22.677	140.5	57.1	12	50	8	1.04	1.009	0.991	0.977	0.985	1.003	0.991	0.983	0.986	0.3775
P62827	GTP-binding nuclear protein Ran OS=Mus musculus OX=10090 GN=Ran	Ran	24.423	51.669	46.8	11	38	11	0.949	0.991	1.059	1.002	0.985	1.025	1.012	1.016	1.009	0.6971
P62830	60S ribosomal protein L23 OS=Mus musculus OX=10090 GN=Rpl23	Rpl23	14.865	37.255	55.7	7	23	7	1.165	0.991	1.032	0.949	0.962	1.006	0.952	0.93	0.931	0.191395
P62835	Ras-related protein Rap-1A OS=Mus musculus OX=10090 GN=Rap1a	Rap1a	20.987	17.526	39.1	10	24	4	0.897	1.07	0.973	1.033	0.906	1.034	0.979	1.062	1.002	0.9648
P62838	Ubiquitin-conjugating enzyme E2 D2 OS=Mus musculus OX=10090 GN=Ube2d2	Ube2d2	16.735	4.5452	19.7	2	4	1	0.932	1.141	1.131	0.916	0.935	0.939	1.146	0.868	0.944	0.51688
P62843	40S ribosomal protein S15 OS=Mus musculus OX=10090 GN=Rps15	Rps15	17.04	5.3525	21.4	2	6	2	1.139	0.971	0.972	0.907	1.246	0.91	0.974	0.916	1.014	0.92036
P62849	40S ribosomal protein S24 OS=Mus musculus OX=10090 GN=Rps24	Rps24	15.423	12.653	34.6	5	20	5	1.113	0.989	0.91	0.859	1.008	1.019	1.019	1.056	1.06	0.35328
P62852	40S ribosomal protein S25 OS=Mus musculus OX=10090 GN=Rps25	Rps25	13.742	11.209	35.2	6	22	6	1.091	1.025	1.002	1.017	0.923	1.03	0.936	0.955	0.93	0.054658
P62855	40S ribosomal protein S26 OS=Mus musculus OX=10090 GN=Rps26	Rps26	13.015	14.378	20.9	2	6	2	0.878	0.941	0.998	0.953	0.981	1.065	1.075	1.079	1.114	0.0208
P62858	40S ribosomal protein S28 OS=Mus musculus OX=10090 GN=Rps28	Rps28	7.8409	43.765	46.4	3	12	3	1.019	1.028	1.055	1.036	0.989	1.019	0.952	0.896	0.932	0.046816
P62862	40S ribosomal protein S30 OS=Mus musculus OX=10090 GN=Fau	Fau	6.6478	-2	16.9	1	1	1
P62869	Elongin-B OS=Mus musculus OX=10090 GN=Elob	Elob	13.17	97.157	90.7	12	27	12	0.99	1.041	1.047	1.015	0.971	1.057	0.943	1.029	0.977	0.44568
P62874	Guanine nucleotide-binding protein G(I)/G(S)/G(T) subunit beta-1 OS=Mus musculus OX=10090 GN=Gnb1	Gnb1	37.377	118.1	36.5	11	36	5	1.003	1.018	0.961	1.044	0.887	1.031	0.985	1.061	0.985	0.70036
P62876	DNA-directed RNA polymerases I, II, and III subunit RPABC5 OS=Mus musculus OX=10090 GN=Polr2l	Polr2l	7.645	4.3678	29.9	2	4	2	1.015	1	0.92	0.915	1.101	0.964	1.167	0.952	1.087	0.20728
P62878	E3 ubiquitin-protein ligase RBX1 OS=Mus musculus OX=10090 GN=Rbx1	Rbx1	12.274	1.3011	7.4	1	2	1	0.898	1.053	1.02	1.058	0.933	1.029	0.992	1.048	0.993	0.90848
P62880	Guanine nucleotide-binding protein G(I)/G(S)/G(T) subunit beta-2 OS=Mus musculus OX=10090 GN=Gnb2	Gnb2	37.331	63.551	36.5	11	35	3	0.946	1.014	1.016	0.972	1.022	1.009	0.991	1.026	1.025	0.23032
P62889	60S ribosomal protein L30 OS=Mus musculus OX=10090 GN=Rpl30	Rpl30	12.784	26.182	50.4	7	27	7	1.048	0.978	1.005	1.021	1.03	1.009	0.956	0.956	0.975	0.32758
P62897	Cytochrome c, somatic OS=Mus musculus OX=10090 GN=Cycs	Cycs	11.605	41.186	49.5	5	20	5	0.885	1.037	1.068	1.084	0.884	1.091	0.967	0.969	0.96	0.54796
P62900	60S ribosomal protein L31 OS=Mus musculus OX=10090 GN=Rpl31	Rpl31	14.463	19.652	54.4	8	21	8	1.116	0.975	1.003	0.96	1.02	1.028	0.958	0.942	0.974	0.55212
P62908	40S ribosomal protein S3 OS=Mus musculus OX=10090 GN=Rps3	Rps3	26.674	61.23	71.6	17	62	17	1.015	0.984	1.026	1.004	0.981	1.047	1.008	0.984	0.998	0.8928
P62911	60S ribosomal protein L32 OS=Mus musculus OX=10090 GN=Rpl32	Rpl32	15.86	18.308	49.6	8	19	8	1.045	0.96	0.999	0.984	1.006	1.038	1.014	1.03	1.025	0.2381
P62915	Transcription initiation factor IIB OS=Mus musculus OX=10090 GN=Gtf2b	Gtf2b	34.819	26.078	40.2	10	14	10	0.961	1.046	0.953	1.074	1.097	1.025	0.948	0.979	1.004	0.93778
P62918	60S ribosomal protein L8 OS=Mus musculus OX=10090 GN=Rpl8	Rpl8	28.024	57.754	49	12	24	12	1.21	0.986	1.046	0.978	0.987	0.94	0.925	0.998	0.912	0.143338
P62960	Nuclease-sensitive element-binding protein 1 OS=Mus musculus OX=10090 GN=Ybx1	Ybx1	35.73	183.9	35.4	8	21	6	1.021	1.062	1.054	0.932	1.028	0.992	0.96	0.955	0.967	0.38088
P62962	Profilin-1 OS=Mus musculus OX=10090 GN=Pfn1	Pfn1	14.957	128.71	67.9	10	19	5	0.93	0.953	1.027	0.87	0.958	1.043	1.097	1.016	1.088	0.103043
P62965	Cellular retinoic acid-binding protein 1 OS=Mus musculus OX=10090 GN=Crabp1	Crabp1	15.591	2.7789	13.9	2	2	2	0.991	0.921	1.226	1.066	1.093	0.961	0.926	0.854	0.912	0.30006
P62983	Ubiquitin-40S ribosomal protein S27a OS=Mus musculus OX=10090 GN=Rps27a	Rps27a	17.951	174.41	68.6	11	62	4	1.028	1.016	1.074	0.974	1.014	0.991	1.005	0.965	0.971	0.25704
P62984	Ubiquitin-60S ribosomal protein L40 OS=Mus musculus OX=10090 GN=Uba52	Uba52	14.728	3.4214	53.9	8	52	1	0.874	1.109	0.844	0.976	0.9	1.192	1.06	1.065	1.109	0.26378
P62996	Transformer-2 protein homolog beta OS=Mus musculus OX=10090 GN=Tra2b	Tra2b	33.665	38.656	32.6	8	20	7	1.032	0.976	0.963	1	1.006	0.963	1.097	1.063	1.04	0.28774
P63001	Ras-related C3 botulinum toxin substrate 1 OS=Mus musculus OX=10090 GN=Rac1	Rac1	21.45	24.274	53.6	10	24	9	0.96	0.986	1.004	1.032	0.964	1.021	1.008	1.023	1.009	0.69174
P63002	Amino-terminal enhancer of split OS=Mus musculus OX=10090 GN=Aes	Aes	22	9.9158	10.7	2	3	2	1.002	0.99	1.074	1.02	1.037	0.971	1.023	0.916	0.966	0.33174
P63005	Platelet-activating factor acetylhydrolase IB subunit alpha OS=Mus musculus OX=10090 GN=Pafah1b1	Pafah1b1	46.67	173.34	46.6	16	37	16	0.954	1.012	1	1.006	1.013	0.996	1.01	1.023	1.018	0.27034
P63011	Ras-related protein Rab-3A OS=Mus musculus OX=10090 GN=Rab3a	Rab3a	24.97	7.0969	17.7	3	4	3	0.952	1.018	0.956	1.087	1.106	1.014	0.996	0.914	1.004	0.94786
P63017	Heat shock cognate 71 kDa protein OS=Mus musculus OX=10090 GN=Hspa8	Hspa8	70.87	323.31	66.4	47	314	32	1.066	1.03	1.003	0.989	0.997	1.006	0.995	0.933	0.962	0.152536
P63024	Vesicle-associated membrane protein 3 OS=Mus musculus OX=10090 GN=Vamp3	Vamp3	11.48	161.23	39.8	5	12	2	0.928	0.997	0.971	1.027	0.96	0.913	1.137	0.943	1.008	0.93446
P63028	Translationally-controlled tumor protein OS=Mus musculus OX=10090 GN=Tpt1	Tpt1	19.462	71.912	43.6	8	34	8	1.118	1.028	1.096	0.995	0.951	1.003	0.93	0.911	0.896	0.0183968
P63037	DnaJ homolog subfamily A member 1 OS=Mus musculus OX=10090 GN=Dnaja1	Dnaja1	44.868	53.855	34.5	12	20	12	1.043	1.053	1.024	1.008	1.042	1.009	1.022	0.881	0.958	0.33626
P63038	60 kDa heat shock protein, mitochondrial OS=Mus musculus OX=10090 GN=Hspd1	Hspd1	60.955	194.03	44	24	80	24	1.331	0.966	0.981	0.999	0.961	0.934	0.962	0.907	0.88	0.22312
P63044	Vesicle-associated membrane protein 2 OS=Mus musculus OX=10090 GN=Vamp2	Vamp2	12.691	7.3858	34.5	4	8	1	0.861	1.021	0.764	1.101	1.014	1.143	1.072	1.071	1.148	0.138905
P63058	Thyroid hormone receptor alpha OS=Mus musculus OX=10090 GN=Thra	Thra	55.022	1.2872	1.4	1	1	1	1.405	1.163	0.61	0.824	0.722	1.255	1.259	0.771	1.001	0.94518
P63073	Eukaryotic translation initiation factor 4E OS=Mus musculus OX=10090 GN=Eif4e	Eif4e	25.053	12.907	13.8	3	8	3	0.873	1.107	1.015	1.045	0.95	1.038	1.003	1.003	0.989	0.88418
P63082	V-type proton ATPase 16 kDa proteolipid subunit OS=Mus musculus OX=10090 GN=Atp6v0c	Atp6v0c	15.808	3.5902	11.6	1	1	1
P63085	Mitogen-activated protein kinase 1 OS=Mus musculus OX=10090 GN=Mapk1	Mapk1	41.275	45.611	42.7	16	31	13	1.003	0.972	1.033	0.958	1.09	0.968	0.982	0.995	1.017	0.6188
P63087	Serine/threonine-protein phosphatase PP1-gamma catalytic subunit OS=Mus musculus OX=10090 GN=Ppp1cc	Ppp1cc	36.983	4.4074	38.7	11	38	1	0.968	1.071	0.997	1.025	0.946	1.013	1.026	0.977	0.976	0.41968
P63089	Pleiotrophin OS=Mus musculus OX=10090 GN=Ptn	Ptn	18.869	1.5439	6	1	1	1
P63094	Guanine nucleotide-binding protein G(s) subunit alpha isoforms short OS=Mus musculus OX=10090 GN=Gnas	Gnas	45.663	63.625	33	12	32	11	0.927	0.967	0.941	1.029	0.982	1	1.073	1.083	1.071	0.089077
P63101	14-3-3 protein zeta/delta OS=Mus musculus OX=10090 GN=Ywhaz	Ywhaz	27.771	227.84	49.4	16	115	10	0.92	1.011	1.023	0.974	0.999	1.028	1.01	1.068	1.045	0.162322
P63139	Nuclear transcription factor Y subunit beta OS=Mus musculus OX=10090 GN=Nfyb	Nfyb	22.787	4.1943	10.1	2	3	2	0.985	1.023	1.005	1.034	0.965	1.048	0.93	1.042	0.985	0.61476
P63154	Crooked neck-like protein 1 OS=Mus musculus OX=10090 GN=Crnkl1	Crnkl1	83.415	20.695	17.4	12	15	12	0.966	1.029	0.959	0.995	0.974	1.026	0.988	0.979	1.005	0.82016
P63158	High mobility group protein B1 OS=Mus musculus OX=10090 GN=Hmgb1	Hmgb1	24.893	216.25	45.1	14	70	12	0.973	1.004	0.981	0.916	0.977	0.998	1.002	1.166	1.069	0.199241
P63168	Dynein light chain 1, cytoplasmic OS=Mus musculus OX=10090 GN=Dynll1	Dynll1	10.366	98.34	51.7	5	21	4	0.9	1.049	0.98	1.056	0.997	1.009	1.066	0.981	1.017	0.6707
P63213	Guanine nucleotide-binding protein G(I)/G(S)/G(O) subunit gamma-2 OS=Mus musculus OX=10090 GN=Gng2	Gng2	7.8501	22.3	62	5	9	5	0.886	1.047	1.064	1.055	0.974	1.042	1.071	0.996	1.008	0.84862
P63242	Eukaryotic translation initiation factor 5A-1 OS=Mus musculus OX=10090 GN=Eif5a	Eif5a	16.832	65.825	29.2	8	36	4	1.142	1.011	1.068	0.93	0.926	1.005	0.949	0.987	0.932	0.196935
P63254	Cysteine-rich protein 1 OS=Mus musculus OX=10090 GN=Crip1	Crip1	8.5497	11.243	35.1	4	13	4	0.887	1.062	1.024	0.944	1.04	1.045	0.989	1.059	1.055	0.2439
P63276	40S ribosomal protein S17 OS=Mus musculus OX=10090 GN=Rps17	Rps17	15.524	31.631	57	8	19	8	1.073	1.01	1.066	1.004	0.931	1.042	0.929	0.953	0.928	0.058283
P63280	SUMO-conjugating enzyme UBC9 OS=Mus musculus OX=10090 GN=Ube2i	Ube2i	18.007	33.95	34.8	8	17	8	0.961	1.004	1.008	1.022	0.98	1.03	0.975	1.07	1.015	0.59532
P63300	Selenoprotein W OS=Mus musculus OX=10090 GN=Selenow	Selenow	9.6871	3.0971	11.4	1	1	1
P63321	Ras-related protein Ral-A OS=Mus musculus OX=10090 GN=Rala	Rala	23.553	40.904	29.6	7	13	4	0.933	0.955	1.021	1.01	0.97	1.032	0.994	1.105	1.046	0.2561
P63323	40S ribosomal protein S12 OS=Mus musculus OX=10090 GN=Rps12	Rps12	14.525	36.884	49.2	8	27	8	1.11	1.044	1.08	0.955	0.988	0.974	0.968	0.936	0.923	0.063198
P63325	40S ribosomal protein S10 OS=Mus musculus OX=10090 GN=Rps10	Rps10	18.916	99.899	58.8	13	34	12	1.24	1.051	0.904	1.007	0.896	1.055	0.918	0.99	0.918	0.32578
P63328	Serine/threonine-protein phosphatase 2B catalytic subunit alpha isoform OS=Mus musculus OX=10090 GN=Ppp3ca	Ppp3ca	58.643	56.477	23.8	12	26	6	1.022	1.018	0.953	0.97	0.937	1.025	1.034	1.065	1.025	0.49436
P63330	Serine/threonine-protein phosphatase 2A catalytic subunit alpha isoform OS=Mus musculus OX=10090 GN=Ppp2ca	Ppp2ca	35.608	98.867	59.5	17	34	3	0.959	0.993	1.008	0.979	0.968	1.126	0.975	1.064	1.049	0.26772
P67778	Prohibitin OS=Mus musculus OX=10090 GN=Phb	Phb	29.82	54.135	48.2	12	33	12	1.147	1.014	0.972	0.979	0.977	0.972	1.007	0.963	0.953	0.3297
P67871	Casein kinase II subunit beta OS=Mus musculus OX=10090 GN=Csnk2b	Csnk2b	24.942	20.052	19.5	4	9	4	0.997	1.069	0.953	1.002	0.964	0.992	1.018	1.093	1.011	0.76652
P67984	60S ribosomal protein L22 OS=Mus musculus OX=10090 GN=Rpl22	Rpl22	14.759	8.1585	18.8	2	8	2	1.071	1.002	0.918	0.997	1.033	0.988	1.003	0.999	1.009	0.7699
P68033	Actin, alpha cardiac muscle 1 OS=Mus musculus OX=10090 GN=Actc1	Actc1	42.019	225.96	58.6	19	343	0
P68037	Ubiquitin-conjugating enzyme E2 L3 OS=Mus musculus OX=10090 GN=Ube2l3	Ube2l3	17.861	7.5233	31.2	5	10	5	1.005	1.017	0.981	1.096	0.922	0.983	0.931	0.997	0.935	0.073302
P68040	Receptor of activated protein C kinase 1 OS=Mus musculus OX=10090 GN=Rack1	Rack1	35.076	273.73	67.2	17	65	17	0.948	1.054	1.071	1.051	0.921	1.005	1.016	0.935	0.94	0.15084
P68134	Actin, alpha skeletal muscle OS=Mus musculus OX=10090 GN=Acta1	Acta1	42.051	45.179	58.6	19	317	2	0.791	0.894	1.806	1.186	0.863	1.105	0.689	0.679	0.713	0.20706
P68181	cAMP-dependent protein kinase catalytic subunit beta OS=Mus musculus OX=10090 GN=Prkacb	Prkacb	40.707	8.1831	19.7	8	12	2	0.833	0.942	1	0.978	1.069	1.07	1.001	1.144	1.141	0.034375
P68254	14-3-3 protein theta OS=Mus musculus OX=10090 GN=Ywhaq	Ywhaq	27.778	197.15	51	15	88	10	0.911	1.037	1.035	1.054	0.98	1.023	0.994	0.986	0.987	0.7459
P68368	Tubulin alpha-4A chain OS=Mus musculus OX=10090 GN=Tuba4a	Tuba4a	49.924	28.875	53.6	22	160	4	1.255	1.06	1.025	0.981	0.966	0.962	0.949	0.816	0.855	0.061176
P68369	Tubulin alpha-1A chain OS=Mus musculus OX=10090 GN=Tuba1a	Tuba1a	50.135	323.31	53.2	22	189	0
P68372	Tubulin beta-4B chain OS=Mus musculus OX=10090 GN=Tubb4b	Tubb4b	49.83	115.74	58.4	21	169	1	1.002	1.002	1.006	0.967	1.018	0.946	1.004	1.034	1.006	0.79556
P68373	Tubulin alpha-1C chain OS=Mus musculus OX=10090 GN=Tuba1c	Tuba1c	49.909	18.873	53.5	22	172	1	1.022	1.022	1.049	0.932	0.961	0.914	0.992	1.042	0.971	0.4669
P68510	14-3-3 protein eta OS=Mus musculus OX=10090 GN=Ywhah	Ywhah	28.211	134.72	52	17	74	12	0.977	1.02	1.002	1.002	1.037	1	1.001	0.996	1.008	0.54892
P69566	Ran-binding protein 9 OS=Mus musculus OX=10090 GN=Ranbp9	Ranbp9	71.011	22.497	8.4	4	4	3
P70121	Zinc fingers and homeoboxes protein 1 OS=Mus musculus OX=10090 GN=Zhx1	Zhx1	97.55	1.5705	1.5	1	1	1
P70122	Ribosome maturation protein SBDS OS=Mus musculus OX=10090 GN=Sbds	Sbds	28.78	107.9	46.4	13	22	13	0.983	1.001	1.003	0.945	1.009	1.003	1.003	1.012	1.024	0.182765
P70124	Serpin B5 OS=Mus musculus OX=10090 GN=Serpinb5	Serpinb5	42.111	3.1726	7.7	3	5	3
P70158	Acid sphingomyelinase-like phosphodiesterase 3a OS=Mus musculus OX=10090 GN=Smpdl3a	Smpdl3a	49.857	2.7719	3.6	2	2	2
P70168	Importin subunit beta-1 OS=Mus musculus OX=10090 GN=Kpnb1	Kpnb1	97.183	175.85	30.3	25	75	25	1.015	1.005	1.024	1.014	1.011	1.001	1.017	0.989	0.99	0.2174
P70178	Homeobox protein SIX5 OS=Mus musculus OX=10090 GN=Six5	Six5	73.716	4.3917	2.9	1	1	1
P70180	Atrial natriuretic peptide receptor 3 OS=Mus musculus OX=10090 GN=Npr3	Npr3	59.807	30.296	20.1	10	12	10	0.907	0.935	0.854	0.972	1.01	1.008	1.063	1.292	1.192	0.038158
P70194	C-type lectin domain family 4 member F OS=Mus musculus OX=10090 GN=Clec4f	Clec4f	61.268	-2	3.5	1	1	1	1.041	1.034	1.066	0.934	0.963	0.993	0.956	1.033	0.968	0.39036
P70195	Proteasome subunit beta type-7 OS=Mus musculus OX=10090 GN=Psmb7	Psmb7	29.891	27.225	16.2	6	17	6	1.033	1.02	1.037	1.027	0.955	1.009	0.952	0.979	0.946	0.0072001
P70196	TNF receptor-associated factor 6 OS=Mus musculus OX=10090 GN=Traf6	Traf6	60.069	2.1791	6	3	3	3	0.971	1.046	1.109	1.016	1.017	0.843	1.003	1.026	0.939	0.27688
P70202	Latexin OS=Mus musculus OX=10090 GN=Lxn	Lxn	25.492	29.322	20.3	3	8	3	1.112	1.06	0.949	1.076	1.025	0.979	0.969	0.927	0.929	0.12142
P70206	Plexin-A1 OS=Mus musculus OX=10090 GN=Plxna1	Plxna1	211.1	20.79	7.3	14	16	10	0.949	0.993	1.023	1.004	1.026	1.022	1.034	0.923	1.009	0.79846
P70224	GTPase IMAP family member 1 OS=Mus musculus OX=10090 GN=Gimap1	Gimap1	30.828	7.8415	14.1	4	5	4	1.05	1.004	0.95	1.027	0.987	1.044	1.049	1.025	1.018	0.49426
P70227	Inositol 1,4,5-trisphosphate receptor type 3 OS=Mus musculus OX=10090 GN=Itpr3	Itpr3	304.27	45.563	7.4	16	19	12	0.989	0.99	0.946	1.015	0.975	1.05	1.004	1.089	1.045	0.175983
P70236	Dual specificity mitogen-activated protein kinase kinase 6 OS=Mus musculus OX=10090 GN=Map2k6	Map2k6	37.432	4.1427	12.6	4	6	3
P70248	Unconventional myosin-If OS=Mus musculus OX=10090 GN=Myo1f	Myo1f	125.95	3.1798	4.2	4	7	2	1.023	0.896	0.821	1.178	0.996	1.013	1.23	0.914	1.06	0.56328
P70255	Nuclear factor 1 C-type OS=Mus musculus OX=10090 GN=Nfic	Nfic	48.768	9.4557	9.6	4	5	2	1.021	0.925	1.089	1.037	1.033	0.999	0.911	1.024	0.974	0.58772
P70257	Nuclear factor 1 X-type OS=Mus musculus OX=10090 GN=Nfix	Nfix	53.394	15.982	16	7	7	4
P70261	Paladin OS=Mus musculus OX=10090 GN=Pald1	Pald1	96.739	64.853	27.7	22	26	22	0.921	0.996	0.965	0.982	0.982	1.133	0.968	1.069	1.075	0.135676
P70265	6-phosphofructo-2-kinase/fructose-2,6-bisphosphatase 2 OS=Mus musculus OX=10090 GN=Pfkfb2	Pfkfb2	59.925	6.133	7.7	3	3	3	0.938	1.011	1.113	0.97	0.98	0.988	1.054	0.972	0.991	0.85492
P70268	Serine/threonine-protein kinase N1 OS=Mus musculus OX=10090 GN=Pkn1	Pkn1	104.41	69.688	26	21	25	18	0.972	0.96	0.905	1.012	0.99	1.065	1.006	1.028	1.062	0.072459
P70269	Cathepsin E OS=Mus musculus OX=10090 GN=Ctse	Ctse	42.937	3.4581	4.5	2	2	2	1.511	0.941	1.02	0.774	0.629	1.086	0.984	1.062	0.886	0.57352
P70271	PDZ and LIM domain protein 4 OS=Mus musculus OX=10090 GN=Pdlim4	Pdlim4	35.556	14.974	12.7	3	3	3	0.795	1.11	1.117	1.118	1.027	0.945	0.933	0.985	0.94	0.56702
P70274	Selenoprotein P OS=Mus musculus OX=10090 GN=Selenop	Selenop	42.705	1.2475	1.8	1	1	1	1.093	0.99	1.035	1.006	0.945	0.902	0.96	1.105	0.949	0.30314
P70275	Semaphorin-3E OS=Mus musculus OX=10090 GN=Sema3e	Sema3e	89.542	2.8848	2.6	1	1	1
P70279	Surfeit locus protein 6 OS=Mus musculus OX=10090 GN=Surf6	Surf6	41.234	9.3706	16.1	6	8	6	1.031	0.899	0.995	0.983	1.017	1.038	0.975	1.103	1.058	0.197563
P70280	Vesicle-associated membrane protein 7 OS=Mus musculus OX=10090 GN=Vamp7	Vamp7	24.967	6.9442	13.2	3	3	3	0.901	0.977	1.031	0.99	0.996	1.047	1.028	1.061	1.06	0.109524
P70288	Histone deacetylase 2 OS=Mus musculus OX=10090 GN=Hdac2	Hdac2	55.302	39.817	21.9	9	13	6	0.842	0.991	1.064	1.079	0.887	1.038	0.921	1.093	0.991	0.9161
P70290	55 kDa erythrocyte membrane protein OS=Mus musculus OX=10090 GN=Mpp1	Mpp1	52.227	57.011	22.3	9	20	9	1.05	0.954	0.989	1.038	0.937	0.969	1.007	1.032	0.979	0.51038
P70295	Ancient ubiquitous protein 1 OS=Mus musculus OX=10090 GN=Aup1	Aup1	46.121	6.6817	11	4	4	4	1.035	0.963	0.953	0.955	1.033	1.035	1.037	1.023	1.057	0.067862
P70296	Phosphatidylethanolamine-binding protein 1 OS=Mus musculus OX=10090 GN=Pebp1	Pebp1	20.83	170.63	92.5	14	42	14	1.013	0.996	1.013	0.949	1.027	0.951	1.026	1.015	1.012	0.63818
P70297	Signal transducing adapter molecule 1 OS=Mus musculus OX=10090 GN=Stam	Stam	59.771	24.52	15.3	7	9	6	1.08	0.935	1.039	1.009	1.027	1.013	0.984	1.013	0.994	0.87656
P70302	Stromal interaction molecule 1 OS=Mus musculus OX=10090 GN=Stim1	Stim1	77.566	18.082	12.1	8	10	8	1.039	0.98	1.065	0.996	0.971	1.042	1.003	0.964	0.975	0.37936
P70313	Nitric oxide synthase, endothelial OS=Mus musculus OX=10090 GN=Nos3	Nos3	132.91	8.7616	5.6	5	5	5	1.081	0.985	1.029	1.231	1.016	1.003	0.843	0.866	0.862	0.072676
P70315	Wiskott-Aldrich syndrome protein homolog OS=Mus musculus OX=10090 GN=Was	Was	54.191	1.9878	3.3	2	2	2
P70318	Nucleolysin TIAR OS=Mus musculus OX=10090 GN=Tial1	Tial1	43.388	30.696	24	7	11	5	0.981	0.959	0.952	0.998	1.019	1.05	1.048	1.007	1.06	0.0079427
P70324	T-box transcription factor TBX3 OS=Mus musculus OX=10090 GN=Tbx3	Tbx3	79.159	1.6107	7.6	7	7	2	1.069	0.935	1.008	1.015	1.163	0.952	0.901	1	0.997	0.92282
P70325	T-box transcription factor TBX4 OS=Mus musculus OX=10090 GN=Tbx4	Tbx4	61.1	2.0227	3.3	2	2	1
P70326	T-box transcription factor TBX5 OS=Mus musculus OX=10090 GN=Tbx5	Tbx5	57.831	8.9227	8.9	4	4	3	0.933	1.084	0.961	1.012	0.98	1.036	1.042	0.979	1.012	0.73942
P70333	Heterogeneous nuclear ribonucleoprotein H2 OS=Mus musculus OX=10090 GN=Hnrnph2	Hnrnph2	49.279	35.381	33	14	51	4	0.985	0.934	0.96	0.985	1.054	1.027	1.06	1.119	1.102	0.004495
P70335	Rho-associated protein kinase 1 OS=Mus musculus OX=10090 GN=Rock1	Rock1	158.17	84.189	30.5	39	47	32	1.02	0.987	0.959	1.034	1.02	1.01	1.003	1.029	1.016	0.41042
P70336	Rho-associated protein kinase 2 OS=Mus musculus OX=10090 GN=Rock2	Rock2	160.58	204.01	33.4	46	71	39	0.973	0.988	0.984	1.005	1.013	1.011	1.001	1.02	1.024	0.021904
P70349	Histidine triad nucleotide-binding protein 1 OS=Mus musculus OX=10090 GN=Hint1	Hint1	13.777	51.115	40.5	6	13	6	1.09	0.965	1.045	0.942	0.955	0.921	0.951	0.996	0.946	0.198824
P70353	Nuclear transcription factor Y subunit gamma OS=Mus musculus OX=10090 GN=Nfyc	Nfyc	37.253	6.5917	12.2	4	7	4	0.883	0.972	0.804	0.953	1.028	0.947	1.095	1.023	1.133	0.052196
P70362	Ubiquitin recognition factor in ER-associated degradation protein 1 OS=Mus musculus OX=10090 GN=Ufd1	Ufd1	34.481	30.219	26.4	7	10	7	1.028	1.003	0.96	0.991	1.055	1.058	1.006	0.954	1.023	0.46464
P70365	Nuclear receptor coactivator 1 OS=Mus musculus OX=10090 GN=Ncoa1	Ncoa1	157.01	2.7559	1.7	2	2	2	0.825	0.935	0.881	1.005	1.059	1.098	1.104	1.137	1.206	0.0053031
P70372	ELAV-like protein 1 OS=Mus musculus OX=10090 GN=Elavl1	Elavl1	36.169	73.839	36.5	11	31	11	1.042	1	1.021	0.997	0.979	0.998	1.028	1.022	0.992	0.61012
P70387	Hereditary hemochromatosis protein homolog OS=Mus musculus OX=10090 GN=Hfe	Hfe	40.534	4.6319	3.3	1	1	1
P70388	DNA repair protein RAD50 OS=Mus musculus OX=10090 GN=Rad50	Rad50	153.49	14.987	8	11	13	11	1.04	0.969	0.962	1.043	1.058	0.982	1.011	0.954	0.998	0.94454
P70398	Probable ubiquitin carboxyl-terminal hydrolase FAF-X OS=Mus musculus OX=10090 GN=Usp9x	Usp9x	290.71	136.11	15.4	33	41	33	0.892	1.054	1.059	1.085	0.941	1.041	0.991	0.996	0.97	0.59574
P70399	TP53-binding protein 1 OS=Mus musculus OX=10090 GN=Tp53bp1	Tp53bp1	212.73	120.36	13.2	18	23	18	0.904	1.023	0.992	1.065	0.959	1.033	1.064	1.025	1.024	0.56404
P70403	Protein CASP OS=Mus musculus OX=10090 GN=Cux1	Cux1	77.268	10.745	34.1	22	27	6	1.02	0.978	1.017	1.029	0.982	0.999	1.037	0.975	0.987	0.49946
P70404	Isocitrate dehydrogenase [NAD] subunit gamma 1, mitochondrial OS=Mus musculus OX=10090 GN=Idh3g	Idh3g	42.785	29.925	26	8	14	8	1.03	0.967	1.049	1.071	1.01	0.964	0.975	1.002	0.96	0.150598
P70414	Sodium/calcium exchanger 1 OS=Mus musculus OX=10090 GN=Slc8a1	Slc8a1	108.03	17.466	8	6	6	6	0.971	1.145	1.178	1.104	0.862	0.958	0.836	0.964	0.823	0.0134589
P70424	Receptor tyrosine-protein kinase erbB-2 OS=Mus musculus OX=10090 GN=Erbb2	Erbb2	138.58	4.8404	3.3	4	4	2	0.892	0.988	1.025	1.042	0.951	1.017	1.055	1.065	1.036	0.43868
P70428	Exostosin-2 OS=Mus musculus OX=10090 GN=Ext2	Ext2	82.063	1.3146	2.4	1	1	1
P70429	Ena/VASP-like protein OS=Mus musculus OX=10090 GN=Evl	Evl	44.337	103.89	26.8	9	13	9	0.965	1.008	1.006	1.022	0.921	1.041	1.012	1.038	1.003	0.95706
P70441	Na(+)/H(+) exchange regulatory cofactor NHE-RF1 OS=Mus musculus OX=10090 GN=Slc9a3r1	Slc9a3r1	38.6	50.225	31.5	11	17	11	1.143	1.005	0.931	0.98	0.979	0.988	0.948	1.04	0.974	0.63814
P70445	Eukaryotic translation initiation factor 4E-binding protein 2 OS=Mus musculus OX=10090 GN=Eif4ebp2	Eif4ebp2	12.898	11.56	50	2	3	2	1.465	0.965	1.08	1.199	1.203	1.199	0.587	0.348	0.709	0.196601
P70451	Tyrosine-protein kinase Fer OS=Mus musculus OX=10090 GN=Fer	Fer	94.578	6.3906	6.4	4	4	4	1.145	0.999	0.941	1.004	1.082	0.869	1.126	0.878	0.967	0.65314
P70452	Syntaxin-4 OS=Mus musculus OX=10090 GN=Stx4	Stx4	34.165	91.988	20.5	5	9	5	0.964	0.987	0.963	1.002	0.959	1.042	1.005	1.111	1.051	0.184196
P70459	ETS domain-containing transcription factor ERF OS=Mus musculus OX=10090 GN=Erf	Erf	59.05	9.0744	10.7	4	4	4	0.891	0.995	1.037	1.046	0.984	1.094	0.998	0.988	1.024	0.60008
P70460	Vasodilator-stimulated phosphoprotein OS=Mus musculus OX=10090 GN=Vasp	Vasp	39.666	77.882	32	13	22	13	0.956	1.016	0.965	1.015	0.979	1.033	1.029	1.044	1.034	0.175516
P70663	SPARC-like protein 1 OS=Mus musculus OX=10090 GN=Sparcl1	Sparcl1	72.286	53.385	18.2	9	14	9	0.941	1.058	0.978	0.995	1.117	1.069	0.919	1.006	1.035	0.52836
P70665	Sialate O-acetylesterase OS=Mus musculus OX=10090 GN=Siae	Siae	60.775	5.6691	3.1	2	2	2	1.135	0.881	0.973	1.054	0.961	1.079	0.981	0.985	0.991	0.92632
P70669	Metalloendopeptidase homolog PEX OS=Mus musculus OX=10090 GN=Phex	Phex	86.418	13.275	12.3	7	8	7	0.884	0.98	1.022	1.033	1.026	0.974	1.05	1.04	1.044	0.3039
P70670	Nascent polypeptide-associated complex subunit alpha, muscle-specific form OS=Mus musculus OX=10090 GN=Naca	Naca	220.5	87.92	4.9	9	23	9	1.076	0.993	1.041	0.995	0.993	0.97	0.985	0.923	0.943	0.060299
P70671	Interferon regulatory factor 3 OS=Mus musculus OX=10090 GN=Irf3	Irf3	46.852	4.2041	12.6	6	7	6	1.042	1.078	0.913	1.081	0.91	0.996	0.976	1.061	0.958	0.44426
P70677	Caspase-3 OS=Mus musculus OX=10090 GN=Casp3	Casp3	31.474	22.578	23.5	7	15	7	0.953	0.99	1.042	0.977	1.004	1.053	0.992	1.002	1.022	0.36734
P70694	Estradiol 17 beta-dehydrogenase 5 OS=Mus musculus OX=10090 GN=Akr1c6	Akr1c6	37.047	6.0486	12.1	5	6	3	4.555	0.476	0.721	0.465	0.537	0.418	0.461	0.418	0.295	0.28592
P70695	Fructose-1,6-bisphosphatase isozyme 2 OS=Mus musculus OX=10090 GN=Fbp2	Fbp2	36.947	18.085	14.7	5	8	4	0.962	1.164	1.091	1.143	0.867	1.03	0.814	0.903	0.829	0.028382
P70697	Uroporphyrinogen decarboxylase OS=Mus musculus OX=10090 GN=Urod	Urod	40.691	57.405	25.3	8	16	8	1.063	1.004	1.015	1.031	0.936	0.982	1.001	0.955	0.942	0.021139
P70698	CTP synthase 1 OS=Mus musculus OX=10090 GN=Ctps1	Ctps1	66.682	45.52	23.4	15	23	15	1.017	1.023	1.08	1.022	1.02	1	0.978	0.951	0.953	0.060355
P70699	Lysosomal alpha-glucosidase OS=Mus musculus OX=10090 GN=Gaa	Gaa	106.25	44.413	12.7	10	13	10	0.97	0.973	1.015	1.066	0.937	1.018	1.031	1.043	1.001	0.97424
P70704	Phospholipid-transporting ATPase IA OS=Mus musculus OX=10090 GN=Atp8a1	Atp8a1	131.41	49.609	15.5	17	26	17	0.922	0.985	0.968	1.012	1.01	1.036	1.012	1.1	1.07	0.052457
P80313	T-complex protein 1 subunit eta OS=Mus musculus OX=10090 GN=Cct7	Cct7	59.652	107.75	43.8	24	57	24	1.032	1.008	1.038	1.004	1.006	1.009	0.999	0.95	0.971	0.122076
P80314	T-complex protein 1 subunit beta OS=Mus musculus OX=10090 GN=Cct2	Cct2	57.477	182.19	49.2	25	73	25	1.095	0.991	1.006	0.957	1.003	1.013	0.997	0.937	0.976	0.50226
P80315	T-complex protein 1 subunit delta OS=Mus musculus OX=10090 GN=Cct4	Cct4	58.066	170	50.1	27	65	27	1.051	0.988	1.009	0.955	0.992	1.026	0.996	0.957	0.992	0.76406
P80316	T-complex protein 1 subunit epsilon OS=Mus musculus OX=10090 GN=Cct5	Cct5	59.623	117.82	35.9	23	63	23	1.093	0.996	1.022	0.955	0.976	0.976	0.997	0.958	0.961	0.2357
P80317	T-complex protein 1 subunit zeta OS=Mus musculus OX=10090 GN=Cct6a	Cct6a	58.004	86.89	34.7	21	52	21	1.089	1.015	1.051	0.944	1.024	0.973	1.002	0.933	0.959	0.3067
P80318	T-complex protein 1 subunit gamma OS=Mus musculus OX=10090 GN=Cct3	Cct3	60.629	172.12	61.1	35	89	35	1.046	1.021	1.029	0.982	0.994	1.009	1.017	0.981	0.981	0.27138
P81066	Iroquois-class homeodomain protein IRX-2 OS=Mus musculus OX=10090 GN=Irx2	Irx2	49.484	1.4837	1.5	1	1	1
P81117	Nucleobindin-2 OS=Mus musculus OX=10090 GN=Nucb2	Nucb2	50.304	36.142	26.2	9	12	9	0.969	1.059	0.998	1.016	1.021	0.948	1.035	0.974	0.984	0.58186
P81270	Transcriptional regulator ERG OS=Mus musculus OX=10090 GN=Erg	Erg	54.614	18.482	17.5	7	8	7	0.84	0.968	0.941	1.045	1.06	1.143	0.989	1.054	1.119	0.07906
P82198	Transforming growth factor-beta-induced protein ig-h3 OS=Mus musculus OX=10090 GN=Tgfbi	Tgfbi	74.596	167.33	37	22	87	22	0.991	0.989	1.045	0.959	1.052	0.952	0.982	1.062	1.016	0.6481
P82343	N-acylglucosamine 2-epimerase OS=Mus musculus OX=10090 GN=Renbp	Renbp	49.771	33.082	14	5	6	5	0.881	0.963	0.943	0.983	1.039	1.05	1.105	1.15	1.152	0.0054825
P82347	Delta-sarcoglycan OS=Mus musculus OX=10090 GN=Sgcd	Sgcd	32.133	5.8459	10.7	3	4	3	0.849	1.042	1.233	1.145	0.971	0.957	0.914	0.922	0.882	0.25026
P83093	Stromal interaction molecule 2 OS=Mus musculus OX=10090 GN=Stim2	Stim2	83.924	2.5144	1.5	1	1	1
P83510	Traf2 and NCK-interacting protein kinase OS=Mus musculus OX=10090 GN=Tnik	Tnik	150.37	4.7626	5	6	9	1	1	0.97	1.008	1.095	0.995	0.981	0.996	1.001	0.975	0.43074
P83741	Serine/threonine-protein kinase WNK1 OS=Mus musculus OX=10090 GN=Wnk1	Wnk1	250.93	77.138	9.6	23	24	23	0.946	1.024	1.006	1.003	0.994	1.062	0.98	1.014	1.018	0.49918
P83870	PHD finger-like domain-containing protein 5A OS=Mus musculus OX=10090 GN=Phf5a	Phf5a	12.405	53.714	76.4	9	15	9	0.924	1.093	1.003	0.979	0.972	1.019	1.048	1.032	1.018	0.63404
P83877	Thioredoxin-like protein 4A OS=Mus musculus OX=10090 GN=Txnl4a	Txnl4a	16.786	5.3917	23.9	3	3	3	0.935	1.161	0.881	1.228	0.874	1.066	0.892	1.004	0.912	0.3976
P83882	60S ribosomal protein L36a OS=Mus musculus OX=10090 GN=Rpl36a	Rpl36a	12.441	12.804	26.4	5	15	5	1.136	1.098	1.013	0.901	0.96	0.992	0.939	1.018	0.942	0.3445
P83887	Tubulin gamma-1 chain OS=Mus musculus OX=10090 GN=Tubg1	Tubg1	51.1	7.8696	13.3	6	6	6	0.986	1.074	1.063	0.976	1.1	0.935	1.028	0.863	0.958	0.45924
P83917	Chromobox protein homolog 1 OS=Mus musculus OX=10090 GN=Cbx1	Cbx1	21.418	41.015	33	6	17	5	0.951	1.027	0.961	0.979	1.042	0.975	1.026	1.052	1.045	0.1152
P83940	Elongin-C OS=Mus musculus OX=10090 GN=Eloc	Eloc	12.473	53.502	38.4	3	7	3	0.928	1.012	1.05	0.999	1.017	0.979	0.996	0.958	0.99	0.76386
P84078	ADP-ribosylation factor 1 OS=Mus musculus OX=10090 GN=Arf1	Arf1	20.697	40.619	47	8	40	0
P84084	ADP-ribosylation factor 5 OS=Mus musculus OX=10090 GN=Arf5	Arf5	20.529	108.34	52.8	9	34	4	0.945	1.003	1.097	1.069	0.982	0.985	1.016	1.053	0.981	0.64808
P84086	Complexin-2 OS=Mus musculus OX=10090 GN=Cplx2	Cplx2	15.394	7.2442	26.1	2	3	2	0.932	1.007	0.969	0.866	1.207	0.955	1.092	0.999	1.127	0.103381
P84089	Enhancer of rudimentary homolog OS=Mus musculus OX=10090 GN=Erh	Erh	12.259	38.278	49	6	21	6	1	0.994	0.986	0.928	0.987	0.949	1.036	1.059	1.031	0.34884
P84091	AP-2 complex subunit mu OS=Mus musculus OX=10090 GN=Ap2m1	Ap2m1	49.654	54.478	27.4	11	17	11	0.996	0.984	1.012	1.023	1.005	1.022	1.005	0.986	1.001	0.94734
P84096	Rho-related GTP-binding protein RhoG OS=Mus musculus OX=10090 GN=Rhog	Rhog	21.308	52.858	54.5	11	20	10	0.917	1.018	0.982	1.077	0.984	1.033	1.017	1.033	1.018	0.60138
P84099	60S ribosomal protein L19 OS=Mus musculus OX=10090 GN=Rpl19	Rpl19	23.466	24.314	26.5	7	22	7	1.041	1.027	0.986	1.016	0.995	1.051	0.878	0.982	0.96	0.31718
P84102	Small EDRK-rich factor 2 OS=Mus musculus OX=10090 GN=Serf2	Serf2	6.8998	10.079	30.5	3	3	3	1.048	1.094	1.046	0.936	1.016	1.093	0.88	0.9	0.943	0.35678
P84104	Serine/arginine-rich splicing factor 3 OS=Mus musculus OX=10090 GN=Srsf3	Srsf3	19.329	99.546	45.1	10	31	9	1.043	1.009	0.984	0.88	1.005	0.955	1.047	1.076	1.043	0.37956
P84228	Histone H3.2 OS=Mus musculus OX=10090 GN=Hist1h3b	Hist1h3b	15.388	16.272	33.1	9	46	3	1.125	0.986	0.944	0.89	1.051	1.074	0.862	1.13	1.044	0.6129
P84244	Histone H3.3 OS=Mus musculus OX=10090 GN=H3f3a	H3f3a	15.328	4.7506	32.4	8	40	2	0.943	0.989	0.84	0.946	1.095	1.126	0.911	1.185	1.161	0.071799
P84444	C-C motif chemokine 21a OS=Mus musculus OX=10090 GN=Ccl21a	Ccl21a	14.558	5.6347	21.1	2	3	2
P85094	Isochorismatase domain-containing protein 2A OS=Mus musculus OX=10090 GN=Isoc2a	Isoc2a	22.417	5.1704	17	3	4	3	0.873	0.76	1.274	1.011	0.837	1.229	1.262	0.789	1.051	0.79416
P97287	Induced myeloid leukemia cell differentiation protein Mcl-1 homolog OS=Mus musculus OX=10090 GN=Mcl1	Mcl1	35.217	21.167	15.4	4	5	4	0.896	1.094	0.975	1.086	1.109	0.987	0.957	0.931	0.983	0.80776
P97290	Plasma protease C1 inhibitor OS=Mus musculus OX=10090 GN=Serping1	Serping1	55.584	25.787	17.3	7	13	7	0.861	0.925	0.953	1.013	1.209	0.964	1.04	1.051	1.136	0.07254
P97298	Pigment epithelium-derived factor OS=Mus musculus OX=10090 GN=Serpinf1	Serpinf1	46.233	47.322	32.4	13	21	13	1.1	0.936	1.117	0.972	1.029	0.944	1.051	0.837	0.936	0.36148
P97300	Neuroplastin OS=Mus musculus OX=10090 GN=Nptn	Nptn	44.373	11.173	10.8	4	9	4	0.96	1.001	1.019	0.978	0.981	1.015	1.048	1.1	1.047	0.152422
P97302	Transcription regulator protein BACH1 OS=Mus musculus OX=10090 GN=Bach1	Bach1	81.373	3.8872	3	2	2	2	0.862	0.874	0.956	1.022	0.817	0.966	1.001	1.551	1.167	0.40564
P97310	DNA replication licensing factor MCM2 OS=Mus musculus OX=10090 GN=Mcm2	Mcm2	102.08	108.3	35.1	26	39	26	1.08	1.035	1.049	1.013	0.99	1.003	0.959	0.888	0.919	0.031422
P97311	DNA replication licensing factor MCM6 OS=Mus musculus OX=10090 GN=Mcm6	Mcm6	92.866	127.15	35.9	30	51	30	1.022	1.061	1.102	0.964	1.015	0.968	0.957	0.873	0.919	0.093283
P97314	Cysteine and glycine-rich protein 2 OS=Mus musculus OX=10090 GN=Csrp2	Csrp2	20.926	54.743	44	7	13	7	0.834	1.064	1.07	1.09	0.931	0.986	0.964	1.048	0.968	0.70178
P97315	Cysteine and glycine-rich protein 1 OS=Mus musculus OX=10090 GN=Csrp1	Csrp1	20.583	203.87	68.4	12	46	12	0.805	1.082	1.023	1.078	0.963	1.087	0.95	1	1.003	0.91334
P97333	Neuropilin-1 OS=Mus musculus OX=10090 GN=Nrp1	Nrp1	103	57.304	15.8	13	19	13	0.971	1.023	0.948	1.045	1.05	0.973	1.055	1.05	1.035	0.28524
P97346	Nucleoredoxin OS=Mus musculus OX=10090 GN=Nxn	Nxn	48.343	3.0039	7.8	3	3	3	1.062	0.862	1.033	0.965	1.379	0.892	0.989	0.869	1.053	0.76184
P97350	Plakophilin-1 OS=Mus musculus OX=10090 GN=Pkp1	Pkp1	80.895	11.397	5.9	5	5	5	0.674	1.326	1.815	1.553	0.63	0.858	0.451	0.495	0.453	0.027023
P97351	40S ribosomal protein S3a OS=Mus musculus OX=10090 GN=Rps3a	Rps3a	29.885	87.352	53	19	47	19	1.142	1.011	0.985	0.951	1.02	0.976	0.974	0.965	0.962	0.418
P97352	Protein S100-A13 OS=Mus musculus OX=10090 GN=S100a13	S100a13	11.158	9.1654	37.8	5	12	5	0.979	0.973	0.98	0.971	1.03	1.012	1.002	1.07	1.054	0.037398
P97355	Spermine synthase OS=Mus musculus OX=10090 GN=Sms	Sms	41.313	9.6789	13.7	4	4	4	0.982	0.999	1.006	0.831	1.005	1.006	1.101	1.088	1.1	0.108358
P97363	Serine palmitoyltransferase 2 OS=Mus musculus OX=10090 GN=Sptlc2	Sptlc2	62.981	29.964	18.4	10	11	10	0.961	1.053	1.056	1.069	0.903	0.991	1.016	0.946	0.932	0.094884
P97366	Ecotropic viral integration site 5 protein OS=Mus musculus OX=10090 GN=Evi5	Evi5	92.942	11.242	5.6	4	5	4	1.024	0.995	1.024	0.988	1.031	0.923	1.04	0.938	0.975	0.45112
P97369	Neutrophil cytosol factor 4 OS=Mus musculus OX=10090 GN=Ncf4	Ncf4	38.707	6.4311	16.5	5	7	5	1.174	0.995	0.741	0.905	1.116	1.074	1.067	1.073	1.135	0.24266
P97370	Sodium/potassium-transporting ATPase subunit beta-3 OS=Mus musculus OX=10090 GN=Atp1b3	Atp1b3	31.775	14.215	27	7	13	7	0.874	1.053	1.015	0.965	0.926	1.033	1.052	1.042	1.037	0.48016
P97371	Proteasome activator complex subunit 1 OS=Mus musculus OX=10090 GN=Psme1	Psme1	28.673	86.197	57.8	15	42	15	1.026	0.995	0.948	1.006	0.976	1	1.021	0.986	1.002	0.91014
P97372	Proteasome activator complex subunit 2 OS=Mus musculus OX=10090 GN=Psme2	Psme2	27.057	21.718	30.1	9	20	9	0.879	0.998	0.983	0.962	1	1.085	0.994	1.011	1.07	0.098197
P97376	Protein FRG1 OS=Mus musculus OX=10090 GN=Frg1	Frg1	29.127	17.509	22.9	4	6	4	0.955	0.981	0.924	0.94	1.096	0.994	1.058	1.091	1.116	0.0056234
P97377	Cyclin-dependent kinase 2 OS=Mus musculus OX=10090 GN=Cdk2	Cdk2	38.978	28.735	30.9	8	12	6	0.974	1.087	0.903	1.101	1.002	1.036	1.07	0.933	0.994	0.94632
P97379	Ras GTPase-activating protein-binding protein 2 OS=Mus musculus OX=10090 GN=G3bp2	G3bp2	54.087	24.297	23	10	14	9	0.973	1.027	1.075	1.023	0.997	1.015	0.969	0.934	0.955	0.146077
P97384	Annexin A11 OS=Mus musculus OX=10090 GN=Anxa11	Anxa11	54.079	88.073	27.6	14	24	14	0.967	1.022	0.959	1.012	1.055	1.036	1.006	1.038	1.044	0.059903
P97386	DNA ligase 3 OS=Mus musculus OX=10090 GN=Lig3	Lig3	113.07	32.173	11.1	10	12	10	1.052	0.934	0.997	0.932	1.068	0.99	1.035	0.993	1.044	0.2506
P97390	Vacuolar protein sorting-associated protein 45 OS=Mus musculus OX=10090 GN=Vps45	Vps45	65.052	12.568	10	7	8	7	0.986	0.961	0.958	1.045	0.995	1.032	1.196	1.014	1.073	0.194725
P97393	Rho GTPase-activating protein 5 OS=Mus musculus OX=10090 GN=Arhgap5	Arhgap5	172.11	14.945	5.9	8	9	8	1.01	0.983	0.921	1.053	1.074	1.056	1.017	0.93	1.028	0.55028
P97425	Eosinophil cationic protein 2 OS=Mus musculus OX=10090 GN=Ear2	Ear2	17.62	5.9791	30.1	4	4	3	0.901	1.03	0.839	0.987	1.1	1.091	1.039	1.05	1.139	0.032444
P97426	Eosinophil cationic protein 1 OS=Mus musculus OX=10090 GN=Ear1	Ear1	17.296	6.6236	20	2	2	1	1.107	1.033	0.87	0.889	1.002	1.069	1.003	1.051	1.058	0.3527
P97427	Dihydropyrimidinase-related protein 1 OS=Mus musculus OX=10090 GN=Crmp1	Crmp1	62.167	-2	8	4	17	1
P97429	Annexin A4 OS=Mus musculus OX=10090 GN=Anxa4	Anxa4	35.915	204.66	53.6	18	55	17	0.993	1.008	0.986	1.004	0.987	0.979	1.05	1.099	1.031	0.36592
P97433	Rho guanine nucleotide exchange factor 28 OS=Mus musculus OX=10090 GN=Arhgef28	Arhgef28	190.32	1.8448	1.5	2	2	2
P97434	Myosin phosphatase Rho-interacting protein OS=Mus musculus OX=10090 GN=Mprip	Mprip	116.41	190.74	41.3	34	55	33	0.966	1.02	0.95	0.99	1.004	1.013	1.025	1.038	1.039	0.063696
P97447	Four and a half LIM domains protein 1 OS=Mus musculus OX=10090 GN=Fhl1	Fhl1	31.888	194.09	62.5	18	81	18	0.727	1.089	1.101	1.041	0.904	1.091	1.021	1.056	1.029	0.72394
P97449	Aminopeptidase N OS=Mus musculus OX=10090 GN=Anpep	Anpep	109.65	72.76	13	12	16	12	1.136	0.993	0.987	1.015	0.987	0.991	0.963	0.955	0.943	0.145421
P97450	ATP synthase-coupling factor 6, mitochondrial OS=Mus musculus OX=10090 GN=Atp5j	Atp5j	12.496	49.439	50	6	25	6	1.144	0.998	1.024	0.955	1.006	0.965	0.995	0.949	0.95	0.27184
P97452	Ribosome biogenesis protein BOP1 OS=Mus musculus OX=10090 GN=Bop1	Bop1	82.545	9.2252	10.5	6	8	6	1.22	1.081	0.967	1.017	0.937	0.867	0.922	1.019	0.874	0.069742
P97454	Mothers against decapentaplegic homolog 5 OS=Mus musculus OX=10090 GN=Smad5	Smad5	52.172	7.9115	9.2	4	6	2	0.887	0.891	1.042	1.134	1.005	0.993	1.03	1.073	1.037	0.5332
P97457	Myosin regulatory light chain 2, skeletal muscle isoform OS=Mus musculus OX=10090 GN=Mylpf	Mylpf	18.955	73.294	81.7	16	36	16	0.548	0.693	2.377	1.389	0.683	1.525	0.445	0.522	0.634	0.37778
P97461	40S ribosomal protein S5 OS=Mus musculus OX=10090 GN=Rps5	Rps5	22.889	15.99	21.6	8	16	8	0.949	1.039	1.03	0.963	0.914	1.105	1.029	1.011	1.02	0.70684
P97465	Docking protein 1 OS=Mus musculus OX=10090 GN=Dok1	Dok1	52.451	3.2376	9.8	3	3	3	1.103	0.895	1.006	0.978	1.107	0.965	0.997	0.962	1.012	0.81338
P97467	Peptidyl-glycine alpha-amidating monooxygenase OS=Mus musculus OX=10090 GN=Pam	Pam	108.96	4.797	2.9	2	2	2	0.906	0.979	1.031	1.094	1.161	0.983	0.984	0.908	1.006	0.94424
P97468	Chemokine-like receptor 1 OS=Mus musculus OX=10090 GN=Cmklr1	Cmklr1	41.814	1.7514	3	1	1	1
P97470	Serine/threonine-protein phosphatase 4 catalytic subunit OS=Mus musculus OX=10090 GN=Ppp4c	Ppp4c	35.08	79.838	28.3	6	11	4	0.992	1.056	1.006	0.967	0.993	0.935	1.01	1.061	0.995	0.85764
P97471	Mothers against decapentaplegic homolog 4 OS=Mus musculus OX=10090 GN=Smad4	Smad4	60.341	7.7066	5.3	3	3	3	0.881	1.024	1.019	1.01	0.917	1.005	1.066	0.997	1.013	0.7884
P97473	RISC-loading complex subunit TARBP2 OS=Mus musculus OX=10090 GN=Tarbp2	Tarbp2	38.842	3.6792	8.2	3	3	3	0.981	1.02	0.942	1.011	0.981	1.005	1.055	1.039	1.032	0.24322
P97480	Eyes absent homolog 3 OS=Mus musculus OX=10090 GN=Eya3	Eya3	55.973	18.576	2.7	1	2	1	0.993	0.97	1.08	1.027	1.108	0.976	0.953	0.93	0.975	0.572
P97489	Transcription factor GATA-5 OS=Mus musculus OX=10090 GN=Gata5	Gata5	42.114	1.1638	3	1	1	1	1.081	0.958	1.058	0.948	1.057	0.991	1.016	0.922	0.985	0.75872
P97493	Thioredoxin, mitochondrial OS=Mus musculus OX=10090 GN=Txn2	Txn2	18.255	19.008	9	1	2	1
P97494	Glutamate--cysteine ligase catalytic subunit OS=Mus musculus OX=10090 GN=Gclc	Gclc	72.571	48.444	13	9	11	9	1.097	0.921	0.967	1.046	1.024	1.027	0.965	0.993	0.995	0.936
P97496	SWI/SNF complex subunit SMARCC1 OS=Mus musculus OX=10090 GN=Smarcc1	Smarcc1	122.89	37.402	21.4	23	34	16	0.963	0.989	1.051	0.983	0.971	1.039	0.969	0.964	0.989	0.69116
P97499	Telomerase protein component 1 OS=Mus musculus OX=10090 GN=Tep1	Tep1	291.46	2.5921	1.6	2	2	2	0.847	1.016	0.848	0.956	1.05	1.082	1.015	1.218	1.19	0.027117
P97742	Carnitine O-palmitoyltransferase 1, liver isoform OS=Mus musculus OX=10090 GN=Cpt1a	Cpt1a	88.25	67.602	27.8	19	28	18	1.141	0.963	0.96	1.032	0.933	1.008	0.998	0.98	0.957	0.37528
P97760	DNA-directed RNA polymerase II subunit RPB3 OS=Mus musculus OX=10090 GN=Polr2c	Polr2c	31.443	19.759	26.5	6	7	6	0.994	0.977	0.9	1.003	1.04	1.028	1.058	1.049	1.078	0.059219
P97765	WW domain-binding protein 2 OS=Mus musculus OX=10090 GN=Wbp2	Wbp2	28.032	19.211	15.7	4	8	4	0.995	1.041	0.977	0.998	0.971	1.03	0.968	1.041	1	0.98272
P97770	THUMP domain-containing protein 3 OS=Mus musculus OX=10090 GN=Thumpd3	Thumpd3	56.431	8.6506	12.5	5	5	5	0.857	1.213	0.97	1.078	0.864	1.073	1.023	0.94	0.947	0.59436
P97789	5'-3' exoribonuclease 1 OS=Mus musculus OX=10090 GN=Xrn1	Xrn1	194.31	28.123	9.2	12	15	12	1.018	1.04	0.907	0.954	1.114	0.986	1.175	0.94	1.076	0.2904
P97792	Coxsackievirus and adenovirus receptor homolog OS=Mus musculus OX=10090 GN=Cxadr	Cxadr	39.947	22.626	21.4	8	14	8	1.034	1.003	0.927	0.946	1.004	1.005	1.063	1.126	1.074	0.105676
P97797	Tyrosine-protein phosphatase non-receptor type substrate 1 OS=Mus musculus OX=10090 GN=Sirpa	Sirpa	56.424	2.1992	1.8	1	1	1	1.004	0.922	0.993	1.057	0.966	0.99	0.986	1.129	1.024	0.6329
P97798	Neogenin OS=Mus musculus OX=10090 GN=Neo1	Neo1	163.16	5.3301	2	3	3	3
P97801	Survival motor neuron protein OS=Mus musculus OX=10090 GN=Smn1	Smn1	31.254	1.1346	6.2	1	1	1
P97807	Fumarate hydratase, mitochondrial OS=Mus musculus OX=10090 GN=Fh	Fh	54.356	67.417	31.6	14	38	14	1.114	0.987	0.995	1.009	0.976	0.96	0.982	0.979	0.949	0.173298
P97808	FXYD domain-containing ion transport regulator 5 OS=Mus musculus OX=10090 GN=Fxyd5	Fxyd5	19.454	1.5789	4.5	1	1	1	1.083	1.042	0.958	0.939	1.032	1.074	0.949	0.948	0.995	0.92584
P97813	Phospholipase D2 OS=Mus musculus OX=10090 GN=Pld2	Pld2	106.17	6.7983	4.5	3	3	3	0.949	0.994	1.038	1.06	1.055	1.004	1.039	0.969	1.006	0.83416
P97816	Protein S100-G OS=Mus musculus OX=10090 GN=S100g	S100g	8.97	15.888	44.3	4	8	4	0.968	1.081	0.9	1.076	0.981	0.997	1.081	1.002	1.009	0.82916
P97819	85/88 kDa calcium-independent phospholipase A2 OS=Mus musculus OX=10090 GN=Pla2g6	Pla2g6	89.559	1.7816	2.7	2	2	2	1.03	0.938	0.912	1.068	0.984	1.032	1.058	1.027	1.039	0.36264
P97820	Mitogen-activated protein kinase kinase kinase kinase 4 OS=Mus musculus OX=10090 GN=Map4k4	Map4k4	140.6	45.93	14.8	15	19	11	0.873	1.058	0.934	1.087	0.987	1.164	1.042	0.993	1.059	0.39246
P97821	Dipeptidyl peptidase 1 OS=Mus musculus OX=10090 GN=Ctsc	Ctsc	52.376	55.327	24	9	30	9	1.027	0.974	0.942	0.984	1.04	1.015	0.994	1.091	1.054	0.096864
P97822	Acidic leucine-rich nuclear phosphoprotein 32 family member E OS=Mus musculus OX=10090 GN=Anp32e	Anp32e	29.622	37.295	10.4	3	8	3	1.07	1.028	0.981	1.057	0.997	1.027	0.906	1.048	0.962	0.32852
P97823	Acyl-protein thioesterase 1 OS=Mus musculus OX=10090 GN=Lypla1	Lypla1	24.687	16.553	12.2	3	5	3	1.108	1.003	1.013	0.988	0.974	0.979	0.956	0.99	0.948	0.099537
P97825	Jupiter microtubule associated homolog 1 OS=Mus musculus OX=10090 GN=Jpt1	Jpt1	16.08	67.011	42.2	5	10	5	1.011	1.028	1.027	1.009	1.096	1.072	0.961	0.94	0.999	0.93088
P97855	Ras GTPase-activating protein-binding protein 1 OS=Mus musculus OX=10090 GN=G3bp1	G3bp1	51.828	60.828	31.6	11	26	10	1.045	1.054	1.017	0.966	0.968	1.002	0.97	0.943	0.951	0.076604
P97863	Nuclear factor 1 B-type OS=Mus musculus OX=10090 GN=Nfib	Nfib	63.506	18.785	13.5	7	8	5	0.967	0.997	1.022	0.912	1.066	1.022	1.031	1.071	1.075	0.036599
P97864	Caspase-7 OS=Mus musculus OX=10090 GN=Casp7	Casp7	34.06	48.572	24.8	7	8	7	1.082	0.995	0.977	0.943	1.065	1.016	0.956	0.989	1.007	0.84134
P97868	E3 ubiquitin-protein ligase RBBP6 OS=Mus musculus OX=10090 GN=Rbbp6	Rbbp6	199.59	16.285	5.4	9	12	9	0.981	1.013	0.955	0.978	1.072	0.978	0.988	1.058	1.043	0.165683
P97872	Dimethylaniline monooxygenase [N-oxide-forming] 5 OS=Mus musculus OX=10090 GN=Fmo5	Fmo5	60	10.708	8.1	4	4	4	2.215	0.815	0.882	0.801	0.851	0.812	0.825	0.837	0.705	0.39122
P97873	Lysyl oxidase homolog 1 OS=Mus musculus OX=10090 GN=Loxl1	Loxl1	66.506	12.725	12.9	6	6	6	0.977	0.961	1.085	1.089	0.984	0.958	0.973	1.053	0.965	0.41246
P97927	Laminin subunit alpha-4 OS=Mus musculus OX=10090 GN=Lama4	Lama4	201.82	260.13	26.2	39	73	39	0.97	1.006	0.973	1.01	1.018	1.005	1.004	1.026	1.024	0.094857
P97930	Thymidylate kinase OS=Mus musculus OX=10090 GN=Dtymk	Dtymk	23.914	15.249	35.4	8	15	8	1.112	1.012	1.027	0.99	0.937	0.939	1.023	0.986	0.938	0.102283
P97946	Vascular endothelial growth factor D OS=Mus musculus OX=10090 GN=Vegfd	Vegfd	40.908	3.0397	8.7	3	3	3
P98078	Disabled homolog 2 OS=Mus musculus OX=10090 GN=Dab2	Dab2	82.311	49.685	18.1	11	20	11	0.976	1.03	0.987	1.018	1.035	1.026	1.006	0.992	1.012	0.4787
P98083	SHC-transforming protein 1 OS=Mus musculus OX=10090 GN=Shc1	Shc1	62.607	21.416	14.3	7	12	7	0.977	1.042	1.057	1.003	0.977	0.972	0.998	0.979	0.962	0.091659
P98086	Complement C1q subcomponent subunit A OS=Mus musculus OX=10090 GN=C1qa	C1qa	25.974	3.8959	11	2	2	2	0.863	1.015	0.991	0.926	1.08	0.999	1.052	1.102	1.115	0.039743
P98156	Very low-density lipoprotein receptor OS=Mus musculus OX=10090 GN=Vldlr	Vldlr	96.372	11.509	8.9	8	9	8	1.077	1.003	0.989	1.023	1.002	1.037	0.995	0.848	0.949	0.30044
P98195	Probable phospholipid-transporting ATPase IIB OS=Mus musculus OX=10090 GN=Atp9b	Atp9b	129.02	2.0889	3.5	4	6	2	1.07	0.906	1.051	1.074	1.007	0.899	1.057	0.986	0.963	0.5104
P98197	Probable phospholipid-transporting ATPase IH OS=Mus musculus OX=10090 GN=Atp11a	Atp11a	135.5	16.411	9.1	10	11	8	0.979	1.028	0.97	1.092	1.046	1.031	1.032	0.96	1	0.98718
P98203	Armadillo repeat protein deleted in velo-cardio-facial syndrome homolog OS=Mus musculus OX=10090 GN=Arvcf	Arvcf	105.06	15.546	5.8	4	4	4	1.012	1.024	1.036	1.012	1.07	0.981	1.016	0.983	0.992	0.68592
P99024	Tubulin beta-5 chain OS=Mus musculus OX=10090 GN=Tubb5	Tubb5	49.67	323.31	58.6	21	171	3	1.001	1.034	1.061	0.97	1.056	0.973	0.982	0.937	0.971	0.38292
P99025	GTP cyclohydrolase 1 feedback regulatory protein OS=Mus musculus OX=10090 GN=Gchfr	Gchfr	9.584	6.2627	32.1	2	2	2	1.218	0.923	0.898	1.004	1.033	0.977	1.041	0.954	0.991	0.97026
P99026	Proteasome subunit beta type-4 OS=Mus musculus OX=10090 GN=Psmb4	Psmb4	29.116	32.502	20.5	4	15	4	1.058	0.99	1.024	0.978	1.017	0.99	1.05	0.979	0.997	0.89156
P99027	60S acidic ribosomal protein P2 OS=Mus musculus OX=10090 GN=Rplp2	Rplp2	11.651	175.68	60.9	7	39	7	1.123	1.005	1.04	0.994	0.982	0.967	0.941	0.947	0.922	0.033465
P99028	Cytochrome b-c1 complex subunit 6, mitochondrial OS=Mus musculus OX=10090 GN=Uqcrh	Uqcrh	10.435	36.961	52.8	5	9	5	0.979	1.009	1.034	1.005	0.949	1.082	0.955	0.934	0.973	0.45522
P99029	Peroxiredoxin-5, mitochondrial OS=Mus musculus OX=10090 GN=Prdx5	Prdx5	21.897	96.29	41.4	10	43	10	1.053	0.981	0.966	0.966	1.021	1.002	1.017	1.008	1.021	0.39002
Q00420	GA-binding protein subunit beta-1 OS=Mus musculus OX=10090 GN=Gabpb1	Gabpb1	41.357	1.5669	2.3	1	1	1	0.904	1.021	1.058	1.046	0.989	1.072	0.982	0.959	0.993	0.90022
Q00422	GA-binding protein alpha chain OS=Mus musculus OX=10090 GN=Gabpa	Gabpa	51.344	36.759	22.2	9	15	9	0.963	1.035	0.961	1.014	0.971	0.97	1.008	1.06	1.009	0.76186
Q00519	Xanthine dehydrogenase/oxidase OS=Mus musculus OX=10090 GN=Xdh	Xdh	146.56	90.333	14	16	21	16	0.95	0.944	0.906	1.015	1.068	0.95	1.048	1.157	1.107	0.076678
Q00558	Factor VIII intron 22 protein OS=Mus musculus OX=10090 GN=F8a1	F8a1	40.489	9.6643	10.8	3	3	3
Q00560	Interleukin-6 receptor subunit beta OS=Mus musculus OX=10090 GN=Il6st	Il6st	102.45	4.4325	4	3	3	3	1.042	0.95	0.934	0.956	0.963	1.024	0.981	1.185	1.07	0.26596
Q00612	Glucose-6-phosphate 1-dehydrogenase X OS=Mus musculus OX=10090 GN=G6pdx	G6pdx	59.262	81.965	48.3	22	46	22	0.986	1.03	1.014	0.983	1.022	1.01	0.981	0.979	0.995	0.74788
Q00623	Apolipoprotein A-I OS=Mus musculus OX=10090 GN=Apoa1	Apoa1	30.615	142.85	56.1	22	113	22	1.073	1.037	1.121	1.051	1.014	0.896	0.925	0.888	0.869	0.0067188
Q00651	Integrin alpha-4 OS=Mus musculus OX=10090 GN=Itga4	Itga4	115.69	3.7075	2	2	2	2
Q00724	Retinol-binding protein 4 OS=Mus musculus OX=10090 GN=Rbp4	Rbp4	23.206	13.548	26.9	5	7	5	1.258	1.092	1.134	1.043	0.828	0.768	0.946	0.703	0.717	0.0040192
Q00897	Alpha-1-antitrypsin 1-4 OS=Mus musculus OX=10090 GN=Serpina1d	Serpina1d	45.998	6.6026	24.9	10	60	2
Q00899	Transcriptional repressor protein YY1 OS=Mus musculus OX=10090 GN=Yy1	Yy1	44.716	29.035	19.6	8	8	8	0.966	0.996	0.953	0.919	1.01	1.048	1.008	1.116	1.091	0.024776
Q00915	Retinol-binding protein 1 OS=Mus musculus OX=10090 GN=Rbp1	Rbp1	15.846	50.318	77.8	9	26	9	1.031	0.986	1.052	0.998	0.949	0.968	1.007	0.986	0.961	0.090921
Q00PI9	Heterogeneous nuclear ribonucleoprotein U-like protein 2 OS=Mus musculus OX=10090 GN=Hnrnpul2	Hnrnpul2	84.939	120.23	38.4	28	61	28	0.96	0.973	0.937	0.989	1.009	1.018	1.021	1.088	1.072	0.0157815
Q01063	cAMP-specific 3',5'-cyclic phosphodiesterase 4D OS=Mus musculus OX=10090 GN=Pde4d	Pde4d	84.562	14.51	8.8	5	5	3
Q01147	Cyclic AMP-responsive element-binding protein 1 OS=Mus musculus OX=10090 GN=Creb1	Creb1	36.674	16.384	17.3	4	6	4	1.045	1.006	1.197	1.052	0.84	0.858	1.09	0.944	0.868	0.085301
Q01149	Collagen alpha-2(I) chain OS=Mus musculus OX=10090 GN=Col1a2	Col1a2	129.56	226.32	19.3	23	43	23	0.894	1.047	1.103	1.112	0.932	1.11	0.903	0.932	0.933	0.35524
Q01279	Epidermal growth factor receptor OS=Mus musculus OX=10090 GN=Egfr	Egfr	134.85	38.637	13.2	14	17	13	1.049	1.012	1.01	1.088	1.061	0.922	1	1.022	0.963	0.30632
Q01320	DNA topoisomerase 2-alpha OS=Mus musculus OX=10090 GN=Top2a	Top2a	172.79	26.033	18.5	27	35	18	1.214	1.094	1.118	0.896	1.025	0.988	0.946	0.683	0.843	0.1684
Q01339	Beta-2-glycoprotein 1 OS=Mus musculus OX=10090 GN=Apoh	Apoh	38.618	66.217	33.3	11	32	11	1.084	1	1.146	1.079	0.976	0.84	0.963	0.89	0.851	0.0114849
Q01405	Protein transport protein Sec23A OS=Mus musculus OX=10090 GN=Sec23a	Sec23a	86.161	84.743	30.8	21	39	19	0.993	1.003	1.002	1.021	0.984	1.008	1.021	0.975	0.992	0.54054
Q01514	Guanylate-binding protein 1 OS=Mus musculus OX=10090 GN=Gbp1	Gbp1	67.711	7.4746	7.1	4	4	3
Q01705	Neurogenic locus notch homolog protein 1 OS=Mus musculus OX=10090 GN=Notch1	Notch1	270.83	2.7845	0.4	1	1	1	1.191	0.877	0.924	1.049	1.08	0.854	0.977	1.108	0.995	0.97056
Q01730	Ras suppressor protein 1 OS=Mus musculus OX=10090 GN=Rsu1	Rsu1	31.55	27.494	40.1	11	39	11	0.982	0.995	0.981	0.979	1.07	0.996	1.01	1.008	1.037	0.114839
Q01768	Nucleoside diphosphate kinase B OS=Mus musculus OX=10090 GN=Nme2	Nme2	17.363	12.331	62.5	11	39	5	1.054	1.003	1.008	0.987	1.005	1.003	0.928	0.944	0.958	0.129802
Q01853	Transitional endoplasmic reticulum ATPase OS=Mus musculus OX=10090 GN=Vcp	Vcp	89.321	251.44	58.4	39	155	39	1.044	1.019	1.023	0.995	0.995	0.989	0.99	0.954	0.963	0.032662
Q02013	Aquaporin-1 OS=Mus musculus OX=10090 GN=Aqp1	Aqp1	28.793	51.784	17.1	4	11	4	0.953	0.977	0.972	0.989	1.129	1.01	1.03	0.952	1.059	0.2218
Q02053	Ubiquitin-like modifier-activating enzyme 1 OS=Mus musculus OX=10090 GN=Uba1	Uba1	117.81	323.31	40.7	38	119	38	1.007	1.026	0.988	0.985	1.014	0.995	1.017	0.99	1.002	0.83272
Q02248	Catenin beta-1 OS=Mus musculus OX=10090 GN=Ctnnb1	Ctnnb1	85.47	173.23	30.3	20	64	16	0.952	1.052	1.01	1.01	0.963	1.007	1.014	1.025	0.996	0.89558
Q02257	Junction plakoglobin OS=Mus musculus OX=10090 GN=Jup	Jup	81.8	227.59	43.8	26	66	22	0.941	1.064	1.043	1.058	0.988	0.967	0.967	0.975	0.949	0.180098
Q02357	Ankyrin-1 OS=Mus musculus OX=10090 GN=Ank1	Ank1	204.22	241.55	30.9	47	82	45	1.021	0.911	1.035	1.031	0.989	0.932	0.975	1.058	0.989	0.79894
Q02384	Son of sevenless homolog 2 OS=Mus musculus OX=10090 GN=Sos2	Sos2	153.12	4.2961	2.1	2	2	1	1.125	0.847	0.697	1.053	1.171	1.197	1.021	0.954	1.167	0.21892
Q02496	Mucin-1 OS=Mus musculus OX=10090 GN=Muc1	Muc1	64.538	7.021	6	4	5	4	0.943	1.01	0.911	1.033	1.002	1.034	1.093	1.014	1.063	0.127543
Q02526	Zinc finger protein 41 OS=Mus musculus OX=10090 GN=Zfp41	Zfp41	22.724	2.7401	5.1	1	1	1	0.903	0.957	0.968	0.975	1.055	1.015	1.038	1.127	1.114	0.0093395
Q02566	Myosin-6 OS=Mus musculus OX=10090 GN=Myh6	Myh6	223.56	323.31	53.9	114	311	37	0.835	1.065	0.978	1.014	0.961	1.088	1.012	1.045	1.055	0.37324
Q02596	Glycosylation-dependent cell adhesion molecule 1 OS=Mus musculus OX=10090 GN=Glycam1	Glycam1	16.209	2.3057	13.2	1	1	1	0.211	3.781	1.48	0.947	0.408	0.366	0.298	0.252	0.206	0.156262
Q02614	SAP30-binding protein OS=Mus musculus OX=10090 GN=Sap30bp	Sap30bp	33.832	8.4933	14	4	8	4	0.957	1.037	0.962	0.971	1.018	0.977	1.065	1.042	1.045	0.147581
Q02780	Nuclear factor 1 A-type OS=Mus musculus OX=10090 GN=Nfia	Nfia	58.552	11.625	15.4	6	6	3	0.869	1.018	1.161	0.96	1.032	0.973	0.932	1.076	1.001	0.94104
Q02788	Collagen alpha-2(VI) chain OS=Mus musculus OX=10090 GN=Col6a2	Col6a2	110.33	133.66	21.3	21	73	21	0.924	0.996	1.048	1.011	1.02	0.992	0.967	1.071	1.018	0.61894
Q02789	Voltage-dependent L-type calcium channel subunit alpha-1S OS=Mus musculus OX=10090 GN=Cacna1s	Cacna1s	213.26	2.0991	0.5	1	1	1	1.008	1.051	0.908	1.238	0.878	1.091	1.004	0.871	0.914	0.33772
Q02819	Nucleobindin-1 OS=Mus musculus OX=10090 GN=Nucb1	Nucb1	53.408	130.85	51.6	26	50	26	1.019	1.022	1.024	1.011	0.991	1.001	0.994	0.958	0.968	0.0175368
Q02844	Tryptase OS=Mus musculus OX=10090 GN=Tpsab1	Tpsab1	30.336	19.668	20.1	3	3	3	0.869	1.059	0.845	1.058	0.933	1.108	1.081	1.083	1.098	0.23352
Q02858	Angiopoietin-1 receptor OS=Mus musculus OX=10090 GN=Tek	Tek	125.7	30.84	12.7	11	15	10	0.956	0.926	0.991	1.115	1.024	0.976	1.083	1.051	1.037	0.44488
Q02956	Protein kinase C zeta type OS=Mus musculus OX=10090 GN=Prkcz	Prkcz	67.681	8.7049	7.6	4	6	2
Q03141	MAP/microtubule affinity-regulating kinase 3 OS=Mus musculus OX=10090 GN=Mark3	Mark3	84.389	6.8329	9.6	7	10	2
Q03145	Ephrin type-A receptor 2 OS=Mus musculus OX=10090 GN=Epha2	Epha2	108.85	2.3787	1	1	1	1	1.147	1.026	0.946	0.807	1.185	0.896	0.939	1.076	1.043	0.666
Q03147	Cyclin-dependent kinase 7 OS=Mus musculus OX=10090 GN=Cdk7	Cdk7	38.968	9.8425	19.4	6	6	6	0.943	0.971	0.974	0.961	1.033	1.057	1.038	0.998	1.072	0.002604
Q03160	Growth factor receptor-bound protein 7 OS=Mus musculus OX=10090 GN=Grb7	Grb7	59.959	2.9859	4.9	2	3	2	1.186	0.974	0.988	0.921	1.011	1.008	0.935	1.006	0.973	0.70488
Q03173	Protein enabled homolog OS=Mus musculus OX=10090 GN=Enah	Enah	85.843	83.282	19	13	24	13	0.949	1.016	0.998	1.01	0.972	1.061	0.996	1.06	1.029	0.33486
Q03249	Galactose-1-phosphate uridylyltransferase OS=Mus musculus OX=10090 GN=Galt	Galt	43.232	7.4919	4.7	1	1	1
Q03265	ATP synthase subunit alpha, mitochondrial OS=Mus musculus OX=10090 GN=Atp5f1a	Atp5f1a	59.752	151.22	48.5	28	110	28	1.11	0.985	1.015	0.972	0.987	0.998	0.97	0.978	0.963	0.32426
Q03734	Serine protease inhibitor A3M OS=Mus musculus OX=10090 GN=Serpina3m	Serpina3m	47.064	1.8352	14.8	7	18	1	0.938	1.133	1.416	0.922	0.998	0.915	0.788	0.883	0.813	0.130481
Q03958	Prefoldin subunit 6 OS=Mus musculus OX=10090 GN=Pfdn6	Pfdn6	14.454	19.989	45.7	9	13	9	1.065	0.961	1.042	1.008	1.06	0.973	0.991	0.998	0.987	0.66762
Q03963	Interferon-induced, double-stranded RNA-activated protein kinase OS=Mus musculus OX=10090 GN=Eif2ak2	Eif2ak2	58.279	10.391	11.3	5	6	5	0.971	0.883	0.895	0.982	1.248	1.163	0.986	0.919	1.157	0.116896
Q04207	Transcription factor p65 OS=Mus musculus OX=10090 GN=Rela	Rela	60.211	39.693	17.9	7	11	6	0.979	0.905	1.061	1.003	1.016	1.033	0.997	1.047	1.037	0.32038
Q04447	Creatine kinase B-type OS=Mus musculus OX=10090 GN=Ckb	Ckb	42.713	168.45	44.9	12	39	11	0.929	1.152	1.092	1.108	0.958	0.988	0.95	0.85	0.875	0.062504
Q04519	Sphingomyelin phosphodiesterase OS=Mus musculus OX=10090 GN=Smpd1	Smpd1	69.926	5.0825	4.5	2	2	2	0.809	0.973	0.988	1.173	1.136	0.844	0.962	1.176	1.044	0.70284
Q04690	Neurofibromin OS=Mus musculus OX=10090 GN=Nf1	Nf1	319.59	10.366	3.2	9	10	9	0.819	0.957	0.931	1.135	0.974	1.106	1.029	1.07	1.088	0.26164
Q04692	SWI/SNF-related matrix-associated actin-dependent regulator of chromatin subfamily A containing DEAD/H box 1 OS=Mus musculus OX=10090 GN=Smarcad1	Smarcad1	116.45	19.433	2.9	2	2	2	0.981	0.963	0.968	1.087	1.138	0.989	0.988	0.934	1.013	0.8366
Q04736	Tyrosine-protein kinase Yes OS=Mus musculus OX=10090 GN=Yes1	Yes1	60.629	13.814	23.7	12	18	6	0.973	0.971	0.966	0.965	1.008	0.999	0.997	1.097	1.058	0.093556
Q04750	DNA topoisomerase 1 OS=Mus musculus OX=10090 GN=Top1	Top1	90.875	112.16	36.2	28	44	28	1.048	0.976	0.994	0.957	1.029	1.011	1.012	0.975	1.013	0.57512
Q04857	Collagen alpha-1(VI) chain OS=Mus musculus OX=10090 GN=Col6a1	Col6a1	108.49	323.31	37.3	31	93	31	0.963	1.003	1.064	1.04	1.006	0.985	0.937	1.035	0.974	0.41354
Q04891	Transcription factor SOX-13 OS=Mus musculus OX=10090 GN=Sox13	Sox13	68.167	12.986	3.8	2	3	2	0.951	0.893	0.981	1.046	1.207	0.881	1.026	1.218	1.119	0.25364
Q05020	Apolipoprotein C-II OS=Mus musculus OX=10090 GN=Apoc2	Apoc2	10.741	2.2778	9.3	1	1	1	1.24	0.996	1.122	0.972	1.055	0.816	1.042	0.789	0.855	0.144485
Q05117	Tartrate-resistant acid phosphatase type 5 OS=Mus musculus OX=10090 GN=Acp5	Acp5	36.807	-2	2.4	1	1	1
Q05186	Reticulocalbin-1 OS=Mus musculus OX=10090 GN=Rcn1	Rcn1	38.113	116.05	48.6	15	31	15	1.024	1.065	1.112	1.046	0.953	1.017	0.96	0.932	0.909	0.009821
Q05421	Cytochrome P450 2E1 OS=Mus musculus OX=10090 GN=Cyp2e1	Cyp2e1	56.804	7.876	7.5	3	4	3	4.291	0.483	0.678	0.491	0.598	0.523	0.509	0.506	0.359	0.38074
Q05512	Serine/threonine-protein kinase MARK2 OS=Mus musculus OX=10090 GN=Mark2	Mark2	86.305	30.844	11.5	8	11	6	0.966	1.032	0.89	1.019	1.005	1.079	0.976	1.078	1.059	0.21642
Q05793	Basement membrane-specific heparan sulfate proteoglycan core protein OS=Mus musculus OX=10090 GN=Hspg2	Hspg2	398.29	323.31	29.6	88	209	88	0.963	0.979	0.975	0.972	1.014	0.995	0.988	1.137	1.063	0.169458
Q05816	Fatty acid-binding protein 5 OS=Mus musculus OX=10090 GN=Fabp5	Fabp5	15.137	290.78	78.5	14	83	13	1.512	0.93	0.961	0.94	0.898	0.902	0.893	0.949	0.839	0.2863
Q05895	Thrombospondin-3 OS=Mus musculus OX=10090 GN=Thbs3	Thbs3	104.12	32.75	13.6	10	17	9	0.962	0.987	1.022	1.087	1.044	0.938	0.964	1.049	0.984	0.6974
Q05909	Receptor-type tyrosine-protein phosphatase gamma OS=Mus musculus OX=10090 GN=Ptprg	Ptprg	161.24	10.864	4	5	6	5	1.151	0.799	0.833	1.027	0.684	1.403	1.265	0.845	1.102	0.73866
Q05920	Pyruvate carboxylase, mitochondrial OS=Mus musculus OX=10090 GN=Pc	Pc	129.68	134.06	27.6	28	52	28	2.335	0.763	0.839	0.851	0.834	0.796	0.748	0.819	0.668	0.36054
Q05921	2-5A-dependent ribonuclease OS=Mus musculus OX=10090 GN=Rnasel	Rnasel	83.274	14.6	9.7	7	9	7	1.022	1.058	1.026	1.01	1.141	0.873	0.84	1.084	0.957	0.54288
Q05BC3	Echinoderm microtubule-associated protein-like 1 OS=Mus musculus OX=10090 GN=Eml1	Eml1	89.679	74.172	24.2	22	31	21	0.942	0.972	1.006	0.976	1.064	1.025	0.987	1.036	1.055	0.039663
Q05CL8	La-related protein 7 OS=Mus musculus OX=10090 GN=Larp7	Larp7	64.802	15.259	16.7	9	9	9	0.913	1.069	0.969	1.076	1.048	1	0.953	0.983	0.989	0.8469
Q05D44	Eukaryotic translation initiation factor 5B OS=Mus musculus OX=10090 GN=Eif5b	Eif5b	137.61	222.94	21.5	24	34	23	1.093	0.982	1.036	0.937	1.005	1.015	0.973	0.952	0.975	0.52718
Q06138	Calcium-binding protein 39 OS=Mus musculus OX=10090 GN=Cab39	Cab39	39.842	51.037	36.7	14	28	13	0.932	0.988	0.995	0.998	0.961	0.982	1.096	1.016	1.036	0.3328
Q06180	Tyrosine-protein phosphatase non-receptor type 2 OS=Mus musculus OX=10090 GN=Ptpn2	Ptpn2	47.36	9.9312	12.3	5	6	5	1.017	0.919	1.038	0.911	1.075	0.951	1.068	1.055	1.068	0.186181
Q06185	ATP synthase subunit e, mitochondrial OS=Mus musculus OX=10090 GN=Atp5me	Atp5me	8.2355	34.767	32.4	2	8	2	1.18	0.986	1.083	0.935	0.981	0.979	0.983	0.898	0.918	0.192122
Q06318	Uteroglobin OS=Mus musculus OX=10090 GN=Scgb1a1	Scgb1a1	10.519	6.8924	19.8	3	10	3	0.908	0.955	0.912	0.988	1.084	0.987	1.21	1.035	1.147	0.030778
Q06806	Tyrosine-protein kinase receptor Tie-1 OS=Mus musculus OX=10090 GN=Tie1	Tie1	124.58	5.9824	5.1	5	6	4
Q06890	Clusterin OS=Mus musculus OX=10090 GN=Clu	Clu	51.655	25.882	21.7	9	21	9	0.901	0.915	0.825	1.108	1.106	0.97	1.052	1.124	1.134	0.113818
Q07076	Annexin A7 OS=Mus musculus OX=10090 GN=Anxa7	Anxa7	49.925	132.97	35.2	16	39	16	0.949	0.976	0.986	1.04	1.013	1.048	1.018	1.026	1.039	0.108903
Q07079	Insulin-like growth factor-binding protein 5 OS=Mus musculus OX=10090 GN=Igfbp5	Igfbp5	30.372	2.5165	4.4	1	1	1
Q07113	Cation-independent mannose-6-phosphate receptor OS=Mus musculus OX=10090 GN=Igf2r	Igf2r	273.81	319.26	26.1	64	92	64	1.003	1.025	1.032	0.986	1.003	0.993	0.985	0.972	0.977	0.109844
Q07231	Zinc finger and SCAN domain-containing protein 21 OS=Mus musculus OX=10090 GN=Zscan21	Zscan21	63.012	5.782	4.3	2	4	2	0.981	1.001	0.935	0.931	0.963	1.051	1.05	1.116	1.086	0.059122
Q07235	Glia-derived nexin OS=Mus musculus OX=10090 GN=Serpine2	Serpine2	44.207	16.68	20.7	8	10	8	1.025	1.012	1.045	0.93	1.081	0.914	1.011	0.999	0.998	0.95482
Q07417	Short-chain specific acyl-CoA dehydrogenase, mitochondrial OS=Mus musculus OX=10090 GN=Acads	Acads	44.889	50.66	32.5	11	25	11	1.303	0.975	0.935	1.027	0.919	0.967	0.981	0.974	0.906	0.31712
Q07456	Protein AMBP OS=Mus musculus OX=10090 GN=Ambp	Ambp	39.029	69.503	28.1	10	18	10	1.082	1.036	1.038	1.091	1.015	0.909	0.984	0.872	0.89	0.0199551
Q07646	Mesoderm-specific transcript protein OS=Mus musculus OX=10090 GN=Mest	Mest	38.907	31.549	19.7	5	7	5	0.89	1.056	1.058	1.023	0.985	0.961	1.082	0.938	0.985	0.79092
Q07797	Galectin-3-binding protein OS=Mus musculus OX=10090 GN=Lgals3bp	Lgals3bp	64.49	47.201	15.4	6	8	6	1.017	0.86	0.868	0.898	1.364	1.007	0.973	0.97	1.184	0.127621
Q07813	Apoptosis regulator BAX OS=Mus musculus OX=10090 GN=Bax	Bax	21.394	38.927	29.7	4	12	4	1.023	1.013	0.964	1.036	1.021	0.963	0.997	0.961	0.977	0.31564
Q08024	Core-binding factor subunit beta OS=Mus musculus OX=10090 GN=Cbfb	Cbfb	22.03	31.469	38	6	12	6	1.027	0.921	1.035	1.004	0.919	1.005	1.025	1.062	1.006	0.8943
Q08091	Calponin-1 OS=Mus musculus OX=10090 GN=Cnn1	Cnn1	33.355	47.779	49.5	13	28	11	0.744	1.181	1.219	1.179	0.943	0.972	0.895	0.93	0.865	0.36916
Q08093	Calponin-2 OS=Mus musculus OX=10090 GN=Cnn2	Cnn2	33.155	103.1	58.7	14	52	12	1.003	1.031	1.006	0.944	0.998	0.977	1.011	0.98	0.995	0.8472
Q08122	Transducin-like enhancer protein 3 OS=Mus musculus OX=10090 GN=Tle3	Tle3	83.446	7.4788	3.6	3	4	2	0.812	1.086	1.129	0.986	0.967	1.068	1.015	0.952	0.997	0.9597
Q08189	Protein-glutamine gamma-glutamyltransferase E OS=Mus musculus OX=10090 GN=Tgm3	Tgm3	77.308	4.4657	5.3	4	4	4	0.472	1.459	1.869	1.736	0.833	0.862	0.503	0.364	0.463	0.113884
Q08288	Cell growth-regulating nucleolar protein OS=Mus musculus OX=10090 GN=Lyar	Lyar	43.735	13.439	10.6	3	5	3	1.059	0.971	0.971	0.93	1.126	0.934	1.009	1.075	1.054	0.33282
Q08481	Platelet endothelial cell adhesion molecule OS=Mus musculus OX=10090 GN=Pecam1	Pecam1	81.262	152.6	32.3	20	42	20	0.978	0.99	0.975	0.982	1.007	1.014	1.009	1.091	1.05	0.091258
Q08509	Epidermal growth factor receptor kinase substrate 8 OS=Mus musculus OX=10090 GN=Eps8	Eps8	91.736	4.3647	3.8	2	2	2	1.022	1.057	1.033	0.987	1.049	1.02	0.919	0.936	0.957	0.24996
Q08652	Retinol-binding protein 2 OS=Mus musculus OX=10090 GN=Rbp2	Rbp2	15.609	4.7969	14.2	2	2	2	3.078	0.718	0.826	0.887	0.628	0.626	0.607	0.691	0.463	0.190295
Q08857	Platelet glycoprotein 4 OS=Mus musculus OX=10090 GN=Cd36	Cd36	52.697	33.311	18.9	9	32	9	0.891	0.952	0.97	1.009	0.974	1.04	1.083	1.145	1.11	0.052075
Q08879	Fibulin-1 OS=Mus musculus OX=10090 GN=Fbln1	Fbln1	78.032	45.927	15.7	11	23	11	1.008	1.015	1.049	0.964	1.037	0.998	0.993	0.986	0.995	0.8101
Q08943	FACT complex subunit SSRP1 OS=Mus musculus OX=10090 GN=Ssrp1	Ssrp1	80.859	38.226	18.5	15	27	15	0.997	1.01	1.013	0.981	1.001	1.028	1.007	0.99	1.006	0.585
Q08AT1	Ras-like protein family member 12 OS=Mus musculus OX=10090 GN=Rasl12	Rasl12	29.554	7.1993	14.3	3	3	3	0.861	0.884	1.037	1.025	1.059	1.11	1.001	1.066	1.113	0.084124
Q08EC4	Cas scaffolding protein family member 4 OS=Mus musculus OX=10090 GN=Cass4	Cass4	88.62	6.4875	7	4	4	4	0.908	0.998	0.976	0.826	1.099	1.022	1.037	1.154	1.163	0.024285
Q09014	Neutrophil cytosol factor 1 OS=Mus musculus OX=10090 GN=Ncf1	Ncf1	44.666	10.652	14.9	7	7	7	1.072	0.954	0.811	0.92	1.085	1.108	1.007	1.055	1.133	0.079462
Q09163	Protein delta homolog 1 OS=Mus musculus OX=10090 GN=Dlk1	Dlk1	41.32	1.5889	3.9	2	2	2	0.845	1.162	0.944	0.998	0.913	1.145	0.878	1.128	1.029	0.77904
Q09PK2	Retroviral-like aspartic protease 1 OS=Mus musculus OX=10090 GN=Asprv1	Asprv1	37.174	3.5445	6.8	1	1	1	0.438	1.948	1.438	1.374	0.631	1.2	0.431	0.479	0.527	0.188264
Q09XV5	Chromodomain-helicase-DNA-binding protein 8 OS=Mus musculus OX=10090 GN=Chd8	Chd8	290.84	11.074	2.9	7	7	6	1.003	1.02	0.963	0.981	1.038	1.036	0.974	1.016	1.024	0.26124
Q0GNC1	Inverted formin-2 OS=Mus musculus OX=10090 GN=Inf2	Inf2	138.56	4.5671	1.6	2	2	2	1.112	0.939	1.062	1.069	0.946	0.997	1.062	0.856	0.923	0.21538
Q0KL02	Triple functional domain protein OS=Mus musculus OX=10090 GN=Trio	Trio	347.86	10.902	2.6	8	9	8	0.963	0.983	0.955	1.088	0.981	1.104	0.998	0.969	1.016	0.72338
Q0P557	Mitochondria-eating protein OS=Mus musculus OX=10090 GN=Spata18	Spata18	60.397	3.5718	3.5	2	2	2
[truncated: 4,523 more rows]
