# Supplementary material for: Pathological Features of Enterovirus 71-Associated Brain and Lung Damage in Mice Based on Quantitative Proteomic Analysis
Source: Front Microbiol. 2021 Jun 18;12:663019. doi: 10.3389/fmicb.2021.663019 (PMC8249819; doi:10.3389/fmicb.2021.663019)
Supplement: Supplementary file 3 [file Table_3.XLSX]

## Sheet: Sheet1
Supplementary Data S3. Differentially expressed proteins in brain tissues from EV71-infected mice compared with control brain tissues. p-values lower than 0.05 were considered statistically significant.
Protein accession	Protein description	EV71/Control Ratio	Regulated Type	EV71/Control p value	Gene name	Control_1	Control_2	Control_3	Control_4	EV71_1	EV71_2	EV71_3	EV71_4	Subcellular localization	Biological Process	Cellular Component	Molecular Function	KEGG KO No.	KEGG Gene	KEGG pathway	Pfam ID	Domain description
A2AG58	BCLAF1 and THRAP3 family member 3 OS=Mus musculus OX=10090 GN=Bclaf3	0.303	Down	0.00048259	Bclaf3	1.535	1.576	1.568	1.485	0.487	0.528	0.474	0.378	nucleus
A6X935	"Inter alpha-trypsin inhibitor, heavy chain 4 OS=Mus musculus OX=10090 GN=Itih4"	1.737	Up	0.000816	Itih4	0.783	0.599	0.716	0.821	1.473	1.197	1.135	1.265	extracellular	GO:0002526 acute inflammatory response; GO:0002576 platelet degranulation; GO:0006810 transport; GO:0006887 exocytosis; GO:0006950 response to stress; GO:0006952 defense response; GO:0006953 acute-phase response; GO:0006954 inflammatory response; GO:0009892 negative regulation of metabolic process; GO:0009987 cellular process; GO:0010033 response to organic substance; GO:0010466 negative regulati…	GO:0005576 extracellular region; GO:0005622 intracellular; GO:0005623 cell; GO:0005737 cytoplasm; GO:0005886 plasma membrane; GO:0012505 endomembrane system; GO:0016020 membrane; GO:0030141 secretory granule; GO:0031089 platelet dense granule lumen; GO:0031410 cytoplasmic vesicle; GO:0031974 membrane-enclosed lumen; GO:0031982 vesicle; GO:0031983 vesicle lumen; GO:0034774 secretory granule lumen;…	GO:0004857 enzyme inhibitor activity; GO:0004866 endopeptidase inhibitor activity; GO:0030234 enzyme regulator activity; GO:0030414 peptidase inhibitor activity; GO:0061134 peptidase regulator activity; GO:0061135 endopeptidase regulator activity; GO:0098772 molecular function regulator;				PF00092	von Willebrand factor type A domain
E9PV24	Fibrinogen alpha chain OS=Mus musculus OX=10090 GN=Fga	2.477	Up	6.0406e-05	Fga	0.536	0.536	0.528	0.681	1.413	1.693	1.248	1.297	extracellular	GO:0001775 cell activation; GO:0001889 liver development; GO:0001932 regulation of protein phosphorylation; GO:0001934 positive regulation of protein phosphorylation; GO:0002218 activation of innate immune response; GO:0002221 pattern recognition receptor signaling pathway; GO:0002224 toll-like receptor signaling pathway; GO:0002253 activation of immune response; GO:0002376 immune system process;…	GO:0005576 extracellular region; GO:0005577 fibrinogen complex; GO:0005615 extracellular space; GO:0005622 intracellular; GO:0005623 cell; GO:0005737 cytoplasm; GO:0005783 endoplasmic reticulum; GO:0005788 endoplasmic reticulum lumen; GO:0005791 rough endoplasmic reticulum; GO:0005886 plasma membrane; GO:0005938 cell cortex; GO:0009897 external side of plasma membrane; GO:0009986 cell surface; GO…	GO:0005198 structural molecule activity;	K03903	FGA; fibrinogen alpha chain	map04610 Complement and coagulation cascades; map04611 Platelet activation	PF12160; PF00147	Fibrinogen alpha C domain; Fibrinogen beta and gamma chains, C-terminal globular domain
E9Q555	E3 ubiquitin-protein ligase RNF213 OS=Mus musculus OX=10090 GN=Rnf213	2.004	Up	0.00158269	Rnf213	0.735	0.607	0.623	0.702	1.026	1.127	1.577	1.614	plasma membrane	GO:0001525 angiogenesis; GO:0001568 blood vessel development; GO:0001944 vasculature development; GO:0002040 sprouting angiogenesis; GO:0006464 cellular protein modification process; GO:0006508 proteolysis; GO:0006511 ubiquitin-dependent protein catabolic process; GO:0006807 nitrogen compound metabolic process; GO:0007275 multicellular organism development; GO:0008152 metabolic process; GO:000905…	GO:0005622 intracellular; GO:0005623 cell; GO:0005634 nucleus; GO:0005730 nucleolus; GO:0005737 cytoplasm; GO:0005829 cytosol; GO:0031974 membrane-enclosed lumen; GO:0031981 nuclear lumen; GO:0043226 organelle; GO:0043227 membrane-bounded organelle; GO:0043228 non-membrane-bounded organelle; GO:0043229 intracellular organelle; GO:0043231 intracellular membrane-bounded organelle; GO:0043232 intrac…	GO:0003824 catalytic activity; GO:0004842 ubiquitin-protein transferase activity; GO:0016462 pyrophosphatase activity; GO:0016740 transferase activity; GO:0016787 hydrolase activity; GO:0016817 hydrolase activity, acting on acid anhydrides; GO:0016818 hydrolase activity, acting on acid anhydrides, in phosphorus-containing anhydrides; GO:0016887 ATPase activity; GO:0017111 nucleoside-triphosphatas…	K22754	RNF213; E3 ubiquitin-protein ligase RNF213 [EC:2.3.2.27]
O08573	Galectin-9 OS=Mus musculus OX=10090 GN=Lgals9	1.897	Up	0.00055931	Lgals9	0.695	0.628	0.671	0.77	1.066	1.27	1.294	1.614	cytoplasm,nucleus	GO:0000003 reproduction; GO:0000165 MAPK cascade; GO:0001817 regulation of cytokine production; GO:0001818 negative regulation of cytokine production; GO:0001819 positive regulation of cytokine production; GO:0001910 regulation of leukocyte mediated cytotoxicity; GO:0001911 negative regulation of leukocyte mediated cytotoxicity; GO:0001932 regulation of protein phosphorylation; GO:0001934 positiv…	GO:0005576 extracellular region; GO:0005615 extracellular space; GO:0005622 intracellular; GO:0005623 cell; GO:0005634 nucleus; GO:0005737 cytoplasm; GO:0005829 cytosol; GO:0043226 organelle; GO:0043227 membrane-bounded organelle; GO:0043229 intracellular organelle; GO:0043231 intracellular membrane-bounded organelle; GO:0044421 extracellular region part; GO:0044424 intracellular part; GO:0044444…	GO:0005102 receptor binding; GO:0005488 binding; GO:0005515 protein binding; GO:0005534 galactose binding; GO:0008047 enzyme activator activity; GO:0016936 galactoside binding; GO:0019207 kinase regulator activity; GO:0019209 kinase activator activity; GO:0019887 protein kinase regulator activity; GO:0019899 enzyme binding; GO:0030234 enzyme regulator activity; GO:0030246 carbohydrate binding; GO…	K10093	LGALS9; galectin-9		PF00337	Galactoside-binding lectin
O08677	Kininogen-1 OS=Mus musculus OX=10090 GN=Kng1	1.701	Up	0.00023613	Kng1	0.74	0.63	0.771	0.8	1.329	1.342	1.217	1.115	extracellular	GO:0001906 cell killing; GO:0001932 regulation of protein phosphorylation; GO:0001933 negative regulation of protein phosphorylation; GO:0001934 positive regulation of protein phosphorylation; GO:0001936 regulation of endothelial cell proliferation; GO:0001938 positive regulation of endothelial cell proliferation; GO:0002254 kinin cascade; GO:0002353 plasma kallikrein-kinin cascade; GO:0002376 im…	GO:0005576 extracellular region; GO:0005615 extracellular space; GO:0005622 intracellular; GO:0005623 cell; GO:0005737 cytoplasm; GO:0005783 endoplasmic reticulum; GO:0005788 endoplasmic reticulum lumen; GO:0005886 plasma membrane; GO:0012505 endomembrane system; GO:0016020 membrane; GO:0030141 secretory granule; GO:0031091 platelet alpha granule; GO:0031093 platelet alpha granule lumen; GO:00314…	GO:0002020 protease binding; GO:0004857 enzyme inhibitor activity; GO:0004866 endopeptidase inhibitor activity; GO:0004869 cysteine-type endopeptidase inhibitor activity; GO:0005102 receptor binding; GO:0005488 binding; GO:0005515 protein binding; GO:0005539 glycosaminoglycan binding; GO:0008201 heparin binding; GO:0008270 zinc ion binding; GO:0019899 enzyme binding; GO:0030234 enzyme regulator a…	K03898	KNG, BK; kininogen	map04022 cGMP-PKG signaling pathway; map04071 Sphingolipid signaling pathway; map04080 Neuroactive ligand-receptor interaction; map04610 Complement and coagulation cascades; map04750 Inflammatory mediator regulation of TRP channels; map04810 Regulation of actin cytoskeleton; map05142 Chagas disease (American trypanosomiasis); map05143 African trypanosomiasis; map05200 Pathways in cancer	PF00031	Cystatin domain
O08795	Glucosidase 2 subunit beta OS=Mus musculus OX=10090 GN=Prkcsh	0.811	Down	0.0027602	Prkcsh	1.153	1.17	1.115	0.984	0.87	0.921	0.872	0.922	extracellular	GO:0001655 urogenital system development; GO:0001701 in utero embryonic development; GO:0001889 liver development; GO:0006464 cellular protein modification process; GO:0006491 N-glycan processing; GO:0006807 nitrogen compound metabolic process; GO:0007154 cell communication; GO:0007165 signal transduction; GO:0007275 multicellular organism development; GO:0007399 nervous system development; GO:00…	GO:0005622 intracellular; GO:0005623 cell; GO:0005737 cytoplasm; GO:0005783 endoplasmic reticulum; GO:0005788 endoplasmic reticulum lumen; GO:0012505 endomembrane system; GO:0017177 glucosidase II complex; GO:0031974 membrane-enclosed lumen; GO:0032991 macromolecular complex; GO:0043226 organelle; GO:0043227 membrane-bounded organelle; GO:0043229 intracellular organelle; GO:0043231 intracellular …	GO:0003676 nucleic acid binding; GO:0003723 RNA binding; GO:0005080 protein kinase C binding; GO:0005488 binding; GO:0005509 calcium ion binding; GO:0005515 protein binding; GO:0019899 enzyme binding; GO:0019900 kinase binding; GO:0019901 protein kinase binding; GO:0043167 ion binding; GO:0043169 cation binding; GO:0044325 ion channel binding; GO:0046872 metal ion binding; GO:0051219 phosphoprote…	K08288	PRKCSH; protein kinase C substrate 80K-H	map04141 Protein processing in endoplasmic reticulum	PF13202	EF hand
O09114	Prostaglandin-H2 D-isomerase OS=Mus musculus OX=10090 GN=Ptgds	1.659	Up	0.0012987	Ptgds	0.863	0.742	0.762	0.652	1.104	1.471	1.311	1.124	extracellular	GO:0001516 prostaglandin biosynthetic process; GO:0001676 long-chain fatty acid metabolic process; GO:0006082 organic acid metabolic process; GO:0006629 lipid metabolic process; GO:0006631 fatty acid metabolic process; GO:0006633 fatty acid biosynthetic process; GO:0006636 unsaturated fatty acid biosynthetic process; GO:0006690 icosanoid metabolic process; GO:0006692 prostanoid metabolic process;…	GO:0005576 extracellular region; GO:0005615 extracellular space; GO:0005622 intracellular; GO:0005623 cell; GO:0005634 nucleus; GO:0005635 nuclear envelope; GO:0005737 cytoplasm; GO:0005783 endoplasmic reticulum; GO:0005789 endoplasmic reticulum membrane; GO:0005791 rough endoplasmic reticulum; GO:0005794 Golgi apparatus; GO:0012505 endomembrane system; GO:0016020 membrane; GO:0031090 organelle m…	GO:0003824 catalytic activity; GO:0004667 prostaglandin-D synthase activity; GO:0005488 binding; GO:0005501 retinoid binding; GO:0005504 fatty acid binding; GO:0008289 lipid binding; GO:0016853 isomerase activity; GO:0016860 intramolecular oxidoreductase activity; GO:0019840 isoprenoid binding; GO:0031406 carboxylic acid binding; GO:0033293 monocarboxylic acid binding; GO:0036094 small molecule b…	K01830	PTGDS; prostaglandin-H2 D-isomerase [EC:5.3.99.2]	map00590 Arachidonic acid metabolism; map01100 Metabolic pathways	PF00061	Lipocalin / cytosolic fatty-acid binding protein family
O35326	Serine/arginine-rich splicing factor 5 OS=Mus musculus OX=10090 GN=Srsf5	1.238	Up	0.000142122	Srsf5	0.905	0.874	0.934	0.877	1.092	1.171	1.112	1.068	nucleus	GO:0001889 liver development; GO:0006950 response to stress; GO:0007275 multicellular organism development; GO:0009611 response to wounding; GO:0009719 response to endogenous stimulus; GO:0009725 response to hormone; GO:0009893 positive regulation of metabolic process; GO:0009987 cellular process; GO:0010033 response to organic substance; GO:0010243 response to organonitrogen compound; GO:0010468…	GO:0005622 intracellular; GO:0005623 cell; GO:0005634 nucleus; GO:0005654 nucleoplasm; GO:0016604 nuclear body; GO:0016607 nuclear speck; GO:0031974 membrane-enclosed lumen; GO:0031981 nuclear lumen; GO:0043226 organelle; GO:0043227 membrane-bounded organelle; GO:0043229 intracellular organelle; GO:0043231 intracellular membrane-bounded organelle; GO:0043233 organelle lumen; GO:0044422 organelle …	GO:0003676 nucleic acid binding; GO:0003723 RNA binding; GO:0005488 binding; GO:0005515 protein binding; GO:0019899 enzyme binding; GO:0019900 kinase binding; GO:0019901 protein kinase binding; GO:0019904 protein domain specific binding; GO:0043422 protein kinase B binding; GO:0050733 RS domain binding; GO:0097159 organic cyclic compound binding; GO:1901363 heterocyclic compound binding;	K12893	SFRS4_5_6; splicing factor, arginine/serine-rich 4/5/6	map03040 Spliceosome; map05168 Herpes simplex virus 1 infection	PF00076	RNA recognition motif. (a.k.a. RRM, RBD, or RNP domain)
O35386	"Phytanoyl-CoA dioxygenase, peroxisomal OS=Mus musculus OX=10090 GN=Phyh"	1.296	Up	0.037884	Phyh	0.879	0.856	0.715	1.05	0.996	1.311	1.172	1.057	mitochondria	GO:0001561 fatty acid alpha-oxidation; GO:0006082 organic acid metabolic process; GO:0006103 2-oxoglutarate metabolic process; GO:0006605 protein targeting; GO:0006625 protein targeting to peroxisome; GO:0006629 lipid metabolic process; GO:0006631 fatty acid metabolic process; GO:0006720 isoprenoid metabolic process; GO:0006810 transport; GO:0006886 intracellular protein transport; GO:0006996 org…	GO:0005622 intracellular; GO:0005623 cell; GO:0005737 cytoplasm; GO:0005777 peroxisome; GO:0005782 peroxisomal matrix; GO:0005829 cytosol; GO:0031907 microbody lumen; GO:0031974 membrane-enclosed lumen; GO:0042579 microbody; GO:0043226 organelle; GO:0043227 membrane-bounded organelle; GO:0043229 intracellular organelle; GO:0043231 intracellular membrane-bounded organelle; GO:0043233 organelle lum…	GO:0003824 catalytic activity; GO:0005488 binding; GO:0005506 iron ion binding; GO:0008198 ferrous iron binding; GO:0016491 oxidoreductase activity; GO:0016705 oxidoreductase activity, acting on paired donors, with incorporation or reduction of molecular oxygen; GO:0016706 oxidoreductase activity, acting on paired donors, with incorporation or reduction of molecular oxygen, 2-oxoglutarate as one …	K00477	PHYH; phytanoyl-CoA hydroxylase [EC:1.14.11.18]	map04146 Peroxisome	PF05721	Phytanoyl-CoA dioxygenase (PhyH)
O35955	Proteasome subunit beta type-10 OS=Mus musculus OX=10090 GN=Psmb10	1.913	Up	0.002083	Psmb10	0.809	0.613	0.667	0.658	1.048	1.114	1.429	1.664	cytoplasm	GO:0000902 cell morphogenesis; GO:0001775 cell activation; GO:0002376 immune system process; GO:0006464 cellular protein modification process; GO:0006508 proteolysis; GO:0006807 nitrogen compound metabolic process; GO:0006955 immune response; GO:0006959 humoral immune response; GO:0008152 metabolic process; GO:0008283 cell proliferation; GO:0009653 anatomical structure morphogenesis; GO:0009987 c…	GO:0000502 proteasome complex; GO:0005622 intracellular; GO:0005623 cell; GO:0005634 nucleus; GO:0005654 nucleoplasm; GO:0005737 cytoplasm; GO:0005829 cytosol; GO:0005839 proteasome core complex; GO:0019774 proteasome core complex, beta-subunit complex; GO:0031974 membrane-enclosed lumen; GO:0031981 nuclear lumen; GO:0032991 macromolecular complex; GO:0043226 organelle; GO:0043227 membrane-bounde…		K02733	PSMB10, MECL1; 20S proteasome subunit beta 10 [EC:3.4.25.1]	map03050 Proteasome	PF00227	Proteasome subunit
O55102	Biogenesis of lysosome-related organelles complex 1 subunit 1 OS=Mus musculus OX=10090 GN=Bloc1s1	1.273	Up	0.0023983	Bloc1s1	0.897	0.817	0.952	0.852	1.203	1.035	1.075	1.165	nucleus	GO:0006091 generation of precursor metabolites and energy; GO:0006464 cellular protein modification process; GO:0006473 protein acetylation; GO:0006807 nitrogen compound metabolic process; GO:0006810 transport; GO:0006928 movement of cell or subcellular component; GO:0007017 microtubule-based process; GO:0007018 microtubule-based movement; GO:0007275 multicellular organism development; GO:0007399…	GO:0005622 intracellular; GO:0005623 cell; GO:0005737 cytoplasm; GO:0005739 mitochondrion; GO:0005740 mitochondrial envelope; GO:0005758 mitochondrial intermembrane space; GO:0005759 mitochondrial matrix; GO:0005768 endosome; GO:0005769 early endosome; GO:0005829 cytosol; GO:0012505 endomembrane system; GO:0031082 BLOC complex; GO:0031083 BLOC-1 complex; GO:0031410 cytoplasmic vesicle; GO:0031967…		K20185	BLOC1S1; biogenesis of lysosome-related organelles complex 1 subunit 1
O70370	Cathepsin S OS=Mus musculus OX=10090 GN=Ctss	1.833	Up	0.00027679	Ctss	0.7	0.669	0.747	0.715	1.053	1.32	1.519	1.298	extracellular	GO:0001775 cell activation; GO:0001894 tissue homeostasis; GO:0002218 activation of innate immune response; GO:0002221 pattern recognition receptor signaling pathway; GO:0002224 toll-like receptor signaling pathway; GO:0002250 adaptive immune response; GO:0002252 immune effector process; GO:0002253 activation of immune response; GO:0002263 cell activation involved in immune response; GO:0002274 m…	GO:0000323 lytic vacuole; GO:0005576 extracellular region; GO:0005615 extracellular space; GO:0005622 intracellular; GO:0005623 cell; GO:0005737 cytoplasm; GO:0005764 lysosome; GO:0005768 endosome; GO:0005769 early endosome; GO:0005773 vacuole; GO:0005775 vacuolar lumen; GO:0009986 cell surface; GO:0012505 endomembrane system; GO:0016020 membrane; GO:0030141 secretory granule; GO:0031410 cytoplas…	GO:0001968 fibronectin binding; GO:0003824 catalytic activity; GO:0004175 endopeptidase activity; GO:0004197 cysteine-type endopeptidase activity; GO:0004252 serine-type endopeptidase activity; GO:0005488 binding; GO:0005515 protein binding; GO:0005518 collagen binding; GO:0008233 peptidase activity; GO:0008234 cysteine-type peptidase activity; GO:0008236 serine-type peptidase activity; GO:001678…	K01368	CTSS; cathepsin S [EC:3.4.22.27]	map04142 Lysosome; map04145 Phagosome; map04210 Apoptosis; map04612 Antigen processing and presentation; map05152 Tuberculosis	PF08246; PF00112	Cathepsin propeptide inhibitor domain (I29); Papain family cysteine protease
O70480	Vesicle-associated membrane protein 4 OS=Mus musculus OX=10090 GN=Vamp4	0.76	Down	0.00113845	Vamp4	1.067	1.184	1.15	1.156	0.808	0.887	0.808	0.961	cytoplasm	GO:0000226 microtubule cytoskeleton organization; GO:0002376 immune system process; GO:0006810 transport; GO:0006887 exocytosis; GO:0006892 post-Golgi vesicle-mediated transport; GO:0006893 Golgi to plasma membrane transport; GO:0006906 vesicle fusion; GO:0006950 response to stress; GO:0006952 defense response; GO:0006955 immune response; GO:0006996 organelle organization; GO:0007010 cytoskeleton…	GO:0000139 Golgi membrane; GO:0000323 lytic vacuole; GO:0005622 intracellular; GO:0005623 cell; GO:0005737 cytoplasm; GO:0005764 lysosome; GO:0005768 endosome; GO:0005773 vacuole; GO:0005794 Golgi apparatus; GO:0005802 trans-Golgi network; GO:0005886 plasma membrane; GO:0008021 synaptic vesicle; GO:0009986 cell surface; GO:0012505 endomembrane system; GO:0012506 vesicle membrane; GO:0016020 membr…	GO:0000149 SNARE binding; GO:0005484 SNAP receptor activity; GO:0005488 binding; GO:0005515 protein binding;	K08513	VAMP4; vesicle-associated membrane protein 4	map04130 SNARE interactions in vesicular transport
O70551	SRSF protein kinase 1 OS=Mus musculus OX=10090 GN=Srpk1	0.798	Down	0.00071898	Srpk1	1.108	1.227	1.103	1.096	0.888	0.913	0.858	0.958	nucleus	GO:0000003 reproduction; GO:0000245 spliceosomal complex assembly; GO:0000375 RNA splicing, via transesterification reactions; GO:0000377 RNA splicing, via transesterification reactions with bulged adenosine as nucleophile; GO:0000398 mRNA splicing, via spliceosome; GO:0002376 immune system process; GO:0003006 developmental process involved in reproduction; GO:0006139 nucleobase-containing compou…	GO:0005622 intracellular; GO:0005623 cell; GO:0005634 nucleus; GO:0005737 cytoplasm; GO:0005829 cytosol; GO:0005886 plasma membrane; GO:0016020 membrane; GO:0016363 nuclear matrix; GO:0031974 membrane-enclosed lumen; GO:0031981 nuclear lumen; GO:0034399 nuclear periphery; GO:0043226 organelle; GO:0043227 membrane-bounded organelle; GO:0043229 intracellular organelle; GO:0043231 intracellular memb…	GO:0000166 nucleotide binding; GO:0000287 magnesium ion binding; GO:0003824 catalytic activity; GO:0004672 protein kinase activity; GO:0004674 protein serine/threonine kinase activity; GO:0005488 binding; GO:0005524 ATP binding; GO:0008144 drug binding; GO:0016301 kinase activity; GO:0016740 transferase activity; GO:0016772 transferase activity, transferring phosphorus-containing groups; GO:00167…	K15409	SRPK1; serine/threonine-protein kinase SRPK1 [EC:2.7.11.1]	map05168 Herpes simplex virus 1 infection	PF00069	Protein kinase domain
O89086	RNA-binding protein 3 OS=Mus musculus OX=10090 GN=Rbm3	1.232	Up	0.00102227	Rbm3	0.926	0.889	0.89	0.847	0.999	1.131	1.12	1.126	nucleus	GO:0006139 nucleobase-containing compound metabolic process; GO:0006396 RNA processing; GO:0006412 translation; GO:0006417 regulation of translation; GO:0006518 peptide metabolic process; GO:0006725 cellular aromatic compound metabolic process; GO:0006807 nitrogen compound metabolic process; GO:0006950 response to stress; GO:0008152 metabolic process; GO:0009058 biosynthetic process; GO:0009059 m…	GO:0005622 intracellular; GO:0005623 cell; GO:0005634 nucleus; GO:0005654 nucleoplasm; GO:0005730 nucleolus; GO:0005737 cytoplasm; GO:0030425 dendrite; GO:0031974 membrane-enclosed lumen; GO:0031981 nuclear lumen; GO:0036477 somatodendritic compartment; GO:0042995 cell projection; GO:0043005 neuron projection; GO:0043226 organelle; GO:0043227 membrane-bounded organelle; GO:0043228 non-membrane-bo…	GO:0005488 binding; GO:0043021 ribonucleoprotein complex binding; GO:0043023 ribosomal large subunit binding; GO:0044877 macromolecular complex binding;	K13186	RBM3; RNA-binding protein 3		PF00076	RNA recognition motif. (a.k.a. RRM, RBD, or RNP domain)
P01029	Complement C4-B OS=Mus musculus OX=10090 GN=C4b	1.983	Up	0.00063636	C4b	0.702	0.569	0.654	0.765	1.054	1.417	1.563	1.3	extracellular	GO:0002237 response to molecule of bacterial origin; GO:0002250 adaptive immune response; GO:0002252 immune effector process; GO:0002253 activation of immune response; GO:0002376 immune system process; GO:0002443 leukocyte mediated immunity; GO:0002449 lymphocyte mediated immunity; GO:0002460 adaptive immune response based on somatic recombination of immune receptors built from immunoglobulin sup…	GO:0005576 extracellular region; GO:0005615 extracellular space; GO:0005622 intracellular; GO:0005623 cell; GO:0005737 cytoplasm; GO:0005783 endoplasmic reticulum; GO:0005788 endoplasmic reticulum lumen; GO:0005886 plasma membrane; GO:0012505 endomembrane system; GO:0016020 membrane; GO:0030424 axon; GO:0030425 dendrite; GO:0031974 membrane-enclosed lumen; GO:0036477 somatodendritic compartment; …	GO:0001846 opsonin binding; GO:0001848 complement binding; GO:0001849 complement component C1q binding; GO:0003824 catalytic activity; GO:0004175 endopeptidase activity; GO:0004252 serine-type endopeptidase activity; GO:0005488 binding; GO:0005515 protein binding; GO:0008233 peptidase activity; GO:0008236 serine-type peptidase activity; GO:0016787 hydrolase activity; GO:0017171 serine hydrolase a…	K03989	C4; complement component 4	map04610 Complement and coagulation cascades; map05133 Pertussis; map05150 Staphylococcus aureus infection; map05322 Systemic lupus erythematosus	PF01835; PF07703; PF01821; PF07678; PF07677; PF01759	MG2 domain; Alpha-2-macroglobulin family N-terminal region; Anaphylotoxin-like domain; A-macroglobulin complement component; A-macroglobulin receptor; UNC-6/NTR/C345C module
P01837	Immunoglobulin kappa constant OS=Mus musculus OX=10090 GN=Igkc	0.669	Down	0.0171198	Igkc	1.1	0.98	1.039	1.596	0.8	0.813	0.846	0.694	extracellular				K06554	IGLL1, IGLL, CD179b; immunoglobulin lambda-like polypeptide 1	map05340 Primary immunodeficiency	PF07654	Immunoglobulin C1-set domain
P01900	"H-2 class I histocompatibility antigen, D-D alpha chain OS=Mus musculus OX=10090 GN=H2-D1"	2.047	Up	0.00059593	H2-D1	0.738	0.65	0.649	0.588	1.123	1.17	1.359	1.721	mitochondria	GO:0000003 reproduction; GO:0001910 regulation of leukocyte mediated cytotoxicity; GO:0001912 positive regulation of leukocyte mediated cytotoxicity; GO:0001914 regulation of T cell mediated cytotoxicity; GO:0001916 positive regulation of T cell mediated cytotoxicity; GO:0002376 immune system process; GO:0002474 antigen processing and presentation of peptide antigen via MHC class I; GO:0002478 an…	GO:0005576 extracellular region; GO:0005615 extracellular space; GO:0005622 intracellular; GO:0005623 cell; GO:0005737 cytoplasm; GO:0005783 endoplasmic reticulum; GO:0005789 endoplasmic reticulum membrane; GO:0005794 Golgi apparatus; GO:0005795 Golgi stack; GO:0005797 Golgi medial cisterna; GO:0005886 plasma membrane; GO:0009897 external side of plasma membrane; GO:0009986 cell surface; GO:00125…	GO:0003823 antigen binding; GO:0005102 receptor binding; GO:0005488 binding; GO:0005515 protein binding; GO:0030881 beta-2-microglobulin binding; GO:0033218 amide binding; GO:0042277 peptide binding; GO:0042605 peptide antigen binding; GO:0042608 T cell receptor binding; GO:0044877 macromolecular complex binding; GO:0046977 TAP binding; GO:0046982 protein heterodimerization activity; GO:0046983 p…	K06751	MHC1; MHC class I antigen	map04144 Endocytosis; map04145 Phagosome; map04218 Cellular senescence; map04514 Cell adhesion molecules (CAMs); map04612 Antigen processing and presentation; map04940 Type I diabetes mellitus; map05163 Human cytomegalovirus infection; map05165 Human papillomavirus infection; map05166 Human T-cell leukemia virus 1 infection; map05167 Kaposi sarcoma-associated herpesvirus infection; map05168 Herpe…	PF00129; PF07654	Class I Histocompatibility antigen, domains alpha 1 and 2; Immunoglobulin C1-set domain
P01902	"H-2 class I histocompatibility antigen, K-D alpha chain OS=Mus musculus OX=10090 GN=H2-K1"	1.935	Up	0.0092819	H2-K1	0.653	0.687	0.695	0.691	1.08	1.148	1.306	1.742	extracellular	GO:0000003 reproduction; GO:0001910 regulation of leukocyte mediated cytotoxicity; GO:0001912 positive regulation of leukocyte mediated cytotoxicity; GO:0001914 regulation of T cell mediated cytotoxicity; GO:0001916 positive regulation of T cell mediated cytotoxicity; GO:0002376 immune system process; GO:0002474 antigen processing and presentation of peptide antigen via MHC class I; GO:0002478 an…	GO:0005576 extracellular region; GO:0005615 extracellular space; GO:0005622 intracellular; GO:0005623 cell; GO:0005737 cytoplasm; GO:0005783 endoplasmic reticulum; GO:0005789 endoplasmic reticulum membrane; GO:0005794 Golgi apparatus; GO:0005795 Golgi stack; GO:0005797 Golgi medial cisterna; GO:0005886 plasma membrane; GO:0009897 external side of plasma membrane; GO:0009986 cell surface; GO:00125…	GO:0003823 antigen binding; GO:0005102 receptor binding; GO:0005488 binding; GO:0005515 protein binding; GO:0030881 beta-2-microglobulin binding; GO:0033218 amide binding; GO:0042277 peptide binding; GO:0042605 peptide antigen binding; GO:0042608 T cell receptor binding; GO:0044877 macromolecular complex binding; GO:0046977 TAP binding; GO:0046982 protein heterodimerization activity; GO:0046983 p…	K06751	MHC1; MHC class I antigen	map04144 Endocytosis; map04145 Phagosome; map04218 Cellular senescence; map04514 Cell adhesion molecules (CAMs); map04612 Antigen processing and presentation; map04940 Type I diabetes mellitus; map05163 Human cytomegalovirus infection; map05165 Human papillomavirus infection; map05166 Human T-cell leukemia virus 1 infection; map05167 Kaposi sarcoma-associated herpesvirus infection; map05168 Herpe…	PF00129; PF07654	Class I Histocompatibility antigen, domains alpha 1 and 2; Immunoglobulin C1-set domain
P02772	Alpha-fetoprotein OS=Mus musculus OX=10090 GN=Afp	0.37	Down	0.0021577	Afp	1.92	1.049	1.805	1.063	0.535	0.672	0.524	0.426	extracellular	GO:0000003 reproduction; GO:0001542 ovulation from ovarian follicle; GO:0001889 liver development; GO:0003006 developmental process involved in reproduction; GO:0006464 cellular protein modification process; GO:0006629 lipid metabolic process; GO:0006807 nitrogen compound metabolic process; GO:0007154 cell communication; GO:0007165 signal transduction; GO:0007166 cell surface receptor signaling p…	GO:0005576 extracellular region; GO:0005615 extracellular space; GO:0005622 intracellular; GO:0005623 cell; GO:0005737 cytoplasm; GO:0005783 endoplasmic reticulum; GO:0005788 endoplasmic reticulum lumen; GO:0012505 endomembrane system; GO:0031974 membrane-enclosed lumen; GO:0043226 organelle; GO:0043227 membrane-bounded organelle; GO:0043229 intracellular organelle; GO:0043231 intracellular membr…		K16144	AFP; alpha-fetoprotein	map04390 Hippo signaling pathway	PF00273	Serum albumin family
P02802	Metallothionein-1 OS=Mus musculus OX=10090 GN=Mt1	2.187	Up	0.00038288	Mt1	0.493	0.635	0.723	0.652	1.279	1.518	1.545	1.131	extracellular							PF00131	Metallothionein
P04186	Complement factor B OS=Mus musculus OX=10090 GN=Cfb	1.293	Up	0.0096796	Cfb	0.82	0.783	0.834	1.057	1.149	1.068	1.121	1.179	extracellular	GO:0002252 immune effector process; GO:0002253 activation of immune response; GO:0002376 immune system process; GO:0002673 regulation of acute inflammatory response; GO:0002682 regulation of immune system process; GO:0002684 positive regulation of immune system process; GO:0002697 regulation of immune effector process; GO:0002920 regulation of humoral immune response; GO:0006508 proteolysis; GO:0…	GO:0005576 extracellular region; GO:0005615 extracellular space; GO:0005623 cell; GO:0005886 plasma membrane; GO:0016020 membrane; GO:0044421 extracellular region part; GO:0044464 cell part; GO:0071944 cell periphery;	GO:0001848 complement binding; GO:0003824 catalytic activity; GO:0004175 endopeptidase activity; GO:0004252 serine-type endopeptidase activity; GO:0005488 binding; GO:0005515 protein binding; GO:0008233 peptidase activity; GO:0008236 serine-type peptidase activity; GO:0016787 hydrolase activity; GO:0017171 serine hydrolase activity; GO:0070011 peptidase activity, acting on L-amino acid peptides;	K01335	CFB; complement factor B [EC:3.4.21.47]	map04610 Complement and coagulation cascades; map05150 Staphylococcus aureus infection	PF00084; PF00092; PF00089	Sushi domain (SCR repeat); von Willebrand factor type A domain; Trypsin
P06537	Glucocorticoid receptor OS=Mus musculus OX=10090 GN=Nr3c1	0.663	Down	0.00135952	Nr3c1	1.354	1.166	1.21	1.089	0.753	0.936	0.719	0.789	nucleus	GO:0000003 reproduction; GO:0000122 negative regulation of transcription from RNA polymerase II promoter; GO:0001558 regulation of cell growth; GO:0002009 morphogenesis of an epithelium; GO:0003008 system process; GO:0003012 muscle system process; GO:0003013 circulatory system process; GO:0003018 vascular process in circulatory system; GO:0006109 regulation of carbohydrate metabolic process; GO:0…	GO:0005622 intracellular; GO:0005623 cell; GO:0005634 nucleus; GO:0005654 nucleoplasm; GO:0005737 cytoplasm; GO:0005739 mitochondrion; GO:0005759 mitochondrial matrix; GO:0005829 cytosol; GO:0014069 postsynaptic density; GO:0016020 membrane; GO:0016604 nuclear body; GO:0016607 nuclear speck; GO:0030425 dendrite; GO:0031974 membrane-enclosed lumen; GO:0031981 nuclear lumen; GO:0032279 asymmetric s…	GO:0000976 transcription regulatory region sequence-specific DNA binding; GO:0000977 RNA polymerase II regulatory region sequence-specific DNA binding; GO:0000978 RNA polymerase II core promoter proximal region sequence-specific DNA binding; GO:0000981 RNA polymerase II transcription factor activity, sequence-specific DNA binding; GO:0000982 transcription factor activity, RNA polymerase II core p…	K05771	NR3C1, GR; glucocorticoid receptor	map04080 Neuroactive ligand-receptor interaction	PF00105; PF00104	Zinc finger, C4 type (two domains); Ligand-binding domain of nuclear hormone receptor
P06728	Apolipoprotein A-IV OS=Mus musculus OX=10090 GN=Apoa4	0.55	Down	0.0043813	Apoa4	1.257	1.159	1.266	1.445	0.723	0.925	0.487	0.684	extracellular	GO:0000302 response to reactive oxygen species; GO:0000303 response to superoxide; GO:0000305 response to oxygen radical; GO:0001523 retinoid metabolic process; GO:0002227 innate immune response in mucosa; GO:0002251 organ or tissue specific immune response; GO:0002376 immune system process; GO:0002385 mucosal immune response; GO:0006066 alcohol metabolic process; GO:0006629 lipid metabolic proce…	GO:0005576 extracellular region; GO:0005615 extracellular space; GO:0005622 intracellular; GO:0005623 cell; GO:0005737 cytoplasm; GO:0005768 endosome; GO:0005769 early endosome; GO:0005783 endoplasmic reticulum; GO:0005788 endoplasmic reticulum lumen; GO:0005829 cytosol; GO:0012505 endomembrane system; GO:0031410 cytoplasmic vesicle; GO:0031974 membrane-enclosed lumen; GO:0031982 vesicle; GO:0032…	GO:0005102 receptor binding; GO:0005215 transporter activity; GO:0005319 lipid transporter activity; GO:0005488 binding; GO:0005496 steroid binding; GO:0005507 copper ion binding; GO:0005515 protein binding; GO:0005543 phospholipid binding; GO:0008047 enzyme activator activity; GO:0008289 lipid binding; GO:0015248 sterol transporter activity; GO:0015485 cholesterol binding; GO:0016209 antioxidant…	K08760	APOA4; apolipoprotein A-IV	map04975 Fat digestion and absorption; map04977 Vitamin digestion and absorption; map04979 Cholesterol metabolism	PF01442	Apolipoprotein A1/A4/E domain
P06800	Receptor-type tyrosine-protein phosphatase C OS=Mus musculus OX=10090 GN=Ptprc	1.723	Up	0.0024383	Ptprc	0.756	0.912	0.61	0.667	1.196	1.44	1.072	1.366	extracellular	GO:0000018 regulation of DNA recombination; GO:0000187 activation of MAPK activity; GO:0001501 skeletal system development; GO:0001775 cell activation; GO:0001910 regulation of leukocyte mediated cytotoxicity; GO:0001911 negative regulation of leukocyte mediated cytotoxicity; GO:0001912 positive regulation of leukocyte mediated cytotoxicity; GO:0001914 regulation of T cell mediated cytotoxicity; …	GO:0005622 intracellular; GO:0005623 cell; GO:0005737 cytoplasm; GO:0005886 plasma membrane; GO:0005887 integral component of plasma membrane; GO:0005912 adherens junction; GO:0005924 cell-substrate adherens junction; GO:0005925 focal adhesion; GO:0009897 external side of plasma membrane; GO:0009898 cytoplasmic side of plasma membrane; GO:0009986 cell surface; GO:0012505 endomembrane system; GO:0…	GO:0003824 catalytic activity; GO:0004721 phosphoprotein phosphatase activity; GO:0004725 protein tyrosine phosphatase activity; GO:0004888 transmembrane signaling receptor activity; GO:0005001 transmembrane receptor protein tyrosine phosphatase activity; GO:0005488 binding; GO:0005515 protein binding; GO:0005539 glycosaminoglycan binding; GO:0008201 heparin binding; GO:0016787 hydrolase activity…	K06478	PTPRC, CD45; receptor-type tyrosine-protein phosphatase C [EC:3.1.3.48]	map04514 Cell adhesion molecules (CAMs); map04660 T cell receptor signaling pathway; map04666 Fc gamma R-mediated phagocytosis; map05340 Primary immunodeficiency	PF00102	Protein-tyrosine phosphatase
P07309	Transthyretin OS=Mus musculus OX=10090 GN=Ttr	0.68	Down	0.0002607	Ttr	1.191	1.151	1.143	1.272	0.748	0.849	0.89	0.748	extracellular	GO:0001523 retinoid metabolic process; GO:0001775 cell activation; GO:0002252 immune effector process; GO:0002263 cell activation involved in immune response; GO:0002274 myeloid leukocyte activation; GO:0002275 myeloid cell activation involved in immune response; GO:0002283 neutrophil activation involved in immune response; GO:0002366 leukocyte activation involved in immune response; GO:0002376 i…	GO:0000323 lytic vacuole; GO:0005576 extracellular region; GO:0005615 extracellular space; GO:0005622 intracellular; GO:0005623 cell; GO:0005737 cytoplasm; GO:0005764 lysosome; GO:0005766 primary lysosome; GO:0005773 vacuole; GO:0005775 vacuolar lumen; GO:0012505 endomembrane system; GO:0030141 secretory granule; GO:0031410 cytoplasmic vesicle; GO:0031974 membrane-enclosed lumen; GO:0031982 vesic…	GO:0005488 binding; GO:0005515 protein binding; GO:0036094 small molecule binding; GO:0042562 hormone binding; GO:0042802 identical protein binding; GO:0046982 protein heterodimerization activity; GO:0046983 protein dimerization activity; GO:0070324 thyroid hormone binding;	K20731	TTR; transthyretin	map04918 Thyroid hormone synthesis	PF00576	HIUase/Transthyretin family
P07724	Serum albumin OS=Mus musculus OX=10090 GN=Alb	0.786	Down	0.035336	Alb	1.115	1.002	1.031	1.341	0.851	0.971	0.955	0.752	extracellular	GO:0001897 cytolysis by symbiont of host cells; GO:0001906 cell killing; GO:0001907 killing by symbiont of host cells; GO:0002576 platelet degranulation; GO:0003008 system process; GO:0003013 circulatory system process; GO:0003018 vascular process in circulatory system; GO:0006464 cellular protein modification process; GO:0006807 nitrogen compound metabolic process; GO:0006810 transport; GO:00068…	GO:0005576 extracellular region; GO:0005604 basement membrane; GO:0005615 extracellular space; GO:0005622 intracellular; GO:0005623 cell; GO:0005737 cytoplasm; GO:0005783 endoplasmic reticulum; GO:0005788 endoplasmic reticulum lumen; GO:0005794 Golgi apparatus; GO:0012505 endomembrane system; GO:0030141 secretory granule; GO:0031012 extracellular matrix; GO:0031091 platelet alpha granule; GO:0031…	GO:0003676 nucleic acid binding; GO:0003677 DNA binding; GO:0005488 binding; GO:0005504 fatty acid binding; GO:0005507 copper ion binding; GO:0005515 protein binding; GO:0008144 drug binding; GO:0008270 zinc ion binding; GO:0008289 lipid binding; GO:0015643 toxic substance binding; GO:0016209 antioxidant activity; GO:0019842 vitamin binding; GO:0019899 enzyme binding; GO:0030170 pyridoxal phospha…	K16141	ALB; serum albumin	map04918 Thyroid hormone synthesis	PF00273	Serum albumin family
P07759	Serine protease inhibitor A3K OS=Mus musculus OX=10090 GN=Serpina3k	2.89	Up	0.00139698	Serpina3k	0.448	0.338	0.453	0.815	1.556	1.601	1.59	1.19	endoplasmic reticulum	GO:0001775 cell activation; GO:0001894 tissue homeostasis; GO:0002252 immune effector process; GO:0002263 cell activation involved in immune response; GO:0002274 myeloid leukocyte activation; GO:0002275 myeloid cell activation involved in immune response; GO:0002283 neutrophil activation involved in immune response; GO:0002366 leukocyte activation involved in immune response; GO:0002376 immune sy…	GO:0000323 lytic vacuole; GO:0005576 extracellular region; GO:0005615 extracellular space; GO:0005622 intracellular; GO:0005623 cell; GO:0005634 nucleus; GO:0005737 cytoplasm; GO:0005764 lysosome; GO:0005766 primary lysosome; GO:0005773 vacuole; GO:0005775 vacuolar lumen; GO:0012505 endomembrane system; GO:0030141 secretory granule; GO:0031091 platelet alpha granule; GO:0031093 platelet alpha gra…	GO:0003676 nucleic acid binding; GO:0003677 DNA binding; GO:0004857 enzyme inhibitor activity; GO:0004866 endopeptidase inhibitor activity; GO:0004867 serine-type endopeptidase inhibitor activity; GO:0004869 cysteine-type endopeptidase inhibitor activity; GO:0005488 binding; GO:0030234 enzyme regulator activity; GO:0030414 peptidase inhibitor activity; GO:0061134 peptidase regulator activity; GO:…	K04525	SERPINA; serpin A		PF00079	Serpin (serine protease inhibitor)
P09602	Non-histone chromosomal protein HMG-17 OS=Mus musculus OX=10090 GN=Hmgn2	1.396	Up	0.020842	Hmgn2	0.834	0.914	0.797	0.851	0.994	1.406	1.365	0.975	nucleus	GO:0000122 negative regulation of transcription from RNA polymerase II promoter; GO:0006355 regulation of transcription, DNA-templated; GO:0006357 regulation of transcription from RNA polymerase II promoter; GO:0009889 regulation of biosynthetic process; GO:0009890 negative regulation of biosynthetic process; GO:0009892 negative regulation of metabolic process; GO:0010468 regulation of gene expre…	GO:0005622 intracellular; GO:0005623 cell; GO:0005634 nucleus; GO:0043226 organelle; GO:0043227 membrane-bounded organelle; GO:0043229 intracellular organelle; GO:0043231 intracellular membrane-bounded organelle; GO:0044424 intracellular part; GO:0044464 cell part;		K11300	HMGN2; high-mobility group nucleosome-binding domain-containing protein 2
P11859	Angiotensinogen OS=Mus musculus OX=10090 GN=Agt	1.992	Up	0.000142543	Agt	0.645	0.692	0.618	0.695	1.17	1.599	1.348	1.163	extracellular	GO:0000003 reproduction; GO:0000165 MAPK cascade; GO:0001505 regulation of neurotransmitter levels; GO:0001542 ovulation from ovarian follicle; GO:0001543 ovarian follicle rupture; GO:0001558 regulation of cell growth; GO:0001568 blood vessel development; GO:0001655 urogenital system development; GO:0001657 ureteric bud development; GO:0001658 branching involved in ureteric bud morphogenesis; GO:…	GO:0005576 extracellular region; GO:0005615 extracellular space; GO:0005622 intracellular; GO:0005623 cell; GO:0005737 cytoplasm; GO:0005829 cytosol; GO:0044421 extracellular region part; GO:0044424 intracellular part; GO:0044444 cytoplasmic part; GO:0044464 cell part;	GO:0001664 G-protein coupled receptor binding; GO:0004857 enzyme inhibitor activity; GO:0004866 endopeptidase inhibitor activity; GO:0004867 serine-type endopeptidase inhibitor activity; GO:0005102 receptor binding; GO:0005179 hormone activity; GO:0005488 binding; GO:0005515 protein binding; GO:0008047 enzyme activator activity; GO:0008083 growth factor activity; GO:0016176 superoxide-generating …	K09821	AGT, SERPINA8; angiotensinogen	map04072 Phospholipase D signaling pathway; map04080 Neuroactive ligand-receptor interaction; map04261 Adrenergic signaling in cardiomyocytes; map04270 Vascular smooth muscle contraction; map04614 Renin-angiotensin system; map04924 Renin secretion; map04925 Aldosterone synthesis and secretion; map04927 Cortisol synthesis and secretion; map04931 Insulin resistance; map04933 AGE-RAGE signaling path…	PF00079	Serpin (serine protease inhibitor)
P12025	Midkine OS=Mus musculus OX=10090 GN=Mdk	0.776	Down	0.0032805	Mdk	1.211	1.061	1.112	1.123	0.946	0.814	0.795	0.944	extracellular	GO:0001662 behavioral fear response; GO:0002209 behavioral defense response; GO:0003008 system process; GO:0006355 regulation of transcription, DNA-templated; GO:0006928 movement of cell or subcellular component; GO:0006950 response to stress; GO:0006952 defense response; GO:0007154 cell communication; GO:0007165 signal transduction; GO:0007166 cell surface receptor signaling pathway; GO:0007219 …	GO:0005576 extracellular region; GO:0005622 intracellular; GO:0005623 cell; GO:0005737 cytoplasm; GO:0042995 cell projection; GO:0044424 intracellular part; GO:0044464 cell part;	GO:0005102 receptor binding; GO:0005488 binding; GO:0005515 protein binding; GO:0005539 glycosaminoglycan binding; GO:0008083 growth factor activity; GO:0008201 heparin binding; GO:0030545 receptor regulator activity; GO:0043167 ion binding; GO:0043168 anion binding; GO:0048018 receptor agonist activity; GO:0097367 carbohydrate derivative binding; GO:0098772 molecular function regulator; GO:19016…	K06828	MDK; midkine		PF05196; PF01091	PTN/MK heparin-binding protein family, N-terminal domain; PTN/MK heparin-binding protein family, C-terminal domain
P14106	Complement C1q subcomponent subunit B OS=Mus musculus OX=10090 GN=C1qb	1.42	Up	0.00138443	C1qb	0.779	0.869	0.887	0.778	1.009	1.187	1.265	1.244	extracellular	GO:0002250 adaptive immune response; GO:0002252 immune effector process; GO:0002253 activation of immune response; GO:0002376 immune system process; GO:0002443 leukocyte mediated immunity; GO:0002449 lymphocyte mediated immunity; GO:0002455 humoral immune response mediated by circulating immunoglobulin; GO:0002460 adaptive immune response based on somatic recombination of immune receptors built f…	GO:0005576 extracellular region; GO:0005602 complement component C1 complex; GO:0005615 extracellular space; GO:0032991 macromolecular complex; GO:0044421 extracellular region part;	GO:0003824 catalytic activity; GO:0004175 endopeptidase activity; GO:0004252 serine-type endopeptidase activity; GO:0005488 binding; GO:0005515 protein binding; GO:0008233 peptidase activity; GO:0008236 serine-type peptidase activity; GO:0016787 hydrolase activity; GO:0017171 serine hydrolase activity; GO:0042802 identical protein binding; GO:0042803 protein homodimerization activity; GO:0046983 …	K03987	C1QB; complement C1q subcomponent subunit B	map04610 Complement and coagulation cascades; map05020 Prion diseases; map05133 Pertussis; map05142 Chagas disease (American trypanosomiasis); map05150 Staphylococcus aureus infection; map05322 Systemic lupus erythematosus	PF00386	C1q domain
P15105	Glutamine synthetase OS=Mus musculus OX=10090 GN=Glul	1.272	Up	0.00039521	Glul	0.915	0.828	0.937	0.848	1.117	1.099	1.177	1.095	cytoplasm	GO:0001504 neurotransmitter uptake; GO:0001505 regulation of neurotransmitter levels; GO:0002791 regulation of peptide secretion; GO:0002793 positive regulation of peptide secretion; GO:0006082 organic acid metabolic process; GO:0006520 cellular amino acid metabolic process; GO:0006536 glutamate metabolic process; GO:0006538 glutamate catabolic process; GO:0006541 glutamine metabolic process; GO:…	GO:0005622 intracellular; GO:0005623 cell; GO:0005737 cytoplasm; GO:0005739 mitochondrion; GO:0005783 endoplasmic reticulum; GO:0005791 rough endoplasmic reticulum; GO:0005829 cytosol; GO:0012505 endomembrane system; GO:0030424 axon; GO:0032991 macromolecular complex; GO:0033267 axon part; GO:0036477 somatodendritic compartment; GO:0042995 cell projection; GO:0043005 neuron projection; GO:0043025…	GO:0000166 nucleotide binding; GO:0000287 magnesium ion binding; GO:0003824 catalytic activity; GO:0004356 glutamate-ammonia ligase activity; GO:0005488 binding; GO:0005515 protein binding; GO:0005524 ATP binding; GO:0008144 drug binding; GO:0016211 ammonia ligase activity; GO:0016595 glutamate binding; GO:0016597 amino acid binding; GO:0016874 ligase activity; GO:0016879 ligase activity, forming…	K01915	glnA, GLUL; glutamine synthetase [EC:6.3.1.2]	map00220 Arginine biosynthesis; map00250 Alanine, aspartate and glutamate metabolism; map00630 Glyoxylate and dicarboxylate metabolism; map00910 Nitrogen metabolism; map01100 Metabolic pathways; map01230 Biosynthesis of amino acids; map04217 Necroptosis; map04724 Glutamatergic synapse; map04727 GABAergic synapse	PF03951; PF00120	Glutamine synthetase, beta-Grasp domain; Glutamine synthetase, catalytic domain
P17809	"Solute carrier family 2, facilitated glucose transporter member 1 OS=Mus musculus OX=10090 GN=Slc2a1"	1.435	Up	0.00027703	Slc2a1	0.812	0.843	0.759	0.917	1.227	1.219	1.233	1.101	plasma membrane	GO:0000003 reproduction; GO:0002791 regulation of peptide secretion; GO:0005975 carbohydrate metabolic process; GO:0005984 disaccharide metabolic process; GO:0005988 lactose metabolic process; GO:0005989 lactose biosynthetic process; GO:0005996 monosaccharide metabolic process; GO:0006082 organic acid metabolic process; GO:0006732 coenzyme metabolic process; GO:0006766 vitamin metabolic process; …	GO:0000139 Golgi membrane; GO:0001939 female pronucleus; GO:0005622 intracellular; GO:0005623 cell; GO:0005634 nucleus; GO:0005737 cytoplasm; GO:0005794 Golgi apparatus; GO:0005829 cytosol; GO:0005856 cytoskeleton; GO:0005886 plasma membrane; GO:0005887 integral component of plasma membrane; GO:0005901 caveola; GO:0005911 cell-cell junction; GO:0005938 cell cortex; GO:0012505 endomembrane system;…	GO:0005215 transporter activity; GO:0005355 glucose transmembrane transporter activity; GO:0005488 binding; GO:0005515 protein binding; GO:0008509 anion transmembrane transporter activity; GO:0008514 organic anion transmembrane transporter activity; GO:0015075 ion transmembrane transporter activity; GO:0015144 carbohydrate transmembrane transporter activity; GO:0015145 monosaccharide transmembran…	K07299	SLC2A1, GLUT1; MFS transporter, SP family, solute carrier family 2 (facilitated glucose transporter), member 1	map04066 HIF-1 signaling pathway; map04911 Insulin secretion; map04919 Thyroid hormone signaling pathway; map04920 Adipocytokine signaling pathway; map04922 Glucagon signaling pathway; map04931 Insulin resistance; map04976 Bile secretion; map05166 Human T-cell leukemia virus 1 infection; map05200 Pathways in cancer; map05211 Renal cell carcinoma; map05230 Central carbon metabolism in cancer
P17918	Proliferating cell nuclear antigen OS=Mus musculus OX=10090 GN=Pcna	0.686	Down	0.00138042	Pcna	1.125	1.093	1.131	1.414	0.877	0.76	0.807	0.824	cytoplasm	GO:0000003 reproduction; GO:0000075 cell cycle checkpoint; GO:0000077 DNA damage checkpoint; GO:0000082 G1/S transition of mitotic cell cycle; GO:0000083 regulation of transcription involved in G1/S transition of mitotic cell cycle; GO:0000122 negative regulation of transcription from RNA polymerase II promoter; GO:0000278 mitotic cell cycle; GO:0000302 response to reactive oxygen species; GO:000…	GO:0000228 nuclear chromosome; GO:0000307 cyclin-dependent protein kinase holoenzyme complex; GO:0005622 intracellular; GO:0005623 cell; GO:0005634 nucleus; GO:0005652 nuclear lamina; GO:0005654 nucleoplasm; GO:0005657 replication fork; GO:0005663 DNA replication factor C complex; GO:0005694 chromosome; GO:0005813 centrosome; GO:0005815 microtubule organizing center; GO:0005856 cytoskeleton; GO:0…	GO:0000700 mismatch base pair DNA N-glycosylase activity; GO:0000701 purine-specific mismatch base pair DNA N-glycosylase activity; GO:0003676 nucleic acid binding; GO:0003677 DNA binding; GO:0003682 chromatin binding; GO:0003684 damaged DNA binding; GO:0003690 double-stranded DNA binding; GO:0003824 catalytic activity; GO:0005102 receptor binding; GO:0005488 binding; GO:0005515 protein binding; …	K04802	PCNA; proliferating cell nuclear antigen	map03030 DNA replication; map03410 Base excision repair; map03420 Nucleotide excision repair; map03430 Mismatch repair; map04110 Cell cycle; map04530 Tight junction; map05161 Hepatitis B	PF00705; PF02747	Proliferating cell nuclear antigen, N-terminal domain; Proliferating cell nuclear antigen, C-terminal domain
P19324	Serpin H1 OS=Mus musculus OX=10090 GN=Serpinh1	0.73	Down	8.0306e-05	Serpinh1	1.154	1.114	1.129	1.259	0.864	0.843	0.808	0.882	extracellular	GO:0001501 skeletal system development; GO:0002062 chondrocyte differentiation; GO:0002063 chondrocyte development; GO:0003413 chondrocyte differentiation involved in endochondral bone morphogenesis; GO:0003433 chondrocyte development involved in endochondral bone morphogenesis; GO:0006807 nitrogen compound metabolic process; GO:0006950 response to stress; GO:0006986 response to unfolded protein;…	GO:0005622 intracellular; GO:0005623 cell; GO:0005737 cytoplasm; GO:0005783 endoplasmic reticulum; GO:0005788 endoplasmic reticulum lumen; GO:0005793 endoplasmic reticulum-Golgi intermediate compartment; GO:0012505 endomembrane system; GO:0016020 membrane; GO:0031974 membrane-enclosed lumen; GO:0043226 organelle; GO:0043227 membrane-bounded organelle; GO:0043229 intracellular organelle; GO:004323…	GO:0004857 enzyme inhibitor activity; GO:0004866 endopeptidase inhibitor activity; GO:0004867 serine-type endopeptidase inhibitor activity; GO:0005488 binding; GO:0005515 protein binding; GO:0005518 collagen binding; GO:0030234 enzyme regulator activity; GO:0030414 peptidase inhibitor activity; GO:0044877 macromolecular complex binding; GO:0051082 unfolded protein binding; GO:0061134 peptidase re…	K09501	SERPINH1, HSP47; serpin peptidase inhibitor, clade H, member 1		PF00079	Serpin (serine protease inhibitor)
P21614	Vitamin D-binding protein OS=Mus musculus OX=10090 GN=Gc	0.55	Down	0.00020306	Gc	1.434	1.137	1.29	1.305	0.775	0.736	0.596	0.733	extracellular	GO:0000003 reproduction; GO:0006629 lipid metabolic process; GO:0006766 vitamin metabolic process; GO:0006775 fat-soluble vitamin metabolic process; GO:0006810 transport; GO:0007275 multicellular organism development; GO:0007565 female pregnancy; GO:0007589 body fluid secretion; GO:0007595 lactation; GO:0008152 metabolic process; GO:0008202 steroid metabolic process; GO:0009605 response to extern…	GO:0000323 lytic vacuole; GO:0005576 extracellular region; GO:0005615 extracellular space; GO:0005622 intracellular; GO:0005623 cell; GO:0005737 cytoplasm; GO:0005764 lysosome; GO:0005773 vacuole; GO:0005775 vacuolar lumen; GO:0005829 cytosol; GO:0030424 axon; GO:0031974 membrane-enclosed lumen; GO:0042995 cell projection; GO:0043005 neuron projection; GO:0043202 lysosomal lumen; GO:0043226 organ…	GO:0003779 actin binding; GO:0005488 binding; GO:0005496 steroid binding; GO:0005499 vitamin D binding; GO:0005515 protein binding; GO:0008092 cytoskeletal protein binding; GO:0008144 drug binding; GO:0008289 lipid binding; GO:0019842 vitamin binding; GO:0036094 small molecule binding; GO:0097159 organic cyclic compound binding; GO:1902118 calcidiol binding; GO:1902271 D3 vitamins binding;	K12258	GC; vitamin D-binding protein		PF00273; PF09164	Serum albumin family; Vitamin D binding protein, domain III
P23242	Gap junction alpha-1 protein OS=Mus musculus OX=10090 GN=Gja1	1.243	Up	0.00085771	Gja1	0.947	0.834	0.904	0.894	1.082	1.14	1.055	1.171	plasma membrane	GO:0000003 reproduction; GO:0000902 cell morphogenesis; GO:0001101 response to acid chemical; GO:0001503 ossification; GO:0001508 action potential; GO:0001558 regulation of cell growth; GO:0001568 blood vessel development; GO:0001649 osteoblast differentiation; GO:0001654 eye development; GO:0001701 in utero embryonic development; GO:0001764 neuron migration; GO:0001837 epithelial to mesenchymal …	GO:0000139 Golgi membrane; GO:0000323 lytic vacuole; GO:0005622 intracellular; GO:0005623 cell; GO:0005634 nucleus; GO:0005654 nucleoplasm; GO:0005737 cytoplasm; GO:0005739 mitochondrion; GO:0005740 mitochondrial envelope; GO:0005741 mitochondrial outer membrane; GO:0005764 lysosome; GO:0005768 endosome; GO:0005769 early endosome; GO:0005770 late endosome; GO:0005771 multivesicular body; GO:00057…	GO:0005102 receptor binding; GO:0005215 transporter activity; GO:0005243 gap junction channel activity; GO:0005488 binding; GO:0005515 protein binding; GO:0008092 cytoskeletal protein binding; GO:0015075 ion transmembrane transporter activity; GO:0015267 channel activity; GO:0015631 tubulin binding; GO:0017124 SH3 domain binding; GO:0019899 enzyme binding; GO:0019900 kinase binding; GO:0019901 pr…	K07372	GJA1, CX43; gap junction alpha-1 protein	map04540 Gap junction; map05131 Shigellosis; map05412 Arrhythmogenic right ventricular cardiomyopathy (ARVC)
P28063	Proteasome subunit beta type-8 OS=Mus musculus OX=10090 GN=Psmb8	1.449	Up	0.00066161	Psmb8	0.802	0.813	0.786	0.87	1.076	1.112	1.188	1.365	nucleus	GO:0002376 immune system process; GO:0006464 cellular protein modification process; GO:0006508 proteolysis; GO:0006807 nitrogen compound metabolic process; GO:0006950 response to stress; GO:0006952 defense response; GO:0006955 immune response; GO:0007154 cell communication; GO:0007165 signal transduction; GO:0007166 cell surface receptor signaling pathway; GO:0008152 metabolic process; GO:0009987…	GO:0000502 proteasome complex; GO:0005622 intracellular; GO:0005623 cell; GO:0005634 nucleus; GO:0005654 nucleoplasm; GO:0005737 cytoplasm; GO:0005829 cytosol; GO:0005839 proteasome core complex; GO:0019774 proteasome core complex, beta-subunit complex; GO:0031974 membrane-enclosed lumen; GO:0031981 nuclear lumen; GO:0032991 macromolecular complex; GO:0043226 organelle; GO:0043227 membrane-bounde…		K02740	PSMB8, LMP7; 20S proteasome subunit beta 8 [EC:3.4.25.1]	map03050 Proteasome	PF00227	Proteasome subunit
P30412	Peptidyl-prolyl cis-trans isomerase C OS=Mus musculus OX=10090 GN=Ppic	0.727	Down	0.0031407	Ppic	1.257	1.059	1.097	1.269	0.861	0.916	0.737	0.89	extracellular	GO:0000413 protein peptidyl-prolyl isomerization; GO:0006464 cellular protein modification process; GO:0006807 nitrogen compound metabolic process; GO:0008152 metabolic process; GO:0009987 cellular process; GO:0018193 peptidyl-amino acid modification; GO:0018208 peptidyl-proline modification; GO:0019538 protein metabolic process; GO:0036211 protein modification process; GO:0043170 macromolecule m…		GO:0003755 peptidyl-prolyl cis-trans isomerase activity; GO:0003824 catalytic activity; GO:0005488 binding; GO:0008144 drug binding; GO:0016018 cyclosporin A binding; GO:0016853 isomerase activity; GO:0016859 cis-trans isomerase activity; GO:0033218 amide binding; GO:0042277 peptide binding;	K09563	PPIC, CYPC; peptidyl-prolyl isomerase C (cyclophilin C) [EC:5.2.1.8]		PF00160	Cyclophilin type peptidyl-prolyl cis-trans isomerase/CLD
P30416	Peptidyl-prolyl cis-trans isomerase FKBP4 OS=Mus musculus OX=10090 GN=Fkbp4	0.83	Down	6.2109e-05	Fkbp4	1.11	1.082	1.06	1.143	0.929	0.902	0.893	0.925	cytoplasm	GO:0000003 reproduction; GO:0000041 transition metal ion transport; GO:0000413 protein peptidyl-prolyl isomerization; GO:0001655 urogenital system development; GO:0003006 developmental process involved in reproduction; GO:0006457 protein folding; GO:0006463 steroid hormone receptor complex assembly; GO:0006464 cellular protein modification process; GO:0006807 nitrogen compound metabolic process; …	GO:0005622 intracellular; GO:0005623 cell; GO:0005634 nucleus; GO:0005654 nucleoplasm; GO:0005737 cytoplasm; GO:0005829 cytosol; GO:0030424 axon; GO:0030426 growth cone; GO:0030427 site of polarized growth; GO:0031974 membrane-enclosed lumen; GO:0031981 nuclear lumen; GO:0032991 macromolecular complex; GO:0033267 axon part; GO:0036477 somatodendritic compartment; GO:0042995 cell projection; GO:00…	GO:0000166 nucleotide binding; GO:0001882 nucleoside binding; GO:0001883 purine nucleoside binding; GO:0003755 peptidyl-prolyl cis-trans isomerase activity; GO:0003824 catalytic activity; GO:0005102 receptor binding; GO:0005488 binding; GO:0005515 protein binding; GO:0005524 ATP binding; GO:0005525 GTP binding; GO:0005527 macrolide binding; GO:0005528 FK506 binding; GO:0008092 cytoskeletal protei…	K09571	FKBP4_5; FK506-binding protein 4/5 [EC:5.2.1.8]	map04915 Estrogen signaling pathway	PF00254	FKBP-type peptidyl-prolyl cis-trans isomerase
P31001	Desmin OS=Mus musculus OX=10090 GN=Des	0.724	Down	0.026921	Des	1.146	1.015	1.456	1.022	0.932	0.834	0.909	0.685	mitochondria	GO:0003008 system process; GO:0003012 muscle system process; GO:0006928 movement of cell or subcellular component; GO:0006936 muscle contraction; GO:0006996 organelle organization; GO:0007010 cytoskeleton organization; GO:0007275 multicellular organism development; GO:0007517 muscle organ development; GO:0008016 regulation of heart contraction; GO:0009987 cellular process; GO:0016043 cellular com…	GO:0005622 intracellular; GO:0005623 cell; GO:0005634 nucleus; GO:0005737 cytoplasm; GO:0005829 cytosol; GO:0005856 cytoskeleton; GO:0005882 intermediate filament; GO:0005886 plasma membrane; GO:0005911 cell-cell junction; GO:0005912 adherens junction; GO:0005913 cell-cell adherens junction; GO:0005916 fascia adherens; GO:0005921 gap junction; GO:0014704 intercalated disc; GO:0016020 membrane; GO…	GO:0005198 structural molecule activity; GO:0005200 structural constituent of cytoskeleton; GO:0005488 binding; GO:0005515 protein binding; GO:0008092 cytoskeletal protein binding; GO:0042802 identical protein binding;	K07610	DES; desmin	map05410 Hypertrophic cardiomyopathy (HCM); map05412 Arrhythmogenic right ventricular cardiomyopathy (ARVC); map05414 Dilated cardiomyopathy (DCM)
P32261	Antithrombin-III OS=Mus musculus OX=10090 GN=Serpinc1	0.832	Down	0.0031167	Serpinc1	1.107	1.055	1.023	1.193	0.949	0.874	0.892	0.928	endoplasmic reticulum	GO:0006464 cellular protein modification process; GO:0006807 nitrogen compound metabolic process; GO:0006950 response to stress; GO:0007584 response to nutrient; GO:0007596 blood coagulation; GO:0007599 hemostasis; GO:0008152 metabolic process; GO:0009605 response to external stimulus; GO:0009611 response to wounding; GO:0009892 negative regulation of metabolic process; GO:0009987 cellular proces…	GO:0005576 extracellular region; GO:0005615 extracellular space; GO:0005622 intracellular; GO:0005623 cell; GO:0005737 cytoplasm; GO:0005783 endoplasmic reticulum; GO:0005788 endoplasmic reticulum lumen; GO:0005886 plasma membrane; GO:0012505 endomembrane system; GO:0016020 membrane; GO:0031974 membrane-enclosed lumen; GO:0043226 organelle; GO:0043227 membrane-bounded organelle; GO:0043229 intrac…	GO:0002020 protease binding; GO:0004857 enzyme inhibitor activity; GO:0004866 endopeptidase inhibitor activity; GO:0004867 serine-type endopeptidase inhibitor activity; GO:0005488 binding; GO:0005515 protein binding; GO:0005539 glycosaminoglycan binding; GO:0008201 heparin binding; GO:0019899 enzyme binding; GO:0030234 enzyme regulator activity; GO:0030414 peptidase inhibitor activity; GO:0042802…	K03911	SERPINC1, AT3; antithrombin III	map04610 Complement and coagulation cascades	PF00079	Serpin (serine protease inhibitor)
P37804	Transgelin OS=Mus musculus OX=10090 GN=Tagln	0.825	Down	0.0113574	Tagln	1.145	1.067	0.989	1.19	0.961	0.875	0.835	0.953	cytoplasm	GO:0009888 tissue development; GO:0009987 cellular process; GO:0030154 cell differentiation; GO:0030855 epithelial cell differentiation; GO:0032502 developmental process; GO:0048856 anatomical structure development; GO:0048869 cellular developmental process; GO:0060429 epithelium development;		GO:0003779 actin binding; GO:0005488 binding; GO:0005515 protein binding; GO:0008092 cytoskeletal protein binding; GO:0030674 protein binding, bridging; GO:0044877 macromolecular complex binding; GO:0051015 actin filament binding; GO:0060090 binding, bridging;	K20526	TAGLN; transgelin		PF00307	Calponin homology (CH) domain
P42225	Signal transducer and activator of transcription 1 OS=Mus musculus OX=10090 GN=Stat1	2.251	Up	0.00098022	Stat1	0.548	0.594	0.594	0.696	1.013	1.171	1.624	1.666	nucleus	GO:0000122 negative regulation of transcription from RNA polymerase II promoter; GO:0001655 urogenital system development; GO:0001656 metanephros development; GO:0001817 regulation of cytokine production; GO:0001819 positive regulation of cytokine production; GO:0001822 kidney development; GO:0001936 regulation of endothelial cell proliferation; GO:0001937 negative regulation of endothelial cell …	GO:0000228 nuclear chromosome; GO:0000785 chromatin; GO:0000790 nuclear chromatin; GO:0005622 intracellular; GO:0005623 cell; GO:0005634 nucleus; GO:0005654 nucleoplasm; GO:0005694 chromosome; GO:0005730 nucleolus; GO:0005737 cytoplasm; GO:0005829 cytosol; GO:0030424 axon; GO:0030425 dendrite; GO:0031974 membrane-enclosed lumen; GO:0031981 nuclear lumen; GO:0032991 macromolecular complex; GO:0036…	GO:0000976 transcription regulatory region sequence-specific DNA binding; GO:0000977 RNA polymerase II regulatory region sequence-specific DNA binding; GO:0000978 RNA polymerase II core promoter proximal region sequence-specific DNA binding; GO:0000979 RNA polymerase II core promoter sequence-specific DNA binding; GO:0000981 RNA polymerase II transcription factor activity, sequence-specific DNA b…	K11220	STAT1; signal transducer and activator of transcription 1	map04062 Chemokine signaling pathway; map04217 Necroptosis; map04380 Osteoclast differentiation; map04620 Toll-like receptor signaling pathway; map04621 NOD-like receptor signaling pathway; map04625 C-type lectin receptor signaling pathway; map04630 JAK-STAT signaling pathway; map04658 Th1 and Th2 cell differentiation; map04659 Th17 cell differentiation; map04917 Prolactin signaling pathway; map0…	PF02865; PF02864; PF00017; PF12162	STAT protein, protein interaction domain; STAT protein, DNA binding domain; SH2 domain; STAT1 TAZ2 binding domain
P47708	Rabphilin-3A OS=Mus musculus OX=10090 GN=Rph3a	4.584	Up	0.031681	Rph3a	0.326	0.4	0.325	0.354	2.621	2.345	0.722	0.753	cytoplasm	GO:0001505 regulation of neurotransmitter levels; GO:0006810 transport; GO:0006836 neurotransmitter transport; GO:0006887 exocytosis; GO:0006906 vesicle fusion; GO:0006996 organelle organization; GO:0007154 cell communication; GO:0007267 cell-cell signaling; GO:0007268 chemical synaptic transmission; GO:0007269 neurotransmitter secretion; GO:0007275 multicellular organism development; GO:0007399 …	GO:0005622 intracellular; GO:0005623 cell; GO:0005737 cytoplasm; GO:0005829 cytosol; GO:0005886 plasma membrane; GO:0008021 synaptic vesicle; GO:0012505 endomembrane system; GO:0012506 vesicle membrane; GO:0016020 membrane; GO:0019898 extrinsic component of membrane; GO:0030133 transport vesicle; GO:0030141 secretory granule; GO:0030658 transport vesicle membrane; GO:0030659 cytoplasmic vesicle m…	GO:0000149 SNARE binding; GO:0005488 binding; GO:0005509 calcium ion binding; GO:0005515 protein binding; GO:0005543 phospholipid binding; GO:0005544 calcium-dependent phospholipid binding; GO:0005546 phosphatidylinositol-4,5-bisphosphate binding; GO:0008270 zinc ion binding; GO:0008289 lipid binding; GO:0008430 selenium binding; GO:0019905 syntaxin binding; GO:0030276 clathrin binding; GO:003509…	K19938	RPH3A; rabphilin-3A		PF00168	C2 domain
P48025	Tyrosine-protein kinase SYK OS=Mus musculus OX=10090 GN=Syk	1.278	Up	0.025381	Syk	0.906	0.958	0.728	0.931	1.224	1.19	1.132	0.957	cytoplasm	GO:0000165 MAPK cascade; GO:0000187 activation of MAPK activity; GO:0001568 blood vessel development; GO:0001775 cell activation; GO:0001817 regulation of cytokine production; GO:0001819 positive regulation of cytokine production; GO:0001820 serotonin secretion; GO:0001932 regulation of protein phosphorylation; GO:0001934 positive regulation of protein phosphorylation; GO:0001944 vasculature deve…	GO:0005622 intracellular; GO:0005623 cell; GO:0005634 nucleus; GO:0005737 cytoplasm; GO:0005829 cytosol; GO:0005886 plasma membrane; GO:0009898 cytoplasmic side of plasma membrane; GO:0016020 membrane; GO:0019814 immunoglobulin complex; GO:0019815 B cell receptor complex; GO:0019897 extrinsic component of plasma membrane; GO:0019898 extrinsic component of membrane; GO:0030139 endocytic vesicle; G…	GO:0000166 nucleotide binding; GO:0001784 phosphotyrosine binding; GO:0003824 catalytic activity; GO:0004672 protein kinase activity; GO:0004674 protein serine/threonine kinase activity; GO:0004713 protein tyrosine kinase activity; GO:0004715 non-membrane spanning protein tyrosine kinase activity; GO:0005102 receptor binding; GO:0005178 integrin binding; GO:0005488 binding; GO:0005515 protein bin…	K05855	SYK; spleen tyrosine kinase [EC:2.7.10.2]	map04064 NF-kappa B signaling pathway; map04072 Phospholipase D signaling pathway; map04151 PI3K-Akt signaling pathway; map04380 Osteoclast differentiation; map04611 Platelet activation; map04625 C-type lectin receptor signaling pathway; map04650 Natural killer cell mediated cytotoxicity; map04662 B cell receptor signaling pathway; map04664 Fc epsilon RI signaling pathway; map04666 Fc gamma R-med…	PF00017; PF07714	SH2 domain; Protein tyrosine kinase
P53798	Squalene synthase OS=Mus musculus OX=10090 GN=Fdft1	0.77	Down	0.00147911	Fdft1	1.226	1.117	1.176	1.055	0.886	0.966	0.832	0.839	cytoplasm	GO:0006066 alcohol metabolic process; GO:0006629 lipid metabolic process; GO:0006644 phospholipid metabolic process; GO:0006694 steroid biosynthetic process; GO:0006695 cholesterol biosynthetic process; GO:0006720 isoprenoid metabolic process; GO:0006721 terpenoid metabolic process; GO:0006793 phosphorus metabolic process; GO:0006796 phosphate-containing compound metabolic process; GO:0008152 met…	GO:0005622 intracellular; GO:0005623 cell; GO:0005737 cytoplasm; GO:0005783 endoplasmic reticulum; GO:0005789 endoplasmic reticulum membrane; GO:0012505 endomembrane system; GO:0016020 membrane; GO:0016021 integral component of membrane; GO:0031224 intrinsic component of membrane; GO:0031984 organelle subcompartment; GO:0042175 nuclear outer membrane-endoplasmic reticulum membrane network; GO:004…	GO:0003824 catalytic activity; GO:0004310 farnesyl-diphosphate farnesyltransferase activity; GO:0004311 farnesyltranstransferase activity; GO:0004659 prenyltransferase activity; GO:0016740 transferase activity; GO:0016765 transferase activity, transferring alkyl or aryl (other than methyl) groups; GO:0051996 squalene synthase activity;	K00801	FDFT1; farnesyl-diphosphate farnesyltransferase [EC:2.5.1.21]	map00100 Steroid biosynthesis; map01100 Metabolic pathways	PF00494	Squalene/phytoene synthase
P54869	"Hydroxymethylglutaryl-CoA synthase, mitochondrial OS=Mus musculus OX=10090 GN=Hmgcs2"	1.69	Up	0.000124928	Hmgcs2	0.789	0.736	0.697	0.742	1.101	1.415	1.304	1.19	mitochondria	GO:0001101 response to acid chemical; GO:0001655 urogenital system development; GO:0001822 kidney development; GO:0001889 liver development; GO:0002237 response to molecule of bacterial origin; GO:0006091 generation of precursor metabolites and energy; GO:0006950 response to stress; GO:0007275 multicellular organism development; GO:0007399 nervous system development; GO:0007417 central nervous sy…	GO:0005622 intracellular; GO:0005623 cell; GO:0005737 cytoplasm; GO:0005739 mitochondrion; GO:0005759 mitochondrial matrix; GO:0031974 membrane-enclosed lumen; GO:0043226 organelle; GO:0043227 membrane-bounded organelle; GO:0043229 intracellular organelle; GO:0043231 intracellular membrane-bounded organelle; GO:0043233 organelle lumen; GO:0044422 organelle part; GO:0044424 intracellular part; GO:…	GO:0003824 catalytic activity; GO:0004421 hydroxymethylglutaryl-CoA synthase activity; GO:0016740 transferase activity; GO:0016746 transferase activity, transferring acyl groups; GO:0046912 transferase activity, transferring acyl groups, acyl groups converted into alkyl on transfer;	K01641	E2.3.3.10; hydroxymethylglutaryl-CoA synthase [EC:2.3.3.10]	map00072 Synthesis and degradation of ketone bodies; map00280 Valine, leucine and isoleucine degradation; map00650 Butanoate metabolism; map00900 Terpenoid backbone biosynthesis; map01100 Metabolic pathways; map03320 PPAR signaling pathway	PF01154; PF08540	Hydroxymethylglutaryl-coenzyme A synthase N terminal; Hydroxymethylglutaryl-coenzyme A synthase C terminal
P58854	Gamma-tubulin complex component 3 OS=Mus musculus OX=10090 GN=Tubgcp3	0.809	Down	0.0080202	Tubgcp3	1.13	1.233	1.065	1.01	0.82	0.907	0.963	0.9	mitochondria	GO:0000003 reproduction; GO:0000226 microtubule cytoskeleton organization; GO:0000278 mitotic cell cycle; GO:0000280 nuclear division; GO:0006996 organelle organization; GO:0007010 cytoskeleton organization; GO:0007017 microtubule-based process; GO:0007020 microtubule nucleation; GO:0007049 cell cycle; GO:0007051 spindle organization; GO:0007052 mitotic spindle organization; GO:0007098 centrosome…	GO:0000922 spindle pole; GO:0000923 equatorial microtubule organizing center; GO:0000930 gamma-tubulin complex; GO:0005622 intracellular; GO:0005623 cell; GO:0005737 cytoplasm; GO:0005813 centrosome; GO:0005814 centriole; GO:0005815 microtubule organizing center; GO:0005819 spindle; GO:0005827 polar microtubule; GO:0005829 cytosol; GO:0005856 cytoskeleton; GO:0005874 microtubule; GO:0005876 spind…	GO:0005198 structural molecule activity; GO:0005200 structural constituent of cytoskeleton; GO:0005488 binding; GO:0005515 protein binding; GO:0008092 cytoskeletal protein binding; GO:0015631 tubulin binding; GO:0043015 gamma-tubulin binding;	K16570	TUBGCP3, GCP3; gamma-tubulin complex component 3		PF04130	Spc97 / Spc98 family
P60824	Cold-inducible RNA-binding protein OS=Mus musculus OX=10090 GN=Cirbp	1.406	Up	0.00024124	Cirbp	0.873	0.827	0.81	0.81	1.104	1.284	1.202	1.079	nucleus	GO:0001558 regulation of cell growth; GO:0006417 regulation of translation; GO:0006950 response to stress; GO:0006996 organelle organization; GO:0009266 response to temperature stimulus; GO:0009314 response to radiation; GO:0009409 response to cold; GO:0009411 response to UV; GO:0009416 response to light stimulus; GO:0009628 response to abiotic stimulus; GO:0009889 regulation of biosynthetic proc…	GO:0005622 intracellular; GO:0005623 cell; GO:0005634 nucleus; GO:0005654 nucleoplasm; GO:0005730 nucleolus; GO:0005737 cytoplasm; GO:0010494 cytoplasmic stress granule; GO:0031974 membrane-enclosed lumen; GO:0031981 nuclear lumen; GO:0032991 macromolecular complex; GO:0035770 ribonucleoprotein granule; GO:0036464 cytoplasmic ribonucleoprotein granule; GO:0043226 organelle; GO:0043227 membrane-bo…	GO:0003676 nucleic acid binding; GO:0003723 RNA binding; GO:0003727 single-stranded RNA binding; GO:0003729 mRNA binding; GO:0003730 mRNA 3'-UTR binding; GO:0005488 binding; GO:0008187 poly-pyrimidine tract binding; GO:0008266 poly(U) RNA binding; GO:0019843 rRNA binding; GO:0030371 translation repressor activity; GO:0045182 translation regulator activity; GO:0070181 small ribosomal subunit rRNA …	K13195	CIRBP; cold-inducible RNA-binding protein		PF00076	RNA recognition motif. (a.k.a. RRM, RBD, or RNP domain)
P61208	ADP-ribosylation factor-like protein 4C OS=Mus musculus OX=10090 GN=Arl4c	0.798	Down	0.00090026	Arl4c	1.057	1.188	1.075	1.144	0.836	0.927	0.872	0.927	cytoplasm	GO:0006810 transport; GO:0016192 vesicle-mediated transport; GO:0016197 endosomal transport; GO:0032456 endocytic recycling; GO:0046907 intracellular transport; GO:0051179 localization; GO:0051234 establishment of localization; GO:0051641 cellular localization; GO:0051649 establishment of localization in cell;	GO:0005622 intracellular; GO:0005623 cell; GO:0005634 nucleus; GO:0005737 cytoplasm; GO:0005829 cytosol; GO:0005886 plasma membrane; GO:0016020 membrane; GO:0030175 filopodium; GO:0042995 cell projection; GO:0043226 organelle; GO:0043227 membrane-bounded organelle; GO:0043229 intracellular organelle; GO:0043231 intracellular membrane-bounded organelle; GO:0044424 intracellular part; GO:0044444 cy…	GO:0003824 catalytic activity; GO:0003924 GTPase activity; GO:0005488 binding; GO:0005515 protein binding; GO:0008092 cytoskeletal protein binding; GO:0015631 tubulin binding; GO:0016462 pyrophosphatase activity; GO:0016787 hydrolase activity; GO:0016817 hydrolase activity, acting on acid anhydrides; GO:0016818 hydrolase activity, acting on acid anhydrides, in phosphorus-containing anhydrides; GO…	K07945	ARL4; ADP-ribosylation factor-like protein 4		PF00025	ADP-ribosylation factor family
P70423	Cationic amino acid transporter 3 OS=Mus musculus OX=10090 GN=Slc7a3	0.815	Down	0.0153177	Slc7a3	1.059	1.224	1.11	1.025	0.884	0.796	0.916	1.003	plasma membrane	GO:0003333 amino acid transmembrane transport; GO:0006810 transport; GO:0006811 ion transport; GO:0006812 cation transport; GO:0006820 anion transport; GO:0006855 drug transmembrane transport; GO:0006865 amino acid transport; GO:0009966 regulation of signal transduction; GO:0010646 regulation of cell communication; GO:0015711 organic anion transport; GO:0015802 basic amino acid transport; GO:0015…	GO:0005623 cell; GO:0005886 plasma membrane; GO:0016020 membrane; GO:0044464 cell part; GO:0071944 cell periphery;	GO:0000064 L-ornithine transmembrane transporter activity; GO:0005215 transporter activity; GO:0005342 organic acid transmembrane transporter activity; GO:0008324 cation transmembrane transporter activity; GO:0008509 anion transmembrane transporter activity; GO:0008514 organic anion transmembrane transporter activity; GO:0015075 ion transmembrane transporter activity; GO:0015171 amino acid transm…	K13865	SLC7A3, ATRC3; solute carrier family 7 (cationic amino acid transporter), member 3		PF13906	C-terminus of AA_permease
P97311	DNA replication licensing factor MCM6 OS=Mus musculus OX=10090 GN=Mcm6	0.774	Down	0.026636	Mcm6	1.047	0.982	1.1	1.393	0.815	0.916	0.818	0.949	nucleus	GO:0000082 G1/S transition of mitotic cell cycle; GO:0000278 mitotic cell cycle; GO:0006139 nucleobase-containing compound metabolic process; GO:0006259 DNA metabolic process; GO:0006260 DNA replication; GO:0006261 DNA-dependent DNA replication; GO:0006268 DNA unwinding involved in DNA replication; GO:0006725 cellular aromatic compound metabolic process; GO:0006807 nitrogen compound metabolic pro…	GO:0005622 intracellular; GO:0005623 cell; GO:0005634 nucleus; GO:0005654 nucleoplasm; GO:0031974 membrane-enclosed lumen; GO:0031981 nuclear lumen; GO:0032991 macromolecular complex; GO:0042555 MCM complex; GO:0043226 organelle; GO:0043227 membrane-bounded organelle; GO:0043229 intracellular organelle; GO:0043231 intracellular membrane-bounded organelle; GO:0043233 organelle lumen; GO:0044422 or…	GO:0000166 nucleotide binding; GO:0003676 nucleic acid binding; GO:0003677 DNA binding; GO:0003697 single-stranded DNA binding; GO:0005488 binding; GO:0005515 protein binding; GO:0005524 ATP binding; GO:0008144 drug binding; GO:0017076 purine nucleotide binding; GO:0030554 adenyl nucleotide binding; GO:0032553 ribonucleotide binding; GO:0032555 purine ribonucleotide binding; GO:0032559 adenyl rib…	K02542	MCM6; DNA replication licensing factor MCM6 [EC:3.6.4.12]	map03030 DNA replication; map04110 Cell cycle	PF00493	MCM2/3/5 family
P97496	SWI/SNF complex subunit SMARCC1 OS=Mus musculus OX=10090 GN=Smarcc1	0.821	Down	0.0183812	Smarcc1	0.987	1.054	1.194	1.165	1.001	0.93	0.843	0.839	cytoplasm	GO:0006323 DNA packaging; GO:0006325 chromatin organization; GO:0006333 chromatin assembly or disassembly; GO:0006337 nucleosome disassembly; GO:0006338 chromatin remodeling; GO:0006355 regulation of transcription, DNA-templated; GO:0006357 regulation of transcription from RNA polymerase II promoter; GO:0006996 organelle organization; GO:0007154 cell communication; GO:0007165 signal transduction;…	GO:0000228 nuclear chromosome; GO:0000785 chromatin; GO:0000790 nuclear chromatin; GO:0000803 sex chromosome; GO:0001741 XY body; GO:0005622 intracellular; GO:0005623 cell; GO:0005634 nucleus; GO:0005654 nucleoplasm; GO:0005694 chromosome; GO:0005737 cytoplasm; GO:0016514 SWI/SNF complex; GO:0031974 membrane-enclosed lumen; GO:0031981 nuclear lumen; GO:0032991 macromolecular complex; GO:0043226 o…	GO:0000981 RNA polymerase II transcription factor activity, sequence-specific DNA binding; GO:0003682 chromatin binding; GO:0003700 transcription factor activity, sequence-specific DNA binding; GO:0003712 transcription cofactor activity; GO:0003713 transcription coactivator activity; GO:0005488 binding; GO:0005515 protein binding; GO:0047485 protein N-terminus binding;	K11649	SMARCC; SWI/SNF related-matrix-associated actin-dependent regulator of chromatin subfamily C	map04714 Thermogenesis; map05225 Hepatocellular carcinoma	PF04433; PF00249	SWIRM domain; Myb-like DNA-binding domain
P97819	85/88 kDa calcium-independent phospholipase A2 OS=Mus musculus OX=10090 GN=Pla2g6	0.76	Down	0.023497	Pla2g6	1.192	1.085	1.234	1.043	0.753	0.99	0.993	0.726	mitochondria	GO:0000003 reproduction; GO:0001932 regulation of protein phosphorylation; GO:0001934 positive regulation of protein phosphorylation; GO:0002252 immune effector process; GO:0002253 activation of immune response; GO:0002376 immune system process; GO:0002429 immune response-activating cell surface receptor signaling pathway; GO:0002431 Fc receptor mediated stimulatory signaling pathway; GO:0002433 …	GO:0005576 extracellular region; GO:0005615 extracellular space; GO:0005622 intracellular; GO:0005623 cell; GO:0005737 cytoplasm; GO:0005739 mitochondrion; GO:0005740 mitochondrial envelope; GO:0005743 mitochondrial inner membrane; GO:0005815 microtubule organizing center; GO:0005829 cytosol; GO:0005856 cytoskeleton; GO:0015630 microtubule cytoskeleton; GO:0016020 membrane; GO:0019866 organelle i…	GO:0003824 catalytic activity; GO:0004620 phospholipase activity; GO:0004623 phospholipase A2 activity; GO:0005488 binding; GO:0005515 protein binding; GO:0016298 lipase activity; GO:0016787 hydrolase activity; GO:0016788 hydrolase activity, acting on ester bonds; GO:0017171 serine hydrolase activity; GO:0019899 enzyme binding; GO:0019900 kinase binding; GO:0019901 protein kinase binding; GO:0043…	K16343	PLA2G6, IPLA2; calcium-independent phospholipase A2 [EC:3.1.1.4]	map00564 Glycerophospholipid metabolism; map00565 Ether lipid metabolism; map00590 Arachidonic acid metabolism; map00591 Linoleic acid metabolism; map00592 alpha-Linolenic acid metabolism; map01100 Metabolic pathways; map04014 Ras signaling pathway; map04270 Vascular smooth muscle contraction; map04666 Fc gamma R-mediated phagocytosis; map04750 Inflammatory mediator regulation of TRP channels
P97864	Caspase-7 OS=Mus musculus OX=10090 GN=Casp7	1.263	Up	0.025637	Casp7	0.863	0.921	0.973	0.786	1.121	1.296	1.106	0.951	cytoplasm	GO:0006508 proteolysis; GO:0006807 nitrogen compound metabolic process; GO:0006915 apoptotic process; GO:0007275 multicellular organism development; GO:0007507 heart development; GO:0008152 metabolic process; GO:0008219 cell death; GO:0009314 response to radiation; GO:0009411 response to UV; GO:0009416 response to light stimulus; GO:0009628 response to abiotic stimulus; GO:0009719 response to end…	GO:0005622 intracellular; GO:0005623 cell; GO:0005634 nucleus; GO:0005654 nucleoplasm; GO:0005737 cytoplasm; GO:0005829 cytosol; GO:0031974 membrane-enclosed lumen; GO:0031981 nuclear lumen; GO:0043226 organelle; GO:0043227 membrane-bounded organelle; GO:0043229 intracellular organelle; GO:0043231 intracellular membrane-bounded organelle; GO:0043233 organelle lumen; GO:0044422 organelle part; GO:…	GO:0003824 catalytic activity; GO:0004175 endopeptidase activity; GO:0004190 aspartic-type endopeptidase activity; GO:0004197 cysteine-type endopeptidase activity; GO:0008233 peptidase activity; GO:0008234 cysteine-type peptidase activity; GO:0016787 hydrolase activity; GO:0070001 aspartic-type peptidase activity; GO:0070011 peptidase activity, acting on L-amino acid peptides; GO:0097153 cysteine…	K04397	CASP7; caspase 7 [EC:3.4.22.60]	map04210 Apoptosis; map04214 Apoptosis - fly; map04215 Apoptosis - multiple species; map04668 TNF signaling pathway; map04932 Non-alcoholic fatty liver disease (NAFLD); map05010 Alzheimer disease; map05130 Pathogenic Escherichia coli infection; map05133 Pertussis; map05134 Legionellosis; map05200 Pathways in cancer	PF00656	Caspase domain
P98078	Disabled homolog 2 OS=Mus musculus OX=10090 GN=Dab2	0.762	Down	8.1018e-05	Dab2	1.096	1.089	1.196	1.169	0.87	0.901	0.829	0.865	nucleus	GO:0000165 MAPK cascade; GO:0000187 activation of MAPK activity; GO:0000902 cell morphogenesis; GO:0000904 cell morphogenesis involved in differentiation; GO:0001558 regulation of cell growth; GO:0001701 in utero embryonic development; GO:0001919 regulation of receptor recycling; GO:0001921 positive regulation of receptor recycling; GO:0001932 regulation of protein phosphorylation; GO:0001933 neg…	GO:0000323 lytic vacuole; GO:0001650 fibrillar center; GO:0005622 intracellular; GO:0005623 cell; GO:0005634 nucleus; GO:0005730 nucleolus; GO:0005737 cytoplasm; GO:0005764 lysosome; GO:0005765 lysosomal membrane; GO:0005773 vacuole; GO:0005774 vacuolar membrane; GO:0005829 cytosol; GO:0005886 plasma membrane; GO:0005905 clathrin-coated pit; GO:0012505 endomembrane system; GO:0012506 vesicle memb…	GO:0005102 receptor binding; GO:0005178 integrin binding; GO:0005488 binding; GO:0005515 protein binding; GO:0005543 phospholipid binding; GO:0005546 phosphatidylinositol-4,5-bisphosphate binding; GO:0008022 protein C-terminus binding; GO:0008289 lipid binding; GO:0030276 clathrin binding; GO:0030674 protein binding, bridging; GO:0035091 phosphatidylinositol binding; GO:0035612 AP-2 adaptor compl…	K12475	DAB2; disabled homolog 2	map04144 Endocytosis	PF00640	Phosphotyrosine interaction domain (PTB/PID)
P98086	Complement C1q subcomponent subunit A OS=Mus musculus OX=10090 GN=C1qa	1.426	Up	0.0034797	C1qa	0.769	0.872	0.774	0.893	1.078	1.052	1.397	1.19	extracellular	GO:0002250 adaptive immune response; GO:0002252 immune effector process; GO:0002253 activation of immune response; GO:0002376 immune system process; GO:0002443 leukocyte mediated immunity; GO:0002449 lymphocyte mediated immunity; GO:0002455 humoral immune response mediated by circulating immunoglobulin; GO:0002460 adaptive immune response based on somatic recombination of immune receptors built f…	GO:0005576 extracellular region;		K03986	C1QA; complement C1q subcomponent subunit A	map04610 Complement and coagulation cascades; map05020 Prion diseases; map05133 Pertussis; map05142 Chagas disease (American trypanosomiasis); map05150 Staphylococcus aureus infection; map05322 Systemic lupus erythematosus	PF00386	C1q domain
Q00896	Alpha-1-antitrypsin 1-3 OS=Mus musculus OX=10090 GN=Serpina1c	1.395	Up	0.010164	Serpina1c	0.762	0.748	0.766	1.073	1.188	1.184	1.239	1.061	plasma membrane	GO:0001101 response to acid chemical; GO:0001666 response to hypoxia; GO:0001701 in utero embryonic development; GO:0001775 cell activation; GO:0002237 response to molecule of bacterial origin; GO:0002252 immune effector process; GO:0002263 cell activation involved in immune response; GO:0002274 myeloid leukocyte activation; GO:0002275 myeloid cell activation involved in immune response; GO:00022…	GO:0005576 extracellular region; GO:0005615 extracellular space; GO:0005622 intracellular; GO:0005623 cell; GO:0005737 cytoplasm; GO:0005783 endoplasmic reticulum; GO:0005788 endoplasmic reticulum lumen; GO:0005793 endoplasmic reticulum-Golgi intermediate compartment; GO:0005794 Golgi apparatus; GO:0005798 Golgi-associated vesicle; GO:0012505 endomembrane system; GO:0016020 membrane; GO:0030134 E…	GO:0002020 protease binding; GO:0004857 enzyme inhibitor activity; GO:0004866 endopeptidase inhibitor activity; GO:0004867 serine-type endopeptidase inhibitor activity; GO:0005488 binding; GO:0005515 protein binding; GO:0019899 enzyme binding; GO:0030234 enzyme regulator activity; GO:0030414 peptidase inhibitor activity; GO:0042802 identical protein binding; GO:0061134 peptidase regulator activit…	K03984	SERPINA1, AAT; alpha-1-antitrypsin	map04610 Complement and coagulation cascades	PF00079	Serpin (serine protease inhibitor)
Q06180	Tyrosine-protein phosphatase non-receptor type 2 OS=Mus musculus OX=10090 GN=Ptpn2	0.815	Down	0.022602	Ptpn2	1.227	1.021	1.079	1.085	0.821	0.807	0.964	1.005	cytoplasm	GO:0000122 negative regulation of transcription from RNA polymerase II promoter; GO:0001775 cell activation; GO:0001932 regulation of protein phosphorylation; GO:0001933 negative regulation of protein phosphorylation; GO:0001959 regulation of cytokine-mediated signaling pathway; GO:0001960 negative regulation of cytokine-mediated signaling pathway; GO:0002262 myeloid cell homeostasis; GO:0002376 …	GO:0005622 intracellular; GO:0005623 cell; GO:0005634 nucleus; GO:0005654 nucleoplasm; GO:0005737 cytoplasm; GO:0005783 endoplasmic reticulum; GO:0005793 endoplasmic reticulum-Golgi intermediate compartment; GO:0005829 cytosol; GO:0012505 endomembrane system; GO:0031974 membrane-enclosed lumen; GO:0031981 nuclear lumen; GO:0043226 organelle; GO:0043227 membrane-bounded organelle; GO:0043229 intra…	GO:0000149 SNARE binding; GO:0003676 nucleic acid binding; GO:0003677 DNA binding; GO:0003824 catalytic activity; GO:0004721 phosphoprotein phosphatase activity; GO:0004725 protein tyrosine phosphatase activity; GO:0004726 non-membrane spanning protein tyrosine phosphatase activity; GO:0005102 receptor binding; GO:0005178 integrin binding; GO:0005488 binding; GO:0005515 protein binding; GO:001678…	K18026	PTPN2, PTPT; tyrosine-protein phosphatase non-receptor type 2 [EC:3.1.3.48]	map04630 JAK-STAT signaling pathway	PF00102	Protein-tyrosine phosphatase
Q07456	Protein AMBP OS=Mus musculus OX=10090 GN=Ambp	1.544	Up	0.00072454	Ambp	0.772	0.722	0.743	0.914	1.254	1.238	1.307	1.067	extracellular	GO:0000003 reproduction; GO:0001932 regulation of protein phosphorylation; GO:0001933 negative regulation of protein phosphorylation; GO:0002682 regulation of immune system process; GO:0002683 negative regulation of immune system process; GO:0006725 cellular aromatic compound metabolic process; GO:0006778 porphyrin-containing compound metabolic process; GO:0006787 porphyrin-containing compound ca…	GO:0005576 extracellular region; GO:0005615 extracellular space; GO:0005622 intracellular; GO:0005623 cell; GO:0005886 plasma membrane; GO:0009986 cell surface; GO:0016020 membrane; GO:0043226 organelle; GO:0043227 membrane-bounded organelle; GO:0043229 intracellular organelle; GO:0043231 intracellular membrane-bounded organelle; GO:0044421 extracellular region part; GO:0044424 intracellular part…	GO:0004857 enzyme inhibitor activity; GO:0004866 endopeptidase inhibitor activity; GO:0004867 serine-type endopeptidase inhibitor activity; GO:0005246 calcium channel regulator activity; GO:0005488 binding; GO:0005515 protein binding; GO:0008200 ion channel inhibitor activity; GO:0016247 channel regulator activity; GO:0016248 channel inhibitor activity; GO:0019855 calcium channel inhibitor activi…	K23620	AMBP; protein AMBP		PF00061; PF00014	Lipocalin / cytosolic fatty-acid binding protein family; Kunitz/Bovine pancreatic trypsin inhibitor domain
Q07797	Galectin-3-binding protein OS=Mus musculus OX=10090 GN=Lgals3bp	1.892	Up	0.0103152	Lgals3bp	0.597	0.641	0.925	0.602	1.063	0.961	1.563	1.643	extracellular	GO:0002576 platelet degranulation; GO:0006810 transport; GO:0006887 exocytosis; GO:0006897 endocytosis; GO:0006898 receptor-mediated endocytosis; GO:0006950 response to stress; GO:0006952 defense response; GO:0006968 cellular defense response; GO:0007154 cell communication; GO:0007165 signal transduction; GO:0009987 cellular process; GO:0016192 vesicle-mediated transport; GO:0023052 signaling; GO…	GO:0005576 extracellular region; GO:0005615 extracellular space; GO:0005622 intracellular; GO:0005623 cell; GO:0005737 cytoplasm; GO:0012505 endomembrane system; GO:0030141 secretory granule; GO:0031089 platelet dense granule lumen; GO:0031410 cytoplasmic vesicle; GO:0031974 membrane-enclosed lumen; GO:0031982 vesicle; GO:0031983 vesicle lumen; GO:0034774 secretory granule lumen; GO:0042827 plate…	GO:0005044 scavenger receptor activity; GO:0038024 cargo receptor activity;	K17300	LGALS3BP; galectin-3-binding protein		PF00530; PF07707	Scavenger receptor cysteine-rich domain; BTB And C-terminal Kelch
Q0KL01	UBX domain-containing protein 2B OS=Mus musculus OX=10090 GN=Ubxn2b	0.832	Down	0.0042649	Ubxn2b	1.099	1.104	1.118	1.05	0.965	0.837	0.86	0.976	cytoplasm	GO:0000045 autophagosome assembly; GO:0000132 establishment of mitotic spindle orientation; GO:0000226 microtubule cytoskeleton organization; GO:0000278 mitotic cell cycle; GO:0006508 proteolysis; GO:0006511 ubiquitin-dependent protein catabolic process; GO:0006807 nitrogen compound metabolic process; GO:0006914 autophagy; GO:0006996 organelle organization; GO:0006997 nucleus organization; GO:000…	GO:0000922 spindle pole; GO:0005622 intracellular; GO:0005623 cell; GO:0005634 nucleus; GO:0005737 cytoplasm; GO:0005813 centrosome; GO:0005815 microtubule organizing center; GO:0005819 spindle; GO:0005829 cytosol; GO:0005856 cytoskeleton; GO:0015630 microtubule cytoskeleton; GO:0031616 spindle pole centrosome; GO:0043226 organelle; GO:0043227 membrane-bounded organelle; GO:0043228 non-membrane-b…	GO:0005488 binding; GO:0005515 protein binding; GO:0019208 phosphatase regulator activity; GO:0019888 protein phosphatase regulator activity; GO:0030234 enzyme regulator activity; GO:0032182 ubiquitin-like protein binding; GO:0043130 ubiquitin binding; GO:0098772 molecular function regulator;				PF08059; PF00789	SEP domain; UBX domain
Q3TQB2	FAD-dependent oxidoreductase domain-containing protein 1 OS=Mus musculus OX=10090 GN=Foxred1	1.266	Up	0.021016	Foxred1	0.899	0.983	0.812	0.848	1.07	0.985	1.324	1.104	mitochondria	GO:0006996 organelle organization; GO:0007005 mitochondrion organization; GO:0008152 metabolic process; GO:0009987 cellular process; GO:0010257 NADH dehydrogenase complex assembly; GO:0016043 cellular component organization; GO:0022607 cellular component assembly; GO:0032981 mitochondrial respiratory chain complex I assembly; GO:0033108 mitochondrial respiratory chain complex assembly; GO:0034622…	GO:0005622 intracellular; GO:0005623 cell; GO:0005737 cytoplasm; GO:0005739 mitochondrion; GO:0005740 mitochondrial envelope; GO:0005743 mitochondrial inner membrane; GO:0005746 mitochondrial respiratory chain; GO:0005747 mitochondrial respiratory chain complex I; GO:0016020 membrane; GO:0019866 organelle inner membrane; GO:0030964 NADH dehydrogenase complex; GO:0031090 organelle membrane; GO:003…	GO:0003824 catalytic activity; GO:0016491 oxidoreductase activity;	K18166	FOXRED1; FAD-dependent oxidoreductase domain-containing protein 1		PF01266	FAD dependent oxidoreductase
Q3U4H6	Hexosaminidase D OS=Mus musculus OX=10090 GN=Hexdc	1.385	Up	0.0191399	Hexdc	0.828	0.73	0.956	0.868	0.972	1.42	1.233	1.06	cytoplasm,nucleus		GO:0005622 intracellular; GO:0005623 cell; GO:0005634 nucleus; GO:0005737 cytoplasm; GO:0043226 organelle; GO:0043227 membrane-bounded organelle; GO:0043229 intracellular organelle; GO:0043231 intracellular membrane-bounded organelle; GO:0044424 intracellular part; GO:0044464 cell part;	GO:0003824 catalytic activity; GO:0004553 hydrolase activity, hydrolyzing O-glycosyl compounds; GO:0004563 beta-N-acetylhexosaminidase activity; GO:0015929 hexosaminidase activity; GO:0016787 hydrolase activity; GO:0016798 hydrolase activity, acting on glycosyl bonds;	K14459	HEX; hexosaminidase [EC:3.2.1.52]	map00511 Other glycan degradation; map00513 Various types of N-glycan biosynthesis; map01100 Metabolic pathways	PF00728	Glycosyl hydrolase family 20, catalytic domain
Q3UGP9	Leucine-rich repeat-containing protein 58 OS=Mus musculus OX=10090 GN=Lrrc58	1.333	Up	0.0175808	Lrrc58	0.753	0.806	0.838	1.044	1.031	1.294	1.212	1.051	nucleus
Q3ZK22	Vezatin OS=Mus musculus OX=10090 GN=Vezt	0.75	Down	0.033663	Vezt	0.951	1.271	1.238	1.119	0.988	0.671	0.862	0.913	plasma membrane	GO:0007155 cell adhesion; GO:0007275 multicellular organism development; GO:0009790 embryo development; GO:0009792 embryo development ending in birth or egg hatching; GO:0022610 biological adhesion; GO:0032501 multicellular organismal process; GO:0032502 developmental process; GO:0043009 chordate embryonic development; GO:0048856 anatomical structure development; GO:0098609 cell-cell adhesion;	GO:0001669 acrosomal vesicle; GO:0002139 stereocilia coupling link; GO:0002141 stereocilia ankle link; GO:0002142 stereocilia ankle link complex; GO:0005622 intracellular; GO:0005623 cell; GO:0005634 nucleus; GO:0005654 nucleoplasm; GO:0005737 cytoplasm; GO:0005829 cytosol; GO:0005886 plasma membrane; GO:0005912 adherens junction; GO:0012505 endomembrane system; GO:0016020 membrane; GO:0030054 ce…
Q4QQM5	Mitoguardin 1 OS=Mus musculus OX=10090 GN=Miga1	1.327	Up	0.00142256	Miga1	0.808	0.911	0.946	0.777	1.104	1.143	1.112	1.208	cytoplasm	GO:0006996 organelle organization; GO:0007005 mitochondrion organization; GO:0008053 mitochondrial fusion; GO:0009987 cellular process; GO:0016043 cellular component organization; GO:0048284 organelle fusion; GO:0061024 membrane organization; GO:0061025 membrane fusion; GO:0071840 cellular component organization or biogenesis;	GO:0005623 cell; GO:0005886 plasma membrane; GO:0005887 integral component of plasma membrane; GO:0016020 membrane; GO:0016021 integral component of membrane; GO:0031224 intrinsic component of membrane; GO:0031226 intrinsic component of plasma membrane; GO:0044425 membrane part; GO:0044459 plasma membrane part; GO:0044464 cell part; GO:0071944 cell periphery;	GO:0005488 binding; GO:0005515 protein binding; GO:0042802 identical protein binding; GO:0042803 protein homodimerization activity; GO:0046982 protein heterodimerization activity; GO:0046983 protein dimerization activity;
Q56A07	Sodium channel subunit beta-2 OS=Mus musculus OX=10090 GN=Scn2b	0.822	Down	0.0193789	Scn2b	1.053	1.01	1.126	1.206	0.964	0.795	0.871	0.981	extracellular	GO:0001508 action potential; GO:0002027 regulation of heart rate; GO:0002028 regulation of sodium ion transport; GO:0003008 system process; GO:0003012 muscle system process; GO:0003013 circulatory system process; GO:0003015 heart process; GO:0003254 regulation of membrane depolarization; GO:0006810 transport; GO:0006811 ion transport; GO:0006812 cation transport; GO:0006814 sodium ion transport; …	GO:0001518 voltage-gated sodium channel complex; GO:0005623 cell; GO:0005886 plasma membrane; GO:0005887 integral component of plasma membrane; GO:0016020 membrane; GO:0016021 integral component of membrane; GO:0031224 intrinsic component of membrane; GO:0031226 intrinsic component of plasma membrane; GO:0032991 macromolecular complex; GO:0034702 ion channel complex; GO:0034703 cation channel com…	GO:0005215 transporter activity; GO:0005216 ion channel activity; GO:0005248 voltage-gated sodium channel activity; GO:0005261 cation channel activity; GO:0005272 sodium channel activity; GO:0008324 cation transmembrane transporter activity; GO:0015075 ion transmembrane transporter activity; GO:0015077 monovalent inorganic cation transmembrane transporter activity; GO:0015081 sodium ion transmemb…	K04846	SCN2B; voltage-gated sodium channel type II beta		PF07686	Immunoglobulin V-set domain
Q5DU37	Zinc finger FYVE domain-containing protein 26 OS=Mus musculus OX=10090 GN=Zfyve26	1.231	Up	0.022517	Zfyve26	0.906	0.929	0.951	0.799	1.211	1.062	0.954	1.185	cytoplasm	GO:0000724 double-strand break repair via homologous recombination; GO:0000725 recombinational repair; GO:0006139 nucleobase-containing compound metabolic process; GO:0006259 DNA metabolic process; GO:0006281 DNA repair; GO:0006302 double-strand break repair; GO:0006310 DNA recombination; GO:0006725 cellular aromatic compound metabolic process; GO:0006807 nitrogen compound metabolic process; GO:0…	GO:0005622 intracellular; GO:0005623 cell; GO:0005813 centrosome; GO:0005815 microtubule organizing center; GO:0005856 cytoskeleton; GO:0015630 microtubule cytoskeleton; GO:0030496 midbody; GO:0043226 organelle; GO:0043228 non-membrane-bounded organelle; GO:0043229 intracellular organelle; GO:0043232 intracellular non-membrane-bounded organelle; GO:0044422 organelle part; GO:0044424 intracellular…	GO:0005488 binding; GO:0005543 phospholipid binding; GO:0008289 lipid binding; GO:0032266 phosphatidylinositol-3-phosphate binding; GO:0035091 phosphatidylinositol binding; GO:0043167 ion binding; GO:0043168 anion binding; GO:1901981 phosphatidylinositol phosphate binding;	K19027	ZFYVE26; zinc finger FYVE domain-containing protein 26		PF01363	FYVE zinc finger
Q5U4D9	THO complex subunit 6 homolog OS=Mus musculus OX=10090 GN=Thoc6	1.21	Up	0.00157667	Thoc6	0.899	0.917	0.879	0.932	1.028	1.104	1.062	1.194	extracellular	GO:0006139 nucleobase-containing compound metabolic process; GO:0006396 RNA processing; GO:0006397 mRNA processing; GO:0006403 RNA localization; GO:0006405 RNA export from nucleus; GO:0006406 mRNA export from nucleus; GO:0006611 protein export from nucleus; GO:0006725 cellular aromatic compound metabolic process; GO:0006807 nitrogen compound metabolic process; GO:0006810 transport; GO:0006886 int…	GO:0000346 transcription export complex; GO:0000347 THO complex; GO:0000445 THO complex part of transcription export complex; GO:0005622 intracellular; GO:0005623 cell; GO:0005634 nucleus; GO:0005654 nucleoplasm; GO:0016604 nuclear body; GO:0016607 nuclear speck; GO:0031974 membrane-enclosed lumen; GO:0031981 nuclear lumen; GO:0032991 macromolecular complex; GO:0043226 organelle; GO:0043227 membr…		K13175	THOC6; THO complex subunit 6	map03013 RNA transport
Q60710	Deoxynucleoside triphosphate triphosphohydrolase SAMHD1 OS=Mus musculus OX=10090 GN=Samhd1	1.266	Up	0.00065598	Samhd1	0.841	0.866	0.957	0.845	1.128	1.07	1.076	1.168	nucleus	GO:0002252 immune effector process; GO:0002376 immune system process; GO:0002682 regulation of immune system process; GO:0006139 nucleobase-containing compound metabolic process; GO:0006163 purine nucleotide metabolic process; GO:0006195 purine nucleotide catabolic process; GO:0006203 dGTP catabolic process; GO:0006725 cellular aromatic compound metabolic process; GO:0006753 nucleoside phosphate …	GO:0005622 intracellular; GO:0005623 cell; GO:0005634 nucleus; GO:0005654 nucleoplasm; GO:0005886 plasma membrane; GO:0016020 membrane; GO:0031974 membrane-enclosed lumen; GO:0031981 nuclear lumen; GO:0043226 organelle; GO:0043227 membrane-bounded organelle; GO:0043229 intracellular organelle; GO:0043231 intracellular membrane-bounded organelle; GO:0043233 organelle lumen; GO:0044422 organelle pa…	GO:0000166 nucleotide binding; GO:0003676 nucleic acid binding; GO:0003723 RNA binding; GO:0003824 catalytic activity; GO:0004518 nuclease activity; GO:0004540 ribonuclease activity; GO:0005488 binding; GO:0005515 protein binding; GO:0008270 zinc ion binding; GO:0008832 dGTPase activity; GO:0016787 hydrolase activity; GO:0016788 hydrolase activity, acting on ester bonds; GO:0016793 triphosphoric …	K22544	SAMHD1; deoxynucleoside triphosphate triphosphohydrolase SAMHD1 [EC:3.1.5.-]	map05170 Human immunodeficiency virus 1 infection	PF07647	SAM domain (Sterile alpha motif)
Q60760	Growth factor receptor-bound protein 10 OS=Mus musculus OX=10090 GN=Grb10	0.815	Down	0.0006197	Grb10	1.067	1.134	1.113	1.105	0.888	0.977	0.855	0.882	cytoplasm,nucleus	GO:0000902 cell morphogenesis; GO:0000904 cell morphogenesis involved in differentiation; GO:0005979 regulation of glycogen biosynthetic process; GO:0006109 regulation of carbohydrate metabolic process; GO:0006928 movement of cell or subcellular component; GO:0006935 chemotaxis; GO:0007154 cell communication; GO:0007165 signal transduction; GO:0007166 cell surface receptor signaling pathway; GO:0…	GO:0005622 intracellular; GO:0005623 cell; GO:0005737 cytoplasm; GO:0005829 cytosol; GO:0005886 plasma membrane; GO:0016020 membrane; GO:0032991 macromolecular complex; GO:0044424 intracellular part; GO:0044444 cytoplasmic part; GO:0044464 cell part; GO:0071944 cell periphery;	GO:0001784 phosphotyrosine binding; GO:0005070 SH3/SH2 adaptor activity; GO:0005102 receptor binding; GO:0005158 insulin receptor binding; GO:0005488 binding; GO:0005515 protein binding; GO:0030674 protein binding, bridging; GO:0035591 signaling adaptor activity; GO:0042802 identical protein binding; GO:0044877 macromolecular complex binding; GO:0045309 protein phosphorylated amino acid binding; …	K20064	GRB10; growth factor receptor-bound protein 10	map04150 mTOR signaling pathway	PF00788; PF00169; PF08947; PF00017	Ras association (RalGDS/AF-6) domain; PH domain; BPS (Between PH and SH2) ; SH2 domain
Q60766	Immunity-related GTPase family M protein 1 OS=Mus musculus OX=10090 GN=Irgm1	2.514	Up	0.0030778	Irgm1	0.561	0.549	0.557	0.613	1.121	1.275	1.64	1.697	cytoplasm,nucleus	GO:0000045 autophagosome assembly; GO:0001959 regulation of cytokine-mediated signaling pathway; GO:0001961 positive regulation of cytokine-mediated signaling pathway; GO:0002376 immune system process; GO:0002682 regulation of immune system process; GO:0002684 positive regulation of immune system process; GO:0006914 autophagy; GO:0006950 response to stress; GO:0006952 defense response; GO:0006955…	GO:0000139 Golgi membrane; GO:0000323 lytic vacuole; GO:0000421 autophagosome membrane; GO:0001891 phagocytic cup; GO:0005622 intracellular; GO:0005623 cell; GO:0005737 cytoplasm; GO:0005764 lysosome; GO:0005765 lysosomal membrane; GO:0005767 secondary lysosome; GO:0005768 endosome; GO:0005770 late endosome; GO:0005773 vacuole; GO:0005774 vacuolar membrane; GO:0005776 autophagosome; GO:0005783 en…	GO:0003824 catalytic activity; GO:0003924 GTPase activity; GO:0016462 pyrophosphatase activity; GO:0016787 hydrolase activity; GO:0016817 hydrolase activity, acting on acid anhydrides; GO:0016818 hydrolase activity, acting on acid anhydrides, in phosphorus-containing anhydrides; GO:0017111 nucleoside-triphosphatase activity;	K14139	IRGM, LRG47; immunity-related GTPase family M protein [EC:3.6.5.-]	map05145 Toxoplasmosis
Q61001	Laminin subunit alpha-5 OS=Mus musculus OX=10090 GN=Lama5	0.827	Down	2.4798e-05	Lama5	1.083	1.074	1.14	1.092	0.887	0.91	0.932	0.899	mitochondria	GO:0000902 cell morphogenesis; GO:0000904 cell morphogenesis involved in differentiation; GO:0001525 angiogenesis; GO:0001568 blood vessel development; GO:0001655 urogenital system development; GO:0001657 ureteric bud development; GO:0001658 branching involved in ureteric bud morphogenesis; GO:0001667 ameboidal-type cell migration; GO:0001738 morphogenesis of a polarized epithelium; GO:0001755 ne…	GO:0005576 extracellular region; GO:0005604 basement membrane; GO:0005605 basal lamina; GO:0005610 laminin-5 complex; GO:0005615 extracellular space; GO:0031012 extracellular matrix; GO:0032991 macromolecular complex; GO:0043083 synaptic cleft; GO:0043256 laminin complex; GO:0043259 laminin-10 complex; GO:0043260 laminin-11 complex; GO:0044420 extracellular matrix component; GO:0044421 extracellu…	GO:0005102 receptor binding; GO:0005178 integrin binding; GO:0005488 binding; GO:0005515 protein binding; GO:0044877 macromolecular complex binding; GO:0050839 cell adhesion molecule binding;	K06240	LAMA3_5; laminin, alpha 3/5	map04151 PI3K-Akt signaling pathway; map04510 Focal adhesion; map04512 ECM-receptor interaction; map05145 Toxoplasmosis; map05146 Amoebiasis; map05165 Human papillomavirus infection; map05200 Pathways in cancer; map05222 Small cell lung cancer	PF00053; PF02210	Laminin EGF-like (Domains III and V); Laminin G domain
Q61072	Disintegrin and metalloproteinase domain-containing protein 9 OS=Mus musculus OX=10090 GN=Adam9	0.831	Down	0.044761	Adam9	1.052	1.147	1.109	1.066	1.06	0.742	0.902	0.93	peroxisome	GO:0000186 activation of MAPKK activity; GO:0000302 response to reactive oxygen species; GO:0001775 cell activation; GO:0001932 regulation of protein phosphorylation; GO:0001934 positive regulation of protein phosphorylation; GO:0002237 response to molecule of bacterial origin; GO:0002274 myeloid leukocyte activation; GO:0002376 immune system process; GO:0002791 regulation of peptide secretion; G…	GO:0005576 extracellular region; GO:0005615 extracellular space; GO:0005622 intracellular; GO:0005623 cell; GO:0005737 cytoplasm; GO:0005886 plasma membrane; GO:0009897 external side of plasma membrane; GO:0009986 cell surface; GO:0016020 membrane; GO:0016323 basolateral plasma membrane; GO:0031224 intrinsic component of membrane; GO:0031226 intrinsic component of plasma membrane; GO:0031233 intr…	GO:0003824 catalytic activity; GO:0004175 endopeptidase activity; GO:0004222 metalloendopeptidase activity; GO:0005080 protein kinase C binding; GO:0005102 receptor binding; GO:0005178 integrin binding; GO:0005488 binding; GO:0005515 protein binding; GO:0005518 collagen binding; GO:0008233 peptidase activity; GO:0008237 metallopeptidase activity; GO:0016787 hydrolase activity; GO:0017124 SH3 doma…	K06834	ADAM9; disintegrin and metalloproteinase domain-containing protein 9 [EC:3.4.24.-]		PF01421; PF00200	Reprolysin (M12B) family zinc metalloprotease ; Disintegrin
Q61107	Guanylate-binding protein 4 OS=Mus musculus OX=10090 GN=Gbp4	1.865	Up	0.009295	Gbp4	0.86	0.642	0.813	0.476	1.024	1.147	1.46	1.574	cytoplasm	GO:0001562 response to protozoan; GO:0002376 immune system process; GO:0006950 response to stress; GO:0006952 defense response; GO:0006955 immune response; GO:0009605 response to external stimulus; GO:0009607 response to biotic stimulus; GO:0009617 response to bacterium; GO:0009987 cellular process; GO:0010033 response to organic substance; GO:0022610 biological adhesion; GO:0034097 response to c…	GO:0005576 extracellular region; GO:0005622 intracellular; GO:0005623 cell; GO:0005634 nucleus; GO:0005737 cytoplasm; GO:0005829 cytosol; GO:0018995 host; GO:0020003 symbiont-containing vacuole; GO:0020005 symbiont-containing vacuole membrane; GO:0030430 host cell cytoplasm; GO:0031410 cytoplasmic vesicle; GO:0031982 vesicle; GO:0033643 host cell part; GO:0033646 host intracellular part; GO:00336…	GO:0003824 catalytic activity; GO:0003924 GTPase activity; GO:0005488 binding; GO:0005515 protein binding; GO:0016462 pyrophosphatase activity; GO:0016787 hydrolase activity; GO:0016817 hydrolase activity, acting on acid anhydrides; GO:0016818 hydrolase activity, acting on acid anhydrides, in phosphorus-containing anhydrides; GO:0017111 nucleoside-triphosphatase activity; GO:0042802 identical pro…	K20899	GBP1_3_4_7; guanylate-binding protein 1/3/4/7	map04621 NOD-like receptor signaling pathway	PF02263; PF02841	Guanylate-binding protein, N-terminal domain; Guanylate-binding protein, C-terminal domain
Q61147	Ceruloplasmin OS=Mus musculus OX=10090 GN=Cp	1.706	Up	3.7966e-05	Cp	0.72	0.7	0.74	0.861	1.273	1.356	1.252	1.274	extracellular	GO:0000041 transition metal ion transport; GO:0001889 liver development; GO:0006810 transport; GO:0006811 ion transport; GO:0006812 cation transport; GO:0006825 copper ion transport; GO:0006873 cellular ion homeostasis; GO:0006875 cellular metal ion homeostasis; GO:0006879 cellular iron ion homeostasis; GO:0007275 multicellular organism development; GO:0007568 aging; GO:0007584 response to nutrie…	GO:0005576 extracellular region; GO:0005615 extracellular space; GO:0005623 cell; GO:0005886 plasma membrane; GO:0016020 membrane; GO:0031224 intrinsic component of membrane; GO:0031225 anchored component of membrane; GO:0031226 intrinsic component of plasma membrane; GO:0044421 extracellular region part; GO:0044425 membrane part; GO:0044459 plasma membrane part; GO:0044464 cell part; GO:0046658 …	GO:0003824 catalytic activity; GO:0004322 ferroxidase activity; GO:0005488 binding; GO:0005507 copper ion binding; GO:0005515 protein binding; GO:0016491 oxidoreductase activity; GO:0016722 oxidoreductase activity, oxidizing metal ions; GO:0016724 oxidoreductase activity, oxidizing metal ions, oxygen as acceptor; GO:0043167 ion binding; GO:0043169 cation binding; GO:0046872 metal ion binding; GO:…	K13624	CP; ceruloplasmin [EC:1.16.3.1]	map00860 Porphyrin and chlorophyll metabolism; map04216 Ferroptosis	PF07732; PF00394; PF07731	Multicopper oxidase; Multicopper oxidase; Multicopper oxidase
Q61247	Alpha-2-antiplasmin OS=Mus musculus OX=10090 GN=Serpinf2	0.643	Down	0.00183764	Serpinf2	1.252	1.024	1.164	1.437	0.849	0.809	0.696	0.782	extracellular	GO:0001568 blood vessel development; GO:0001817 regulation of cytokine production; GO:0001819 positive regulation of cytokine production; GO:0001932 regulation of protein phosphorylation; GO:0001934 positive regulation of protein phosphorylation; GO:0001944 vasculature development; GO:0001990 regulation of systemic arterial blood pressure by hormone; GO:0002034 regulation of blood vessel diameter…	GO:0005576 extracellular region; GO:0005577 fibrinogen complex; GO:0005615 extracellular space; GO:0005622 intracellular; GO:0005623 cell; GO:0005737 cytoplasm; GO:0009986 cell surface; GO:0012505 endomembrane system; GO:0030141 secretory granule; GO:0031091 platelet alpha granule; GO:0031093 platelet alpha granule lumen; GO:0031410 cytoplasmic vesicle; GO:0031974 membrane-enclosed lumen; GO:0031…	GO:0002020 protease binding; GO:0004857 enzyme inhibitor activity; GO:0004866 endopeptidase inhibitor activity; GO:0004867 serine-type endopeptidase inhibitor activity; GO:0005488 binding; GO:0005515 protein binding; GO:0019899 enzyme binding; GO:0030234 enzyme regulator activity; GO:0030414 peptidase inhibitor activity; GO:0042802 identical protein binding; GO:0042803 protein homodimerization ac…	K03983	SERPINF2, AAP; alpha-2-antiplasmin	map04610 Complement and coagulation cascades	PF00079	Serpin (serine protease inhibitor)
Q61510	E3 ubiquitin/ISG15 ligase TRIM25 OS=Mus musculus OX=10090 GN=Trim25	2.132	Up	0.000161612	Trim25	0.647	0.687	0.643	0.554	1.13	1.216	1.492	1.557	nucleus	GO:0000731 DNA synthesis involved in DNA repair; GO:0001817 regulation of cytokine production; GO:0001818 negative regulation of cytokine production; GO:0002376 immune system process; GO:0006139 nucleobase-containing compound metabolic process; GO:0006259 DNA metabolic process; GO:0006281 DNA repair; GO:0006301 postreplication repair; GO:0006355 regulation of transcription, DNA-templated; GO:0006…	GO:0005622 intracellular; GO:0005623 cell; GO:0005634 nucleus; GO:0005654 nucleoplasm; GO:0005737 cytoplasm; GO:0005829 cytosol; GO:0016604 nuclear body; GO:0031974 membrane-enclosed lumen; GO:0031981 nuclear lumen; GO:0043226 organelle; GO:0043227 membrane-bounded organelle; GO:0043229 intracellular organelle; GO:0043231 intracellular membrane-bounded organelle; GO:0043233 organelle lumen; GO:00…	GO:0003700 transcription factor activity, sequence-specific DNA binding; GO:0003824 catalytic activity; GO:0004842 ubiquitin-protein transferase activity; GO:0016740 transferase activity; GO:0019787 ubiquitin-like protein transferase activity; GO:0061630 ubiquitin protein ligase activity; GO:0061659 ubiquitin-like protein ligase activity;	K10652	TRIM25, EFP; tripartite motif-containing protein 25 [EC:2.3.2.27]	map04064 NF-kappa B signaling pathway; map04622 RIG-I-like receptor signaling pathway; map05164 Influenza A
Q61646	Haptoglobin OS=Mus musculus OX=10090 GN=Hp	4.671	Up	8.0745e-08	Hp	0.334	0.348	0.348	0.377	1.892	1.523	1.624	1.533	extracellular	GO:0000003 reproduction; GO:0000302 response to reactive oxygen species; GO:0001101 response to acid chemical; GO:0001666 response to hypoxia; GO:0001775 cell activation; GO:0001889 liver development; GO:0002237 response to molecule of bacterial origin; GO:0002252 immune effector process; GO:0002263 cell activation involved in immune response; GO:0002274 myeloid leukocyte activation; GO:0002275 m…	GO:0005576 extracellular region; GO:0005615 extracellular space; GO:0005622 intracellular; GO:0005623 cell; GO:0005737 cytoplasm; GO:0005783 endoplasmic reticulum; GO:0005794 Golgi apparatus; GO:0012505 endomembrane system; GO:0030139 endocytic vesicle; GO:0030141 secretory granule; GO:0031410 cytoplasmic vesicle; GO:0031838 haptoglobin-hemoglobin complex; GO:0031974 membrane-enclosed lumen; GO:0…	GO:0005488 binding; GO:0005515 protein binding; GO:0030492 hemoglobin binding; GO:0042802 identical protein binding; GO:0042803 protein homodimerization activity; GO:0046983 protein dimerization activity;	K16142	HP; haptoglobin		PF00089	Trypsin
Q61699	Heat shock protein 105 kDa OS=Mus musculus OX=10090 GN=Hsph1	0.83	Down	0.00184181	Hsph1	1.109	1.096	1.13	1.027	0.959	0.843	0.885	0.933	cytoplasm	GO:0001932 regulation of protein phosphorylation; GO:0001933 negative regulation of protein phosphorylation; GO:0001934 positive regulation of protein phosphorylation; GO:0002682 regulation of immune system process; GO:0002684 positive regulation of immune system process; GO:0002694 regulation of leukocyte activation; GO:0002696 positive regulation of leukocyte activation; GO:0006355 regulation o…	GO:0005576 extracellular region; GO:0005622 intracellular; GO:0005623 cell; GO:0005634 nucleus; GO:0005654 nucleoplasm; GO:0005737 cytoplasm; GO:0005829 cytosol; GO:0030139 endocytic vesicle; GO:0031410 cytoplasmic vesicle; GO:0031974 membrane-enclosed lumen; GO:0031981 nuclear lumen; GO:0031982 vesicle; GO:0031983 vesicle lumen; GO:0032991 macromolecular complex; GO:0043226 organelle; GO:0043227…	GO:0000166 nucleotide binding; GO:0000774 adenyl-nucleotide exchange factor activity; GO:0005488 binding; GO:0005515 protein binding; GO:0008092 cytoskeletal protein binding; GO:0015631 tubulin binding; GO:0017076 purine nucleotide binding; GO:0030234 enzyme regulator activity; GO:0030554 adenyl nucleotide binding; GO:0036094 small molecule binding; GO:0043014 alpha-tubulin binding; GO:0060589 nu…	K09485	HSP110; heat shock protein 110kDa	map04141 Protein processing in endoplasmic reticulum
Q61704	Inter-alpha-trypsin inhibitor heavy chain H3 OS=Mus musculus OX=10090 GN=Itih3	1.496	Up	0.00035506	Itih3	0.74	0.793	0.862	0.816	1.11	1.12	1.347	1.226	mitochondria		GO:0005576 extracellular region;					PF00092	von Willebrand factor type A domain
Q61823	Programmed cell death protein 4 OS=Mus musculus OX=10090 GN=Pdcd4	1.268	Up	0.0085594	Pdcd4	0.866	0.886	0.813	0.97	1.155	1.259	1.004	1.064	nucleus	GO:0001817 regulation of cytokine production; GO:0001818 negative regulation of cytokine production; GO:0001837 epithelial to mesenchymal transition; GO:0001932 regulation of protein phosphorylation; GO:0001933 negative regulation of protein phosphorylation; GO:0002237 response to molecule of bacterial origin; GO:0003007 heart morphogenesis; GO:0006355 regulation of transcription, DNA-templated; …	GO:0005622 intracellular; GO:0005623 cell; GO:0005634 nucleus; GO:0005737 cytoplasm; GO:0005829 cytosol; GO:0043226 organelle; GO:0043227 membrane-bounded organelle; GO:0043229 intracellular organelle; GO:0043231 intracellular membrane-bounded organelle; GO:0044424 intracellular part; GO:0044444 cytoplasmic part; GO:0044464 cell part;		K16865	PDCD4; programmed cell death protein 4	map05205 Proteoglycans in cancer; map05206 MicroRNAs in cancer
Q64282	Interferon-induced protein with tetratricopeptide repeats 1 OS=Mus musculus OX=10090 GN=Ifit1	4.956	Up	0.0047033	Ifit1	0.358	0.302	0.344	0.349	1.065	1.182	2.243	2.215	cytoplasm	GO:0002252 immune effector process; GO:0002376 immune system process; GO:0006950 response to stress; GO:0006952 defense response; GO:0009605 response to external stimulus; GO:0009607 response to biotic stimulus; GO:0009615 response to virus; GO:0009617 response to bacterium; GO:0009987 cellular process; GO:0010033 response to organic substance; GO:0034097 response to cytokine; GO:0035455 response…	GO:0005622 intracellular; GO:0005623 cell; GO:0005737 cytoplasm; GO:0044424 intracellular part; GO:0044464 cell part;	GO:0003676 nucleic acid binding; GO:0003723 RNA binding; GO:0005488 binding; GO:0097159 organic cyclic compound binding; GO:1901363 heterocyclic compound binding;	K14217	IFIT1; interferon-induced protein with tetratricopeptide repeats 1	map05160 Hepatitis C
Q64339	Ubiquitin-like protein ISG15 OS=Mus musculus OX=10090 GN=Isg15	4.449	Up	0.000164866	Isg15	0.412	0.35	0.387	0.324	1.092	1.337	2.361	1.764	cytoplasm	GO:0000731 DNA synthesis involved in DNA repair; GO:0001817 regulation of cytokine production; GO:0001818 negative regulation of cytokine production; GO:0002252 immune effector process; GO:0002376 immune system process; GO:0002682 regulation of immune system process; GO:0002684 positive regulation of immune system process; GO:0006139 nucleobase-containing compound metabolic process; GO:0006259 DN…	GO:0005576 extracellular region; GO:0005622 intracellular; GO:0005623 cell; GO:0005634 nucleus; GO:0005654 nucleoplasm; GO:0005737 cytoplasm; GO:0005829 cytosol; GO:0031974 membrane-enclosed lumen; GO:0031981 nuclear lumen; GO:0043226 organelle; GO:0043227 membrane-bounded organelle; GO:0043229 intracellular organelle; GO:0043231 intracellular membrane-bounded organelle; GO:0043233 organelle lume…	GO:0031386 protein tag;	K12159	ISG15; ubiquitin cross-reactive protein	map04622 RIG-I-like receptor signaling pathway; map05165 Human papillomavirus infection; map05169 Epstein-Barr virus infection	PF00240	Ubiquitin family
Q64444	Carbonic anhydrase 4 OS=Mus musculus OX=10090 GN=Ca4	0.816	Down	0.013678	Ca4	0.983	1.212	1.129	1.095	0.935	0.816	0.979	0.875	extracellular	GO:0006810 transport; GO:0006811 ion transport; GO:0006820 anion transport; GO:0006885 regulation of pH; GO:0007275 multicellular organism development; GO:0009719 response to endogenous stimulus; GO:0009725 response to hormone; GO:0010033 response to organic substance; GO:0014070 response to organic cyclic compound; GO:0015669 gas transport; GO:0015670 carbon dioxide transport; GO:0015701 bicarbo…	GO:0005576 extracellular region; GO:0005615 extracellular space; GO:0005622 intracellular; GO:0005623 cell; GO:0005737 cytoplasm; GO:0005783 endoplasmic reticulum; GO:0005791 rough endoplasmic reticulum; GO:0005793 endoplasmic reticulum-Golgi intermediate compartment; GO:0005794 Golgi apparatus; GO:0005802 trans-Golgi network; GO:0005886 plasma membrane; GO:0005903 brush border; GO:0009897 extern…	GO:0003824 catalytic activity; GO:0004089 carbonate dehydratase activity; GO:0016829 lyase activity; GO:0016835 carbon-oxygen lyase activity; GO:0016836 hydro-lyase activity;	K18246	CA4; carbonic anhydrase 4 [EC:4.2.1.1]	map00910 Nitrogen metabolism; map01100 Metabolic pathways; map04964 Proximal tubule bicarbonate reclamation	PF00194	Eukaryotic-type carbonic anhydrase
Q64669	NAD(P)H dehydrogenase [quinone] 1 OS=Mus musculus OX=10090 GN=Nqo1	1.298	Up	0.040479	Nqo1	1.044	0.727	0.97	0.714	1.141	1.021	1.227	1.097	cytoplasm	GO:0000302 response to reactive oxygen species; GO:0000303 response to superoxide; GO:0000305 response to oxygen radical; GO:0001101 response to acid chemical; GO:0001505 regulation of neurotransmitter levels; GO:0006521 regulation of cellular amino acid metabolic process; GO:0006801 superoxide metabolic process; GO:0006805 xenobiotic metabolic process; GO:0006807 nitrogen compound metabolic proc…	GO:0005622 intracellular; GO:0005623 cell; GO:0005737 cytoplasm; GO:0005829 cytosol; GO:0030425 dendrite; GO:0036477 somatodendritic compartment; GO:0042995 cell projection; GO:0043005 neuron projection; GO:0043025 neuronal cell body; GO:0044297 cell body; GO:0044424 intracellular part; GO:0044444 cytoplasmic part; GO:0044463 cell projection part; GO:0044464 cell part; GO:0097447 dendritic tree; …	GO:0003824 catalytic activity; GO:0003955 NAD(P)H dehydrogenase (quinone) activity; GO:0004128 cytochrome-b5 reductase activity, acting on NAD(P)H; GO:0004784 superoxide dismutase activity; GO:0005488 binding; GO:0005515 protein binding; GO:0016209 antioxidant activity; GO:0016491 oxidoreductase activity; GO:0016651 oxidoreductase activity, acting on NAD(P)H; GO:0016653 oxidoreductase activity, a…	K00355	NQO1; NAD(P)H dehydrogenase (quinone) [EC:1.6.5.2]	map00130 Ubiquinone and other terpenoid-quinone biosynthesis; map01100 Metabolic pathways; map05200 Pathways in cancer; map05225 Hepatocellular carcinoma; map05418 Fluid shear stress and atherosclerosis	PF02525	Flavodoxin-like fold
Q68EF8	Rap guanine nucleotide exchange factor-like 1 OS=Mus musculus OX=10090 GN=Rapgefl1	1.213	Up	0.03026	Rapgefl1	0.978	0.923	0.882	0.833	1.087	1.073	0.957	1.269	cytoplasm,nucleus	GO:0007154 cell communication; GO:0007165 signal transduction; GO:0007186 G-protein coupled receptor signaling pathway; GO:0007275 multicellular organism development; GO:0007399 nervous system development; GO:0009987 cellular process; GO:0023052 signaling; GO:0032501 multicellular organismal process; GO:0032502 developmental process; GO:0048731 system development; GO:0048856 anatomical structure …	GO:0016020 membrane;	GO:0005085 guanyl-nucleotide exchange factor activity; GO:0005488 binding; GO:0005515 protein binding; GO:0019899 enzyme binding; GO:0051020 GTPase binding; GO:0098772 molecular function regulator;
Q6NS65	Uracil nucleotide/cysteinyl leukotriene receptor OS=Mus musculus OX=10090 GN=Gpr17	0.785	Down	0.00135681	Gpr17	1.064	1.211	1.043	1.179	0.927	0.861	0.841	0.899	plasma membrane	GO:0002376 immune system process; GO:0002682 regulation of immune system process; GO:0002683 negative regulation of immune system process; GO:0002861 regulation of inflammatory response to antigenic stimulus; GO:0002862 negative regulation of inflammatory response to antigenic stimulus; GO:0006873 cellular ion homeostasis; GO:0006874 cellular calcium ion homeostasis; GO:0006875 cellular metal ion…	GO:0005623 cell; GO:0005886 plasma membrane; GO:0005887 integral component of plasma membrane; GO:0016020 membrane; GO:0016021 integral component of membrane; GO:0031224 intrinsic component of membrane; GO:0031226 intrinsic component of plasma membrane; GO:0044425 membrane part; GO:0044459 plasma membrane part; GO:0044464 cell part; GO:0071944 cell periphery;	GO:0001637 G-protein coupled chemoattractant receptor activity; GO:0001653 peptide receptor activity; GO:0004888 transmembrane signaling receptor activity; GO:0004896 cytokine receptor activity; GO:0004930 G-protein coupled receptor activity; GO:0004950 chemokine receptor activity; GO:0005102 receptor binding; GO:0005488 binding; GO:0005515 protein binding; GO:0008528 G-protein coupled peptide re…	K08404	GPR17; G protein-coupled receptor 17
Q6NVG1	Lysophospholipid acyltransferase LPCAT4 OS=Mus musculus OX=10090 GN=Lpcat4	0.827	Down	0.0118646	Lpcat4	0.975	1.156	1.178	1.078	0.958	0.886	0.837	0.946	plasma membrane	GO:0006575 cellular modified amino acid metabolic process; GO:0006629 lipid metabolic process; GO:0006644 phospholipid metabolic process; GO:0006650 glycerophospholipid metabolic process; GO:0006654 phosphatidic acid biosynthetic process; GO:0006658 phosphatidylserine metabolic process; GO:0006793 phosphorus metabolic process; GO:0006796 phosphate-containing compound metabolic process; GO:0006807…	GO:0005622 intracellular; GO:0005623 cell; GO:0005737 cytoplasm; GO:0005783 endoplasmic reticulum; GO:0005789 endoplasmic reticulum membrane; GO:0012505 endomembrane system; GO:0016020 membrane; GO:0031984 organelle subcompartment; GO:0042175 nuclear outer membrane-endoplasmic reticulum membrane network; GO:0043226 organelle; GO:0043227 membrane-bounded organelle; GO:0043229 intracellular organel…	GO:0003824 catalytic activity; GO:0003841 1-acylglycerol-3-phosphate O-acyltransferase activity; GO:0008374 O-acyltransferase activity; GO:0016411 acylglycerol O-acyltransferase activity; GO:0016740 transferase activity; GO:0016746 transferase activity, transferring acyl groups; GO:0016747 transferase activity, transferring acyl groups other than amino-acyl groups; GO:0042171 lysophosphatidic aci…	K13512	LPCAT4, AGPAT7; lysophospholipid acyltransferase [EC:2.3.1.23 2.3.1.-]	map00564 Glycerophospholipid metabolism; map00565 Ether lipid metabolism; map01100 Metabolic pathways
Q6Y685	Transforming acidic coiled-coil-containing protein 1 OS=Mus musculus OX=10090 GN=Tacc1	0.824	Down	0.04336	Tacc1	1.055	1.16	1.036	1.144	0.901	0.785	0.836	1.1	nucleus	GO:0000226 microtubule cytoskeleton organization; GO:0006810 transport; GO:0006996 organelle organization; GO:0007010 cytoskeleton organization; GO:0007017 microtubule-based process; GO:0007097 nuclear migration; GO:0007275 multicellular organism development; GO:0007399 nervous system development; GO:0007417 central nervous system development; GO:0007420 brain development; GO:0008283 cell prolife…	GO:0005622 intracellular; GO:0005623 cell; GO:0005737 cytoplasm; GO:0005856 cytoskeleton; GO:0015630 microtubule cytoskeleton; GO:0043226 organelle; GO:0043228 non-membrane-bounded organelle; GO:0043229 intracellular organelle; GO:0043232 intracellular non-membrane-bounded organelle; GO:0044424 intracellular part; GO:0044464 cell part;	GO:0005488 binding; GO:0005515 protein binding; GO:0019904 protein domain specific binding;	K14281	TACC1; transforming acidic coiled-coil-containing protein 1
Q6ZPY7	Lysine-specific demethylase 3B OS=Mus musculus OX=10090 GN=Kdm3b	1.21	Up	0.033583	Kdm3b	0.811	0.83	0.981	1.002	1.151	1.201	1.037	0.997	nucleus	GO:0006325 chromatin organization; GO:0006355 regulation of transcription, DNA-templated; GO:0006464 cellular protein modification process; GO:0006482 protein demethylation; GO:0006807 nitrogen compound metabolic process; GO:0006996 organelle organization; GO:0008152 metabolic process; GO:0008214 protein dealkylation; GO:0009636 response to toxic substance; GO:0009889 regulation of biosynthetic p…	GO:0000785 chromatin; GO:0005622 intracellular; GO:0005623 cell; GO:0005634 nucleus; GO:0005654 nucleoplasm; GO:0005694 chromosome; GO:0031974 membrane-enclosed lumen; GO:0031981 nuclear lumen; GO:0043226 organelle; GO:0043227 membrane-bounded organelle; GO:0043228 non-membrane-bounded organelle; GO:0043229 intracellular organelle; GO:0043231 intracellular membrane-bounded organelle; GO:0043232 i…	GO:0000976 transcription regulatory region sequence-specific DNA binding; GO:0001067 regulatory region nucleic acid binding; GO:0003676 nucleic acid binding; GO:0003677 DNA binding; GO:0003682 chromatin binding; GO:0003690 double-stranded DNA binding; GO:0003824 catalytic activity; GO:0005488 binding; GO:0016209 antioxidant activity; GO:0031490 chromatin DNA binding; GO:0032451 demethylase activi…	K15601	KDM3; [histone H3]-dimethyl-L-lysine9 demethylase [EC:1.14.11.65]	map04714 Thermogenesis	PF02373	JmjC domain, hydroxylase
Q7TNF9	Protein FAM117A OS=Mus musculus OX=10090 GN=Fam117a	0.815	Down	0.0180382	Fam117a	1.012	1.157	1.027	1.223	0.987	0.844	0.826	0.946	nucleus
Q80T69	Lysine-specific demethylase 9 OS=Mus musculus OX=10090 GN=Rsbn1	2.48	Up	3.6064e-10	Rsbn1	0.59	0.558	0.582	0.569	1.425	1.414	1.415	1.448	nucleus		GO:0005622 intracellular; GO:0005623 cell; GO:0005634 nucleus; GO:0043226 organelle; GO:0043227 membrane-bounded organelle; GO:0043229 intracellular organelle; GO:0043231 intracellular membrane-bounded organelle; GO:0044424 intracellular part; GO:0044464 cell part;		K22610	RSBN1, KDM9; lysine-specific demethylase 9 [EC:1.14.11.-]
Q8BFR2	Follistatin-related protein 5 OS=Mus musculus OX=10090 GN=Fstl5	1.239	Up	0.00182485	Fstl5	0.863	0.822	0.928	0.965	1.054	1.097	1.138	1.145	extracellular							PF07648; PF13927	Kazal-type serine protease inhibitor domain; Immunoglobulin domain
Q8BH70	F-box/LRR-repeat protein 4 OS=Mus musculus OX=10090 GN=Fbxl4	2.175	Up	1.97833e-05	Fbxl4	0.54	0.611	0.648	0.723	1.401	1.442	1.308	1.335	mitochondria	GO:0000209 protein polyubiquitination; GO:0006464 cellular protein modification process; GO:0006508 proteolysis; GO:0006511 ubiquitin-dependent protein catabolic process; GO:0006807 nitrogen compound metabolic process; GO:0008152 metabolic process; GO:0009056 catabolic process; GO:0009057 macromolecule catabolic process; GO:0009987 cellular process; GO:0016567 protein ubiquitination; GO:0019538 p…	GO:0000151 ubiquitin ligase complex; GO:0005622 intracellular; GO:0005623 cell; GO:0005634 nucleus; GO:0005654 nucleoplasm; GO:0005737 cytoplasm; GO:0005739 mitochondrion; GO:0005740 mitochondrial envelope; GO:0005758 mitochondrial intermembrane space; GO:0005829 cytosol; GO:0016604 nuclear body; GO:0016607 nuclear speck; GO:0031967 organelle envelope; GO:0031970 organelle envelope lumen; GO:0031…	GO:0003824 catalytic activity; GO:0004842 ubiquitin-protein transferase activity; GO:0016740 transferase activity; GO:0019787 ubiquitin-like protein transferase activity;	K10270	FBXL4; F-box and leucine-rich repeat protein 4		PF00646	F-box domain
Q8BIF0	CD99 antigen-like protein 2 OS=Mus musculus OX=10090 GN=Cd99l2	1.218	Up	0.0086561	Cd99l2	0.939	0.935	0.889	0.852	1.134	1.187	1.118	0.963	extracellular	GO:0002376 immune system process; GO:0002682 regulation of immune system process; GO:0002684 positive regulation of immune system process; GO:0002685 regulation of leukocyte migration; GO:0002687 positive regulation of leukocyte migration; GO:0002691 regulation of cellular extravasation; GO:0002693 positive regulation of cellular extravasation; GO:0006928 movement of cell or subcellular component…	GO:0005623 cell; GO:0005886 plasma membrane; GO:0005911 cell-cell junction; GO:0005912 adherens junction; GO:0005913 cell-cell adherens junction; GO:0009986 cell surface; GO:0016020 membrane; GO:0016021 integral component of membrane; GO:0030054 cell junction; GO:0031224 intrinsic component of membrane; GO:0044425 membrane part; GO:0044464 cell part; GO:0070161 anchoring junction; GO:0071944 cell…		K06520	CD99, MIC2; CD99 antigen	map04514 Cell adhesion molecules (CAMs); map04670 Leukocyte transendothelial migration
Q8BP56	Protein-glucosylgalactosylhydroxylysine glucosidase OS=Mus musculus OX=10090 GN=Pgghg	1.267	Up	0.0031442	Pgghg	0.929	0.861	0.778	0.968	1.087	1.109	1.115	1.169	nucleus	GO:0005975 carbohydrate metabolic process; GO:0008152 metabolic process; GO:0044238 primary metabolic process; GO:0071704 organic substance metabolic process;	GO:0005618 cell wall; GO:0005622 intracellular; GO:0005623 cell; GO:0005737 cytoplasm; GO:0005829 cytosol; GO:0030312 external encapsulating structure; GO:0044424 intracellular part; GO:0044444 cytoplasmic part; GO:0044464 cell part; GO:0071944 cell periphery;	GO:0003824 catalytic activity; GO:0004553 hydrolase activity, hydrolyzing O-glycosyl compounds; GO:0015926 glucosidase activity; GO:0016787 hydrolase activity; GO:0016798 hydrolase activity, acting on glycosyl bonds; GO:0047402 protein-glucosylgalactosylhydroxylysine glucosidase activity;	K22078	PGGHG, ATHL1; protein-glucosylgalactosylhydroxylysine glucosidase [EC:3.2.1.107]		PF03632	Glycosyl hydrolase family 65 central catalytic domain
Q8BR07	Protein bicaudal D homolog 1 OS=Mus musculus OX=10090 GN=Bicd1	0.691	Down	1.781e-06	Bicd1	1.182	1.194	1.159	1.21	0.799	0.868	0.822	0.79	cytoplasm,nucleus	GO:0000226 microtubule cytoskeleton organization; GO:0006810 transport; GO:0006928 movement of cell or subcellular component; GO:0006996 organelle organization; GO:0007010 cytoskeleton organization; GO:0007017 microtubule-based process; GO:0007018 microtubule-based movement; GO:0008104 protein localization; GO:0008277 regulation of G-protein coupled receptor protein signaling pathway; GO:0009966 …	GO:0005622 intracellular; GO:0005623 cell; GO:0005737 cytoplasm; GO:0005794 Golgi apparatus; GO:0005802 trans-Golgi network; GO:0005813 centrosome; GO:0005815 microtubule organizing center; GO:0005829 cytosol; GO:0005856 cytoskeleton; GO:0012505 endomembrane system; GO:0015630 microtubule cytoskeleton; GO:0016020 membrane; GO:0018995 host; GO:0030430 host cell cytoplasm; GO:0031410 cytoplasmic ve…	GO:0001664 G-protein coupled receptor binding; GO:0005102 receptor binding; GO:0005488 binding; GO:0005515 protein binding; GO:0008092 cytoskeletal protein binding; GO:0008093 cytoskeletal adaptor activity; GO:0017016 Ras GTPase binding; GO:0017137 Rab GTPase binding; GO:0019899 enzyme binding; GO:0019900 kinase binding; GO:0019901 protein kinase binding; GO:0030674 protein binding, bridging; GO:…	K18739	BICD; protein bicaudal D
Q8BSL7	ADP-ribosylation factor 2 OS=Mus musculus OX=10090 GN=Arf2	1.242	Up	0.0046617	Arf2	0.936	0.92	0.823	0.9	1.008	1.145	1.215	1.078	cytoplasm	GO:0006810 transport; GO:0008104 protein localization; GO:0015031 protein transport; GO:0015833 peptide transport; GO:0033036 macromolecule localization; GO:0042886 amide transport; GO:0045184 establishment of protein localization; GO:0051179 localization; GO:0051234 establishment of localization; GO:0071702 organic substance transport; GO:0071705 nitrogen compound transport;	GO:0005622 intracellular; GO:0005623 cell; GO:0005737 cytoplasm; GO:0005794 Golgi apparatus; GO:0012505 endomembrane system; GO:0043226 organelle; GO:0043227 membrane-bounded organelle; GO:0043229 intracellular organelle; GO:0043231 intracellular membrane-bounded organelle; GO:0044424 intracellular part; GO:0044444 cytoplasmic part; GO:0044464 cell part;	GO:0000166 nucleotide binding; GO:0001882 nucleoside binding; GO:0001883 purine nucleoside binding; GO:0005488 binding; GO:0005525 GTP binding; GO:0017076 purine nucleotide binding; GO:0019001 guanyl nucleotide binding; GO:0032549 ribonucleoside binding; GO:0032550 purine ribonucleoside binding; GO:0032553 ribonucleotide binding; GO:0032555 purine ribonucleotide binding; GO:0032561 guanyl ribonuc…	K06883	K06883; uncharacterized protein		PF00025	ADP-ribosylation factor family
Q8BTM8	Filamin-A OS=Mus musculus OX=10090 GN=Flna	0.825	Down	0.00096457	Flna	1.084	1.165	1.035	1.128	0.924	0.881	0.88	0.953	nucleus	GO:0000003 reproduction; GO:0000226 microtubule cytoskeleton organization; GO:0000278 mitotic cell cycle; GO:0000280 nuclear division; GO:0000902 cell morphogenesis; GO:0000904 cell morphogenesis involved in differentiation; GO:0001525 angiogenesis; GO:0001568 blood vessel development; GO:0001775 cell activation; GO:0001837 epithelial to mesenchymal transition; GO:0001944 vasculature development;…	GO:0005576 extracellular region; GO:0005622 intracellular; GO:0005623 cell; GO:0005634 nucleus; GO:0005694 chromosome; GO:0005730 nucleolus; GO:0005737 cytoplasm; GO:0005794 Golgi apparatus; GO:0005802 trans-Golgi network; GO:0005829 cytosol; GO:0005856 cytoskeleton; GO:0005884 actin filament; GO:0005886 plasma membrane; GO:0005903 brush border; GO:0005911 cell-cell junction; GO:0005938 cell cort…	GO:0001664 G-protein coupled receptor binding; GO:0003779 actin binding; GO:0005080 protein kinase C binding; GO:0005102 receptor binding; GO:0005488 binding; GO:0005515 protein binding; GO:0008092 cytoskeletal protein binding; GO:0008134 transcription factor binding; GO:0015459 potassium channel regulator activity; GO:0016247 channel regulator activity; GO:0017016 Ras GTPase binding; GO:0017048 …	K04437	FLNA; filamin	map04010 MAPK signaling pathway; map04510 Focal adhesion; map05132 Salmonella infection; map05205 Proteoglycans in cancer	PF00307; PF00630	Calponin homology (CH) domain; Filamin/ABP280 repeat
Q8BXN7	"Protein phosphatase 1K, mitochondrial OS=Mus musculus OX=10090 GN=Ppm1k"	1.335	Up	0.00170044	Ppm1k	0.894	0.905	0.776	0.856	1.249	1.048	1.197	1.088	mitochondria	GO:0006082 organic acid metabolic process; GO:0006464 cellular protein modification process; GO:0006470 protein dephosphorylation; GO:0006520 cellular amino acid metabolic process; GO:0006793 phosphorus metabolic process; GO:0006796 phosphate-containing compound metabolic process; GO:0006807 nitrogen compound metabolic process; GO:0008152 metabolic process; GO:0009056 catabolic process; GO:000906…	GO:0005622 intracellular; GO:0005623 cell; GO:0005737 cytoplasm; GO:0005739 mitochondrion; GO:0005759 mitochondrial matrix; GO:0031974 membrane-enclosed lumen; GO:0043226 organelle; GO:0043227 membrane-bounded organelle; GO:0043229 intracellular organelle; GO:0043231 intracellular membrane-bounded organelle; GO:0043233 organelle lumen; GO:0044422 organelle part; GO:0044424 intracellular part; GO:…	GO:0003824 catalytic activity; GO:0004721 phosphoprotein phosphatase activity; GO:0004722 protein serine/threonine phosphatase activity; GO:0016787 hydrolase activity; GO:0016788 hydrolase activity, acting on ester bonds; GO:0016791 phosphatase activity; GO:0042578 phosphoric ester hydrolase activity;	K17505	PPM1K, PP2CM; protein phosphatase 1K [EC:3.1.3.16]
Q8CDK2	Cytosolic carboxypeptidase 2 OS=Mus musculus OX=10090 GN=Agbl2	0.441	Down	2.0499e-05	Agbl2	1.221	1.389	1.516	1.447	0.553	0.704	0.6	0.598	nucleus	GO:0006464 cellular protein modification process; GO:0006508 proteolysis; GO:0006807 nitrogen compound metabolic process; GO:0008152 metabolic process; GO:0009987 cellular process; GO:0018193 peptidyl-amino acid modification; GO:0018200 peptidyl-glutamic acid modification; GO:0019538 protein metabolic process; GO:0035608 protein deglutamylation; GO:0035610 protein side chain deglutamylation; GO:0…	GO:0005622 intracellular; GO:0005623 cell; GO:0005737 cytoplasm; GO:0005814 centriole; GO:0005815 microtubule organizing center; GO:0005829 cytosol; GO:0005856 cytoskeleton; GO:0005929 cilium; GO:0015630 microtubule cytoskeleton; GO:0036064 ciliary basal body; GO:0042995 cell projection; GO:0043226 organelle; GO:0043228 non-membrane-bounded organelle; GO:0043229 intracellular organelle; GO:004323…	GO:0003824 catalytic activity; GO:0004180 carboxypeptidase activity; GO:0004181 metallocarboxypeptidase activity; GO:0008233 peptidase activity; GO:0008235 metalloexopeptidase activity; GO:0008237 metallopeptidase activity; GO:0008238 exopeptidase activity; GO:0016787 hydrolase activity; GO:0070011 peptidase activity, acting on L-amino acid peptides;	K23437	AGBL2_3, CCP2_3; cytosolic carboxypeptidase protein 2/3 [EC:3.4.17.-]		PF00246	Zinc carboxypeptidase
Q8CEC5	NF-kappa-B inhibitor-interacting Ras-like protein 1 OS=Mus musculus OX=10090 GN=Nkiras1	1.22	Up	0.035875	Nkiras1	0.997	0.906	0.902	0.807	0.925	1.213	1.143	1.126	cytoplasm	GO:0007154 cell communication; GO:0007165 signal transduction; GO:0007249 I-kappaB kinase/NF-kappaB signaling; GO:0009987 cellular process; GO:0023052 signaling; GO:0035556 intracellular signal transduction; GO:0050789 regulation of biological process; GO:0050794 regulation of cellular process; GO:0050896 response to stimulus; GO:0051716 cellular response to stimulus; GO:0065007 biological regula…		GO:0003824 catalytic activity; GO:0003924 GTPase activity; GO:0016462 pyrophosphatase activity; GO:0016787 hydrolase activity; GO:0016817 hydrolase activity, acting on acid anhydrides; GO:0016818 hydrolase activity, acting on acid anhydrides, in phosphorus-containing anhydrides; GO:0017111 nucleoside-triphosphatase activity;	K17197	NKIRAS; NF-kappa-B inhibitor-interacting Ras-like protein		PF00071	Ras family
Q8CG79	Apoptosis-stimulating of p53 protein 2 OS=Mus musculus OX=10090 GN=Tp53bp2	0.357	Down	3.5952e-05	Tp53bp2	1.367	1.527	1.411	1.621	0.52	0.667	0.466	0.463	nucleus	GO:0006810 transport; GO:0006839 mitochondrial transport; GO:0006915 apoptotic process; GO:0006996 organelle organization; GO:0007005 mitochondrion organization; GO:0007006 mitochondrial membrane organization; GO:0007154 cell communication; GO:0007165 signal transduction; GO:0007275 multicellular organism development; GO:0007399 nervous system development; GO:0007417 central nervous system develo…	GO:0005622 intracellular; GO:0005623 cell; GO:0005634 nucleus; GO:0005654 nucleoplasm; GO:0005737 cytoplasm; GO:0005829 cytosol; GO:0030054 cell junction; GO:0031974 membrane-enclosed lumen; GO:0031981 nuclear lumen; GO:0043226 organelle; GO:0043227 membrane-bounded organelle; GO:0043229 intracellular organelle; GO:0043231 intracellular membrane-bounded organelle; GO:0043233 organelle lumen; GO:0…	GO:0002039 p53 binding; GO:0005070 SH3/SH2 adaptor activity; GO:0005488 binding; GO:0005515 protein binding; GO:0008134 transcription factor binding; GO:0030674 protein binding, bridging; GO:0035591 signaling adaptor activity; GO:0042802 identical protein binding; GO:0051059 NF-kappaB binding; GO:0060090 binding, bridging;	K16823	TP53BP2, ASPP2; apoptosis-stimulating of p53 protein 2	map04390 Hippo signaling pathway	PF00018	SH3 domain
Q8CHK4	Histone acetyltransferase KAT5 OS=Mus musculus OX=10090 GN=Kat5	1.389	Up	0.038601	Kat5	0.741	0.896	0.898	0.816	1.407	1.343	0.895	1.009	nucleus	GO:0000122 negative regulation of transcription from RNA polymerase II promoter; GO:0000302 response to reactive oxygen species; GO:0000726 non-recombinational repair; GO:0000729 DNA double-strand break processing; GO:0001817 regulation of cytokine production; GO:0001818 negative regulation of cytokine production; GO:0006139 nucleobase-containing compound metabolic process; GO:0006259 DNA metabol…	GO:0000123 histone acetyltransferase complex; GO:0000228 nuclear chromosome; GO:0000785 chromatin; GO:0000790 nuclear chromatin; GO:0000812 Swr1 complex; GO:0005622 intracellular; GO:0005623 cell; GO:0005634 nucleus; GO:0005654 nucleoplasm; GO:0005667 transcription factor complex; GO:0005694 chromosome; GO:0005730 nucleolus; GO:0005737 cytoplasm; GO:0005829 cytosol; GO:0031248 protein acetyltrans…	GO:0003682 chromatin binding; GO:0003712 transcription cofactor activity; GO:0003713 transcription coactivator activity; GO:0003824 catalytic activity; GO:0004402 histone acetyltransferase activity; GO:0005102 receptor binding; GO:0005488 binding; GO:0005515 protein binding; GO:0008080 N-acetyltransferase activity; GO:0008134 transcription factor binding; GO:0016407 acetyltransferase activity; GO…	K11304	TIP60, KAT5, ESA1; histone acetyltransferase HTATIP [EC:2.3.1.48]	map05166 Human T-cell leukemia virus 1 infection
Q8CIN6	CUGBP Elav-like family member 3 OS=Mus musculus OX=10090 GN=Celf3	1.231	Up	0.0110798	Celf3	1.009	0.84	0.922	0.82	1.017	1.115	1.195	1.093	cytoplasm	GO:0000003 reproduction; GO:0000381 regulation of alternative mRNA splicing, via spliceosome; GO:0006139 nucleobase-containing compound metabolic process; GO:0006351 transcription, DNA-templated; GO:0006396 RNA processing; GO:0006725 cellular aromatic compound metabolic process; GO:0006807 nitrogen compound metabolic process; GO:0006928 movement of cell or subcellular component; GO:0006996 organe…	GO:0005622 intracellular; GO:0005623 cell; GO:0005634 nucleus; GO:0005654 nucleoplasm; GO:0005737 cytoplasm; GO:0016604 nuclear body; GO:0031974 membrane-enclosed lumen; GO:0031981 nuclear lumen; GO:0043226 organelle; GO:0043227 membrane-bounded organelle; GO:0043229 intracellular organelle; GO:0043231 intracellular membrane-bounded organelle; GO:0043233 organelle lumen; GO:0044422 organelle part…	GO:0003676 nucleic acid binding; GO:0003723 RNA binding; GO:0005488 binding; GO:0017069 snRNA binding; GO:0036002 pre-mRNA binding; GO:0097159 organic cyclic compound binding; GO:0097322 7SK snRNA binding; GO:1901363 heterocyclic compound binding;	K13207	CUGBP, BRUNOL, CELF; CUG-BP- and ETR3-like factor		PF00076	RNA recognition motif. (a.k.a. RRM, RBD, or RNP domain)
Q8JZK9	"Hydroxymethylglutaryl-CoA synthase, cytoplasmic OS=Mus musculus OX=10090 GN=Hmgcs1"	0.765	Down	6.094e-05	Hmgcs1	1.125	1.157	1.15	1.093	0.91	0.848	0.817	0.887	cytoplasm	GO:0000003 reproduction; GO:0001889 liver development; GO:0003006 developmental process involved in reproduction; GO:0006066 alcohol metabolic process; GO:0006629 lipid metabolic process; GO:0006694 steroid biosynthetic process; GO:0006695 cholesterol biosynthetic process; GO:0007275 multicellular organism development; GO:0007399 nervous system development; GO:0007417 central nervous system devel…	GO:0005622 intracellular; GO:0005623 cell; GO:0005737 cytoplasm; GO:0005829 cytosol; GO:0044424 intracellular part; GO:0044444 cytoplasmic part; GO:0044464 cell part;	GO:0003824 catalytic activity; GO:0004421 hydroxymethylglutaryl-CoA synthase activity; GO:0005488 binding; GO:0005515 protein binding; GO:0008144 drug binding; GO:0016740 transferase activity; GO:0016746 transferase activity, transferring acyl groups; GO:0016853 isomerase activity; GO:0036094 small molecule binding; GO:0042802 identical protein binding; GO:0042803 protein homodimerization activit…	K01641	E2.3.3.10; hydroxymethylglutaryl-CoA synthase [EC:2.3.3.10]	map00072 Synthesis and degradation of ketone bodies; map00280 Valine, leucine and isoleucine degradation; map00650 Butanoate metabolism; map00900 Terpenoid backbone biosynthesis; map01100 Metabolic pathways; map03320 PPAR signaling pathway	PF01154; PF08540	Hydroxymethylglutaryl-coenzyme A synthase N terminal; Hydroxymethylglutaryl-coenzyme A synthase C terminal
Q8K0E8	Fibrinogen beta chain OS=Mus musculus OX=10090 GN=Fgb	2.313	Up	3.8891e-05	Fgb	0.6	0.531	0.635	0.625	1.456	1.606	1.266	1.202	extracellular	GO:0001775 cell activation; GO:0001932 regulation of protein phosphorylation; GO:0001934 positive regulation of protein phosphorylation; GO:0002218 activation of innate immune response; GO:0002221 pattern recognition receptor signaling pathway; GO:0002224 toll-like receptor signaling pathway; GO:0002253 activation of immune response; GO:0002376 immune system process; GO:0002576 platelet degranula…	GO:0005576 extracellular region; GO:0005577 fibrinogen complex; GO:0005615 extracellular space; GO:0005622 intracellular; GO:0005623 cell; GO:0005737 cytoplasm; GO:0005783 endoplasmic reticulum; GO:0005886 plasma membrane; GO:0005938 cell cortex; GO:0009897 external side of plasma membrane; GO:0009986 cell surface; GO:0012505 endomembrane system; GO:0016020 membrane; GO:0030141 secretory granule;…	GO:0005198 structural molecule activity; GO:0005488 binding; GO:0005515 protein binding; GO:0051087 chaperone binding;	K03904	FGB; fibrinogen beta chain	map04610 Complement and coagulation cascades; map04611 Platelet activation	PF00147	Fibrinogen beta and gamma chains, C-terminal globular domain
Q8K1A5	Transmembrane protein 41B OS=Mus musculus OX=10090 GN=Tmem41b	0.776	Down	0.036139	Tmem41b	1.365	1.076	1.041	1.029	0.901	0.892	0.86	0.846	plasma membrane
Q8K2H2	OTU domain-containing protein 6B OS=Mus musculus OX=10090 GN=Otud6b	1.228	Up	0.0037573	Otud6b	0.898	0.859	0.924	0.916	0.981	1.188	1.107	1.142	nucleus	GO:0006417 regulation of translation; GO:0006464 cellular protein modification process; GO:0006508 proteolysis; GO:0006807 nitrogen compound metabolic process; GO:0008152 metabolic process; GO:0008283 cell proliferation; GO:0009889 regulation of biosynthetic process; GO:0009890 negative regulation of biosynthetic process; GO:0009891 positive regulation of biosynthetic process; GO:0009892 negative…		GO:0003824 catalytic activity; GO:0008233 peptidase activity; GO:0008234 cysteine-type peptidase activity; GO:0016787 hydrolase activity; GO:0019783 ubiquitin-like protein-specific protease activity; GO:0036459 thiol-dependent ubiquitinyl hydrolase activity; GO:0070011 peptidase activity, acting on L-amino acid peptides; GO:0101005 ubiquitinyl hydrolase activity;	K18342	OTUD6; OTU domain-containing protein 6 [EC:3.4.19.12]
Q8K363	ATP-dependent RNA helicase DDX18 OS=Mus musculus OX=10090 GN=Ddx18	0.781	Down	8.251e-05	Ddx18	1.097	1.152	1.173	1.079	0.862	0.926	0.867	0.862	nucleus	GO:0006139 nucleobase-containing compound metabolic process; GO:0006725 cellular aromatic compound metabolic process; GO:0006807 nitrogen compound metabolic process; GO:0008152 metabolic process; GO:0009987 cellular process; GO:0010501 RNA secondary structure unwinding; GO:0016070 RNA metabolic process; GO:0034641 cellular nitrogen compound metabolic process; GO:0043170 macromolecule metabolic pr…	GO:0005622 intracellular; GO:0005623 cell; GO:0005634 nucleus; GO:0005694 chromosome; GO:0005730 nucleolus; GO:0005737 cytoplasm; GO:0031974 membrane-enclosed lumen; GO:0031981 nuclear lumen; GO:0043226 organelle; GO:0043227 membrane-bounded organelle; GO:0043228 non-membrane-bounded organelle; GO:0043229 intracellular organelle; GO:0043231 intracellular membrane-bounded organelle; GO:0043232 int…	GO:0003724 RNA helicase activity; GO:0003824 catalytic activity; GO:0004004 ATP-dependent RNA helicase activity; GO:0004386 helicase activity; GO:0008026 ATP-dependent helicase activity; GO:0008186 RNA-dependent ATPase activity; GO:0016462 pyrophosphatase activity; GO:0016787 hydrolase activity; GO:0016817 hydrolase activity, acting on acid anhydrides; GO:0016818 hydrolase activity, acting on aci…	K13179	DDX18, HAS1; ATP-dependent RNA helicase DDX18/HAS1 [EC:3.6.4.13]		PF00270; PF13959	DEAD/DEAH box helicase; Domain of unknown function (DUF4217)
Q8R2Z5	von Willebrand factor A domain-containing protein 1 OS=Mus musculus OX=10090 GN=Vwa1	0.634	Down	0.0070767	Vwa1	1.322	1.18	1.102	1.3	0.858	0.559	0.777	0.914	extracellular	GO:0006464 cellular protein modification process; GO:0006807 nitrogen compound metabolic process; GO:0006950 response to stress; GO:0007610 behavior; GO:0008152 metabolic process; GO:0009987 cellular process; GO:0016043 cellular component organization; GO:0019538 protein metabolic process; GO:0030198 extracellular matrix organization; GO:0032501 multicellular organismal process; GO:0033555 multic…	GO:0005576 extracellular region; GO:0005604 basement membrane; GO:0005614 interstitial matrix; GO:0005622 intracellular; GO:0005623 cell; GO:0005737 cytoplasm; GO:0005783 endoplasmic reticulum; GO:0005788 endoplasmic reticulum lumen; GO:0012505 endomembrane system; GO:0031012 extracellular matrix; GO:0031974 membrane-enclosed lumen; GO:0043226 organelle; GO:0043227 membrane-bounded organelle; GO:…	GO:0005488 binding; GO:0005515 protein binding; GO:0042802 identical protein binding;				PF00092; PF00041	von Willebrand factor type A domain; Fibronectin type III domain
Q8R4U1	"Myb-related transcription factor, partner of profilin OS=Mus musculus OX=10090 GN=Mypop"	1.296	Up	0.0180787	Mypop	0.856	0.882	0.805	0.956	0.992	1.321	1.213	1.009	cytoplasm	GO:0000122 negative regulation of transcription from RNA polymerase II promoter; GO:0006355 regulation of transcription, DNA-templated; GO:0006357 regulation of transcription from RNA polymerase II promoter; GO:0009889 regulation of biosynthetic process; GO:0009890 negative regulation of biosynthetic process; GO:0009892 negative regulation of metabolic process; GO:0010468 regulation of gene expre…	GO:0005622 intracellular; GO:0005623 cell; GO:0005634 nucleus; GO:0043226 organelle; GO:0043227 membrane-bounded organelle; GO:0043229 intracellular organelle; GO:0043231 intracellular membrane-bounded organelle; GO:0044424 intracellular part; GO:0044464 cell part;	GO:0000976 transcription regulatory region sequence-specific DNA binding; GO:0000977 RNA polymerase II regulatory region sequence-specific DNA binding; GO:0000978 RNA polymerase II core promoter proximal region sequence-specific DNA binding; GO:0000981 RNA polymerase II transcription factor activity, sequence-specific DNA binding; GO:0000982 transcription factor activity, RNA polymerase II core p…				PF13873	Myb/SANT-like DNA-binding domain
Q8VCM7	Fibrinogen gamma chain OS=Mus musculus OX=10090 GN=Fgg	2.278	Up	0.000118232	Fgg	0.597	0.548	0.67	0.629	1.435	1.633	1.398	1.102	extracellular	GO:0001775 cell activation; GO:0001932 regulation of protein phosphorylation; GO:0001934 positive regulation of protein phosphorylation; GO:0002218 activation of innate immune response; GO:0002221 pattern recognition receptor signaling pathway; GO:0002224 toll-like receptor signaling pathway; GO:0002253 activation of immune response; GO:0002376 immune system process; GO:0002576 platelet degranula…	GO:0005576 extracellular region; GO:0005577 fibrinogen complex; GO:0005615 extracellular space; GO:0005622 intracellular; GO:0005623 cell; GO:0005737 cytoplasm; GO:0005783 endoplasmic reticulum; GO:0005788 endoplasmic reticulum lumen; GO:0005886 plasma membrane; GO:0005938 cell cortex; GO:0009897 external side of plasma membrane; GO:0009986 cell surface; GO:0012505 endomembrane system; GO:0016020…	GO:0005102 receptor binding; GO:0005198 structural molecule activity; GO:0005488 binding; GO:0005515 protein binding; GO:0042802 identical protein binding; GO:0042803 protein homodimerization activity; GO:0046983 protein dimerization activity; GO:0050839 cell adhesion molecule binding;	K03905	FGG; fibrinogen gamma chain	map04610 Complement and coagulation cascades; map04611 Platelet activation; map05150 Staphylococcus aureus infection	PF00147	Fibrinogen beta and gamma chains, C-terminal globular domain
Q8VCR8	"Myosin light chain kinase 2, skeletal/cardiac muscle OS=Mus musculus OX=10090 GN=Mylk2"	1.383	Up	0.00060265	Mylk2	0.772	0.921	0.818	0.857	1.117	1.25	1.205	1.086	nucleus	GO:0001932 regulation of protein phosphorylation; GO:0003007 heart morphogenesis; GO:0003008 system process; GO:0003012 muscle system process; GO:0003013 circulatory system process; GO:0003015 heart process; GO:0006464 cellular protein modification process; GO:0006468 protein phosphorylation; GO:0006793 phosphorus metabolic process; GO:0006796 phosphate-containing compound metabolic process; GO:0…	GO:0005622 intracellular; GO:0005623 cell; GO:0005634 nucleus; GO:0005737 cytoplasm; GO:0008021 synaptic vesicle; GO:0012505 endomembrane system; GO:0014069 postsynaptic density; GO:0030016 myofibril; GO:0030017 sarcomere; GO:0030133 transport vesicle; GO:0030424 axon; GO:0030425 dendrite; GO:0031410 cytoplasmic vesicle; GO:0031982 vesicle; GO:0032279 asymmetric synapse; GO:0033267 axon part; GO:…	GO:0003824 catalytic activity; GO:0004672 protein kinase activity; GO:0004674 protein serine/threonine kinase activity; GO:0004683 calmodulin-dependent protein kinase activity; GO:0004687 myosin light chain kinase activity; GO:0005488 binding; GO:0005515 protein binding; GO:0005516 calmodulin binding; GO:0008092 cytoskeletal protein binding; GO:0016301 kinase activity; GO:0016740 transferase acti…	K00907	MYLK; myosin-light-chain kinase [EC:2.7.11.18]	map04020 Calcium signaling pathway; map04022 cGMP-PKG signaling pathway; map04270 Vascular smooth muscle contraction; map04371 Apelin signaling pathway; map04510 Focal adhesion; map04611 Platelet activation; map04810 Regulation of actin cytoskeleton; map04921 Oxytocin signaling pathway; map04971 Gastric acid secretion	PF00069	Protein kinase domain
Q91WP6	Serine protease inhibitor A3N OS=Mus musculus OX=10090 GN=Serpina3n	1.492	Up	0.00155527	Serpina3n	0.855	0.768	0.695	0.902	1.11	1.316	1.272	1.107	endoplasmic reticulum	GO:0001775 cell activation; GO:0001894 tissue homeostasis; GO:0002252 immune effector process; GO:0002263 cell activation involved in immune response; GO:0002274 myeloid leukocyte activation; GO:0002275 myeloid cell activation involved in immune response; GO:0002283 neutrophil activation involved in immune response; GO:0002366 leukocyte activation involved in immune response; GO:0002376 immune sy…	GO:0000323 lytic vacuole; GO:0005576 extracellular region; GO:0005615 extracellular space; GO:0005622 intracellular; GO:0005623 cell; GO:0005634 nucleus; GO:0005737 cytoplasm; GO:0005764 lysosome; GO:0005766 primary lysosome; GO:0005773 vacuole; GO:0005775 vacuolar lumen; GO:0012505 endomembrane system; GO:0030141 secretory granule; GO:0031091 platelet alpha granule; GO:0031093 platelet alpha gra…	GO:0003676 nucleic acid binding; GO:0003677 DNA binding; GO:0004857 enzyme inhibitor activity; GO:0004866 endopeptidase inhibitor activity; GO:0004867 serine-type endopeptidase inhibitor activity; GO:0004869 cysteine-type endopeptidase inhibitor activity; GO:0005488 binding; GO:0030234 enzyme regulator activity; GO:0030414 peptidase inhibitor activity; GO:0061134 peptidase regulator activity; GO:…	K04525	SERPINA; serpin A		PF00079	Serpin (serine protease inhibitor)
Q91X72	Hemopexin OS=Mus musculus OX=10090 GN=Hpx	1.813	Up	0.0145983	Hpx	0.726	0.566	0.607	0.957	1.407	1.237	1.265	1.268	extracellular	GO:0001932 regulation of protein phosphorylation; GO:0001934 positive regulation of protein phosphorylation; GO:0001959 regulation of cytokine-mediated signaling pathway; GO:0001961 positive regulation of cytokine-mediated signaling pathway; GO:0002637 regulation of immunoglobulin production; GO:0002639 positive regulation of immunoglobulin production; GO:0002682 regulation of immune system proce…	GO:0005576 extracellular region; GO:0005615 extracellular space; GO:0005622 intracellular; GO:0005623 cell; GO:0005737 cytoplasm; GO:0030139 endocytic vesicle; GO:0031410 cytoplasmic vesicle; GO:0031974 membrane-enclosed lumen; GO:0031982 vesicle; GO:0031983 vesicle lumen; GO:0043226 organelle; GO:0043227 membrane-bounded organelle; GO:0043229 intracellular organelle; GO:0043233 organelle lumen; …	GO:0005215 transporter activity; GO:0005488 binding; GO:0015232 heme transporter activity; GO:0020037 heme binding; GO:0022857 transmembrane transporter activity; GO:0046906 tetrapyrrole binding; GO:0048037 cofactor binding; GO:0051184 cofactor transporter activity; GO:0097159 organic cyclic compound binding; GO:1901363 heterocyclic compound binding;	K18977	HPX; hemopexin
Q921X9	Protein disulfide-isomerase A5 OS=Mus musculus OX=10090 GN=Pdia5	0.805	Down	0.0020374	Pdia5	1.148	1.081	1.112	1.096	0.976	0.91	0.804	0.881	extracellular	GO:0006457 protein folding; GO:0006950 response to stress; GO:0006986 response to unfolded protein; GO:0007154 cell communication; GO:0007165 signal transduction; GO:0008152 metabolic process; GO:0009987 cellular process; GO:0010033 response to organic substance; GO:0023052 signaling; GO:0030968 endoplasmic reticulum unfolded protein response; GO:0033554 cellular response to stress; GO:0034620 ce…	GO:0005622 intracellular; GO:0005623 cell; GO:0005737 cytoplasm; GO:0005783 endoplasmic reticulum; GO:0005788 endoplasmic reticulum lumen; GO:0005789 endoplasmic reticulum membrane; GO:0012505 endomembrane system; GO:0016020 membrane; GO:0031974 membrane-enclosed lumen; GO:0031984 organelle subcompartment; GO:0042175 nuclear outer membrane-endoplasmic reticulum membrane network; GO:0043226 organe…	GO:0003756 protein disulfide isomerase activity; GO:0003824 catalytic activity; GO:0015036 disulfide oxidoreductase activity; GO:0015037 peptide disulfide oxidoreductase activity; GO:0016491 oxidoreductase activity; GO:0016667 oxidoreductase activity, acting on a sulfur group of donors; GO:0016853 isomerase activity; GO:0016860 intramolecular oxidoreductase activity; GO:0016864 intramolecular oxi…	K09583	PDIA5; protein disulfide-isomerase A5 [EC:5.3.4.1]		PF00085	Thioredoxin
Q99JW5	Epithelial cell adhesion molecule OS=Mus musculus OX=10090 GN=Epcam	1.449	Up	0.0118848	Epcam	0.752	0.691	1.082	0.736	1.312	1.15	1.163	1.101	extracellular	GO:0001655 urogenital system development; GO:0001657 ureteric bud development; GO:0001822 kidney development; GO:0001823 mesonephros development; GO:0002376 immune system process; GO:0006355 regulation of transcription, DNA-templated; GO:0006357 regulation of transcription from RNA polymerase II promoter; GO:0006928 movement of cell or subcellular component; GO:0007154 cell communication; GO:0007…	GO:0005623 cell; GO:0005886 plasma membrane; GO:0005887 integral component of plasma membrane; GO:0005911 cell-cell junction; GO:0005923 bicellular tight junction; GO:0009986 cell surface; GO:0016020 membrane; GO:0016021 integral component of membrane; GO:0016323 basolateral plasma membrane; GO:0016324 apical plasma membrane; GO:0016328 lateral plasma membrane; GO:0030054 cell junction; GO:003122…	GO:0005488 binding; GO:0005515 protein binding; GO:0044877 macromolecular complex binding; GO:0045296 cadherin binding; GO:0050839 cell adhesion molecule binding; GO:0098631 protein binding involved in cell adhesion; GO:0098632 protein binding involved in cell-cell adhesion; GO:0098641 cadherin binding involved in cell-cell adhesion;	K06737	EPCAM, TACSTD1, CD326; epithelial cell adhesion molecule		PF00086	Thyroglobulin type-1 repeat
Q9CWM4	Prefoldin subunit 1 OS=Mus musculus OX=10090 GN=Pfdn1	0.817	Down	0.045584	Pfdn1	0.979	1.089	1.305	1.039	0.825	1.029	0.841	0.908	cytoplasm	GO:0001775 cell activation; GO:0002376 immune system process; GO:0006355 regulation of transcription, DNA-templated; GO:0006457 protein folding; GO:0006996 organelle organization; GO:0007010 cytoskeleton organization; GO:0007275 multicellular organism development; GO:0007399 nervous system development; GO:0007417 central nervous system development; GO:0007420 brain development; GO:0009889 regulat…	GO:0005622 intracellular; GO:0005623 cell; GO:0005737 cytoplasm; GO:0005829 cytosol; GO:0044424 intracellular part; GO:0044444 cytoplasmic part; GO:0044464 cell part;	GO:0003700 transcription factor activity, sequence-specific DNA binding; GO:0005488 binding; GO:0005515 protein binding; GO:0044183 protein binding involved in protein folding;	K09548	PFDN1; prefoldin subunit 1
Q9CX83	Armadillo repeat-containing X-linked protein 1 OS=Mus musculus OX=10090 GN=Armcx1	1.314	Up	0.0046557	Armcx1	0.905	0.896	0.777	0.891	1.051	1.315	1.101	1.09	extracellular
Q9CXX9	CUE domain-containing protein 2 OS=Mus musculus OX=10090 GN=Cuedc2	0.802	Down	0.0131202	Cuedc2	1.036	1.156	1.144	1.109	0.921	0.791	0.824	1.031	cytoplasm,nucleus	GO:0001817 regulation of cytokine production; GO:0001818 negative regulation of cytokine production; GO:0002682 regulation of immune system process; GO:0002683 negative regulation of immune system process; GO:0002697 regulation of immune effector process; GO:0002698 negative regulation of immune effector process; GO:0002700 regulation of production of molecular mediator of immune response; GO:000…	GO:0005622 intracellular; GO:0005623 cell; GO:0005634 nucleus; GO:0005635 nuclear envelope; GO:0005654 nucleoplasm; GO:0005737 cytoplasm; GO:0005829 cytosol; GO:0012505 endomembrane system; GO:0016020 membrane; GO:0031090 organelle membrane; GO:0031965 nuclear membrane; GO:0031967 organelle envelope; GO:0031974 membrane-enclosed lumen; GO:0031975 envelope; GO:0031981 nuclear lumen; GO:0043226 org…
Q9CY62	E3 ubiquitin-protein ligase RNF181 OS=Mus musculus OX=10090 GN=Rnf181	0.833	Down	0.038137	Rnf181	1.051	1.232	1.08	1.012	1.066	0.884	0.858	0.835	extracellular	GO:0000209 protein polyubiquitination; GO:0006464 cellular protein modification process; GO:0006508 proteolysis; GO:0006511 ubiquitin-dependent protein catabolic process; GO:0006807 nitrogen compound metabolic process; GO:0008152 metabolic process; GO:0009056 catabolic process; GO:0009057 macromolecule catabolic process; GO:0009987 cellular process; GO:0010498 proteasomal protein catabolic proces…	GO:0005622 intracellular; GO:0005623 cell; GO:0005737 cytoplasm; GO:0044424 intracellular part; GO:0044464 cell part;	GO:0003824 catalytic activity; GO:0004842 ubiquitin-protein transferase activity; GO:0016740 transferase activity; GO:0019787 ubiquitin-like protein transferase activity; GO:0061630 ubiquitin protein ligase activity; GO:0061659 ubiquitin-like protein ligase activity;	K22378	RNF181; E3 ubiquitin-protein ligase RNF181 [EC:2.3.2.27]		PF13639	Ring finger domain
Q9D3H2	Odorant-binding protein 1a OS=Mus musculus OX=10090 GN=Obp1a	4.129	Up	0.033015	Obp1a	0.381	0.501	0.376	0.279	0.578	0.68	1.738	3.35	extracellular			GO:0005488 binding; GO:0005549 odorant binding;				PF00061	Lipocalin / cytosolic fatty-acid binding protein family
Q9D6L8	Peptidyl-prolyl cis-trans isomerase-like 3 OS=Mus musculus OX=10090 GN=Ppil3	1.226	Up	0.0106829	Ppil3	0.875	0.84	0.989	0.896	0.989	1.117	1.221	1.087	cytoplasm	GO:0000375 RNA splicing, via transesterification reactions; GO:0000377 RNA splicing, via transesterification reactions with bulged adenosine as nucleophile; GO:0000398 mRNA splicing, via spliceosome; GO:0000413 protein peptidyl-prolyl isomerization; GO:0006139 nucleobase-containing compound metabolic process; GO:0006396 RNA processing; GO:0006397 mRNA processing; GO:0006464 cellular protein modif…	GO:0005622 intracellular; GO:0005623 cell; GO:0005634 nucleus; GO:0005681 spliceosomal complex; GO:0032991 macromolecular complex; GO:0043226 organelle; GO:0043227 membrane-bounded organelle; GO:0043229 intracellular organelle; GO:0043231 intracellular membrane-bounded organelle; GO:0044422 organelle part; GO:0044424 intracellular part; GO:0044428 nuclear part; GO:0044446 intracellular organelle …	GO:0003755 peptidyl-prolyl cis-trans isomerase activity; GO:0003824 catalytic activity; GO:0016853 isomerase activity; GO:0016859 cis-trans isomerase activity;	K12734	PPIL3; peptidyl-prolyl cis-trans isomerase-like 3 [EC:5.2.1.8]		PF00160	Cyclophilin type peptidyl-prolyl cis-trans isomerase/CLD
Q9D824	Pre-mRNA 3'-end-processing factor FIP1 OS=Mus musculus OX=10090 GN=Fip1l1	0.79	Down	0.000163482	Fip1l1	1.057	1.157	1.098	1.17	0.903	0.915	0.859	0.865	nucleus	GO:0000375 RNA splicing, via transesterification reactions; GO:0000377 RNA splicing, via transesterification reactions with bulged adenosine as nucleophile; GO:0000398 mRNA splicing, via spliceosome; GO:0006139 nucleobase-containing compound metabolic process; GO:0006351 transcription, DNA-templated; GO:0006353 DNA-templated transcription, termination; GO:0006366 transcription from RNA polymerase…	GO:0005622 intracellular; GO:0005623 cell; GO:0005634 nucleus; GO:0005654 nucleoplasm; GO:0005847 mRNA cleavage and polyadenylation specificity factor complex; GO:0005849 mRNA cleavage factor complex; GO:0031974 membrane-enclosed lumen; GO:0031981 nuclear lumen; GO:0032991 macromolecular complex; GO:0043226 organelle; GO:0043227 membrane-bounded organelle; GO:0043229 intracellular organelle; GO:0…		K14405	FIP1L1, FIP1; pre-mRNA 3'-end-processing factor FIP1	map03015 mRNA surveillance pathway
Q9DAU1	Protein canopy homolog 3 OS=Mus musculus OX=10090 GN=Cnpy3	0.83	Down	0.0059382	Cnpy3	1.145	1.067	1.184	0.981	0.897	0.924	0.936	0.876	extracellular	GO:0002218 activation of innate immune response; GO:0002221 pattern recognition receptor signaling pathway; GO:0002224 toll-like receptor signaling pathway; GO:0002253 activation of immune response; GO:0002376 immune system process; GO:0002682 regulation of immune system process; GO:0002684 positive regulation of immune system process; GO:0002757 immune response-activating signal transduction; GO…	GO:0005622 intracellular; GO:0005623 cell; GO:0005737 cytoplasm; GO:0005783 endoplasmic reticulum; GO:0005788 endoplasmic reticulum lumen; GO:0012505 endomembrane system; GO:0031974 membrane-enclosed lumen; GO:0043226 organelle; GO:0043227 membrane-bounded organelle; GO:0043229 intracellular organelle; GO:0043231 intracellular membrane-bounded organelle; GO:0043233 organelle lumen; GO:0044422 org…	GO:0005102 receptor binding; GO:0005488 binding; GO:0005515 protein binding;	K22816	CNPY3_4; protein canopy 3/4
Q9DC63	F-box only protein 3 OS=Mus musculus OX=10090 GN=Fbxo3	1.206	Up	0.00051591	Fbxo3	0.929	0.947	0.892	0.866	1.042	1.142	1.108	1.091	cytoplasm	GO:0006464 cellular protein modification process; GO:0006508 proteolysis; GO:0006807 nitrogen compound metabolic process; GO:0008152 metabolic process; GO:0009987 cellular process; GO:0016567 protein ubiquitination; GO:0019538 protein metabolic process; GO:0032446 protein modification by small protein conjugation; GO:0036211 protein modification process; GO:0043170 macromolecule metabolic process…	GO:0005622 intracellular; GO:0005623 cell; GO:0005634 nucleus; GO:0005654 nucleoplasm; GO:0005737 cytoplasm; GO:0005829 cytosol; GO:0031974 membrane-enclosed lumen; GO:0031981 nuclear lumen; GO:0043226 organelle; GO:0043227 membrane-bounded organelle; GO:0043229 intracellular organelle; GO:0043231 intracellular membrane-bounded organelle; GO:0043233 organelle lumen; GO:0044422 organelle part; GO:…	GO:0003824 catalytic activity; GO:0004842 ubiquitin-protein transferase activity; GO:0016740 transferase activity; GO:0019787 ubiquitin-like protein transferase activity;	K10290	FBXO3; F-box protein 3		PF12937; PF09346	F-box-like; SMI1 / KNR4 family (SUKH-1)
Q9EQW7	Kinesin-like protein KIF13A OS=Mus musculus OX=10090 GN=Kif13a	0.796	Down	0.0109802	Kif13a	1.263	1.06	1.044	1.093	0.858	0.812	0.876	1.005	nucleus	GO:0006810 transport; GO:0006886 intracellular protein transport; GO:0006892 post-Golgi vesicle-mediated transport; GO:0006893 Golgi to plasma membrane transport; GO:0006928 movement of cell or subcellular component; GO:0006996 organelle organization; GO:0007017 microtubule-based process; GO:0007018 microtubule-based movement; GO:0007034 vacuolar transport; GO:0007041 lysosomal transport; GO:0008…	GO:0000139 Golgi membrane; GO:0005622 intracellular; GO:0005623 cell; GO:0005737 cytoplasm; GO:0005768 endosome; GO:0005794 Golgi apparatus; GO:0005802 trans-Golgi network; GO:0005813 centrosome; GO:0005815 microtubule organizing center; GO:0005856 cytoskeleton; GO:0005871 kinesin complex; GO:0005875 microtubule associated complex; GO:0010008 endosome membrane; GO:0012505 endomembrane system; GO:…	GO:0003774 motor activity; GO:0003777 microtubule motor activity; GO:0003824 catalytic activity; GO:0016462 pyrophosphatase activity; GO:0016787 hydrolase activity; GO:0016817 hydrolase activity, acting on acid anhydrides; GO:0016818 hydrolase activity, acting on acid anhydrides, in phosphorus-containing anhydrides; GO:0016887 ATPase activity; GO:0017111 nucleoside-triphosphatase activity;	K17914	KIF13; kinesin family member 13		PF00225	Kinesin motor domain
Q9ERG0	LIM domain and actin-binding protein 1 OS=Mus musculus OX=10090 GN=Lima1	0.731	Down	0.0156429	Lima1	1.036	1.073	1.044	1.486	0.813	0.829	0.835	0.913	nucleus	GO:0006996 organelle organization; GO:0007010 cytoskeleton organization; GO:0007015 actin filament organization; GO:0008064 regulation of actin polymerization or depolymerization; GO:0009987 cellular process; GO:0010639 negative regulation of organelle organization; GO:0016043 cellular component organization; GO:0022607 cellular component assembly; GO:0030029 actin filament-based process; GO:0030…	GO:0001725 stress fiber; GO:0005622 intracellular; GO:0005623 cell; GO:0005737 cytoplasm; GO:0005829 cytosol; GO:0005856 cytoskeleton; GO:0005886 plasma membrane; GO:0005903 brush border; GO:0005912 adherens junction; GO:0005924 cell-substrate adherens junction; GO:0005925 focal adhesion; GO:0015629 actin cytoskeleton; GO:0016020 membrane; GO:0030054 cell junction; GO:0030055 cell-substrate junct…	GO:0003779 actin binding; GO:0003785 actin monomer binding; GO:0005488 binding; GO:0005515 protein binding; GO:0008092 cytoskeletal protein binding; GO:0044877 macromolecular complex binding; GO:0051015 actin filament binding;	K23026	LIMA1, EPLIN; LIM domain and actin-binding protein 1		PF00412	LIM domain
Q9ESP1	Stromal cell-derived factor 2-like protein 1 OS=Mus musculus OX=10090 GN=Sdf2l1	0.807	Down	4.4476e-05	Sdf2l1	1.057	1.1	1.126	1.153	0.916	0.894	0.875	0.896	extracellular	GO:0006464 cellular protein modification process; GO:0006486 protein glycosylation; GO:0006493 protein O-linked glycosylation; GO:0006508 proteolysis; GO:0006515 misfolded or incompletely synthesized protein catabolic process; GO:0006807 nitrogen compound metabolic process; GO:0006950 response to stress; GO:0008152 metabolic process; GO:0009056 catabolic process; GO:0009057 macromolecule cataboli…	GO:0005622 intracellular; GO:0005623 cell; GO:0005737 cytoplasm; GO:0005783 endoplasmic reticulum; GO:0005789 endoplasmic reticulum membrane; GO:0012505 endomembrane system; GO:0016020 membrane; GO:0031984 organelle subcompartment; GO:0032991 macromolecular complex; GO:0034663 endoplasmic reticulum chaperone complex; GO:0042175 nuclear outer membrane-endoplasmic reticulum membrane network; GO:004…	GO:0000030 mannosyltransferase activity; GO:0003824 catalytic activity; GO:0004169 dolichyl-phosphate-mannose-protein mannosyltransferase activity; GO:0005488 binding; GO:0005515 protein binding; GO:0016740 transferase activity; GO:0016757 transferase activity, transferring glycosyl groups; GO:0016758 transferase activity, transferring hexosyl groups; GO:0019899 enzyme binding; GO:0051087 chapero…				PF02815	MIR domain
Q9JII6	Alcohol dehydrogenase [NADP(+)] OS=Mus musculus OX=10090 GN=Akr1a1	1.204	Up	0.00077597	Akr1a1	0.93	0.897	0.909	0.904	1.02	1.159	1.131	1.073	cytoplasm	GO:0005975 carbohydrate metabolic process; GO:0005996 monosaccharide metabolic process; GO:0006006 glucose metabolic process; GO:0006063 uronic acid metabolic process; GO:0006064 glucuronate catabolic process; GO:0006081 cellular aldehyde metabolic process; GO:0006082 organic acid metabolic process; GO:0006091 generation of precursor metabolites and energy; GO:0006732 coenzyme metabolic process; …	GO:0005622 intracellular; GO:0005623 cell; GO:0005737 cytoplasm; GO:0005829 cytosol; GO:0005886 plasma membrane; GO:0016020 membrane; GO:0016324 apical plasma membrane; GO:0044424 intracellular part; GO:0044425 membrane part; GO:0044444 cytoplasmic part; GO:0044459 plasma membrane part; GO:0044464 cell part; GO:0045177 apical part of cell; GO:0071944 cell periphery; GO:0098590 plasma membrane reg…	GO:0003824 catalytic activity; GO:0004032 alditol:NADP+ 1-oxidoreductase activity; GO:0004033 aldo-keto reductase (NADP) activity; GO:0008106 alcohol dehydrogenase (NADP+) activity; GO:0009055 electron carrier activity; GO:0016491 oxidoreductase activity; GO:0016614 oxidoreductase activity, acting on CH-OH group of donors; GO:0016616 oxidoreductase activity, acting on the CH-OH group of donors, N…	K00002	AKR1A1, adh; alcohol dehydrogenase (NADP+) [EC:1.1.1.2]	map00010 Glycolysis / Gluconeogenesis; map00040 Pentose and glucuronate interconversions; map00561 Glycerolipid metabolism; map01100 Metabolic pathways	PF00248	Aldo/keto reductase family
Q9JJ80	Ribosome production factor 2 homolog OS=Mus musculus OX=10090 GN=Rpf2	0.816	Down	0.0302	Rpf2	1.113	1.021	1.183	1.094	0.768	0.832	0.981	1.02	nucleus	GO:0000027 ribosomal large subunit assembly; GO:0000463 maturation of LSU-rRNA from tricistronic rRNA transcript (SSU-rRNA, 5.8S rRNA, LSU-rRNA); GO:0000470 maturation of LSU-rRNA; GO:0006139 nucleobase-containing compound metabolic process; GO:0006355 regulation of transcription, DNA-templated; GO:0006357 regulation of transcription from RNA polymerase II promoter; GO:0006364 rRNA processing; GO…	GO:0005622 intracellular; GO:0005623 cell; GO:0005634 nucleus; GO:0005730 nucleolus; GO:0031974 membrane-enclosed lumen; GO:0031981 nuclear lumen; GO:0043226 organelle; GO:0043227 membrane-bounded organelle; GO:0043228 non-membrane-bounded organelle; GO:0043229 intracellular organelle; GO:0043231 intracellular membrane-bounded organelle; GO:0043232 intracellular non-membrane-bounded organelle; GO…	GO:0000981 RNA polymerase II transcription factor activity, sequence-specific DNA binding; GO:0003676 nucleic acid binding; GO:0003700 transcription factor activity, sequence-specific DNA binding; GO:0003723 RNA binding; GO:0005488 binding; GO:0008097 5S rRNA binding; GO:0019843 rRNA binding; GO:0097159 organic cyclic compound binding; GO:1901363 heterocyclic compound binding;	K14847	RPF2; ribosome production factor 2		PF04427	Brix domain
Q9JMG7	Hepatoma-derived growth factor-related protein 3 OS=Mus musculus OX=10090 GN=Hdgfl3	1.208	Up	6.2345e-05	Hdgfl3	0.895	0.935	0.917	0.915	1.081	1.147	1.129	1.068	nucleus	GO:0000226 microtubule cytoskeleton organization; GO:0006996 organelle organization; GO:0007010 cytoskeleton organization; GO:0007017 microtubule-based process; GO:0007026 negative regulation of microtubule depolymerization; GO:0007275 multicellular organism development; GO:0007399 nervous system development; GO:0008283 cell proliferation; GO:0009987 cellular process; GO:0010639 negative regulati…	GO:0005622 intracellular; GO:0005623 cell; GO:0005634 nucleus; GO:0005654 nucleoplasm; GO:0005737 cytoplasm; GO:0005829 cytosol; GO:0031974 membrane-enclosed lumen; GO:0031981 nuclear lumen; GO:0043226 organelle; GO:0043227 membrane-bounded organelle; GO:0043229 intracellular organelle; GO:0043231 intracellular membrane-bounded organelle; GO:0043233 organelle lumen; GO:0044422 organelle part; GO:…	GO:0003682 chromatin binding; GO:0005488 binding; GO:0005515 protein binding; GO:0008017 microtubule binding; GO:0008092 cytoskeletal protein binding; GO:0015631 tubulin binding;				PF00855	PWWP domain
Q9QUQ5	Short transient receptor potential channel 4 OS=Mus musculus OX=10090 GN=Trpc4	1.393	Up	0.026397	Trpc4	0.689	0.817	0.86	0.989	1.043	1.484	1.056	1.091	plasma membrane	GO:0000041 transition metal ion transport; GO:0006810 transport; GO:0006811 ion transport; GO:0006812 cation transport; GO:0006816 calcium ion transport; GO:0006820 anion transport; GO:0006828 manganese ion transport; GO:0006836 neurotransmitter transport; GO:0006865 amino acid transport; GO:0006873 cellular ion homeostasis; GO:0006874 cellular calcium ion homeostasis; GO:0006875 cellular metal i…	GO:0005622 intracellular; GO:0005623 cell; GO:0005737 cytoplasm; GO:0005856 cytoskeleton; GO:0005886 plasma membrane; GO:0005887 integral component of plasma membrane; GO:0005901 caveola; GO:0005938 cell cortex; GO:0009986 cell surface; GO:0016020 membrane; GO:0016021 integral component of membrane; GO:0016323 basolateral plasma membrane; GO:0030863 cortical cytoskeleton; GO:0031224 intrinsic com…	GO:0005215 transporter activity; GO:0005216 ion channel activity; GO:0005261 cation channel activity; GO:0005262 calcium channel activity; GO:0005488 binding; GO:0005515 protein binding; GO:0008013 beta-catenin binding; GO:0008324 cation transmembrane transporter activity; GO:0015075 ion transmembrane transporter activity; GO:0015085 calcium ion transmembrane transporter activity; GO:0015267 chan…	K04967	TRPC4; transient receptor potential cation channel subfamily C member 4	map04360 Axon guidance; map04745 Phototransduction - fly; map04929 GnRH secretion
Q9QWR8	Alpha-N-acetylgalactosaminidase OS=Mus musculus OX=10090 GN=Naga	1.202	Up	0.032861	Naga	1.006	0.786	0.897	0.95	0.971	1.182	1.119	1.102	extracellular	GO:0005975 carbohydrate metabolic process; GO:0006629 lipid metabolic process; GO:0006643 membrane lipid metabolic process; GO:0006664 glycolipid metabolic process; GO:0006665 sphingolipid metabolic process; GO:0006672 ceramide metabolic process; GO:0006677 glycosylceramide metabolic process; GO:0006687 glycosphingolipid metabolic process; GO:0006807 nitrogen compound metabolic process; GO:000815…	GO:0000323 lytic vacuole; GO:0005622 intracellular; GO:0005623 cell; GO:0005737 cytoplasm; GO:0005764 lysosome; GO:0005773 vacuole; GO:0043226 organelle; GO:0043227 membrane-bounded organelle; GO:0043229 intracellular organelle; GO:0043231 intracellular membrane-bounded organelle; GO:0044424 intracellular part; GO:0044444 cytoplasmic part; GO:0044464 cell part;	GO:0003824 catalytic activity; GO:0004553 hydrolase activity, hydrolyzing O-glycosyl compounds; GO:0004557 alpha-galactosidase activity; GO:0005488 binding; GO:0005515 protein binding; GO:0008456 alpha-N-acetylgalactosaminidase activity; GO:0015925 galactosidase activity; GO:0015929 hexosaminidase activity; GO:0016787 hydrolase activity; GO:0016798 hydrolase activity, acting on glycosyl bonds; GO…	K01204	NAGA; alpha-N-acetylgalactosaminidase [EC:3.2.1.49]	map00603 Glycosphingolipid biosynthesis - globo and isoglobo series; map01100 Metabolic pathways; map04142 Lysosome
Q9QZ85	Interferon-inducible GTPase 1 OS=Mus musculus OX=10090 GN=Iigp1	7.11	Up	0.00042051	Iigp1	0.318	0.178	0.26	0.232	0.903	1.3	2.385	2.437	cytoplasm,nucleus	GO:0001562 response to protozoan; GO:0006950 response to stress; GO:0006952 defense response; GO:0007154 cell communication; GO:0007165 signal transduction; GO:0007166 cell surface receptor signaling pathway; GO:0009605 response to external stimulus; GO:0009607 response to biotic stimulus; GO:0009617 response to bacterium; GO:0009894 regulation of catabolic process; GO:0009987 cellular process; G…	GO:0000139 Golgi membrane; GO:0005576 extracellular region; GO:0005622 intracellular; GO:0005623 cell; GO:0005634 nucleus; GO:0005635 nuclear envelope; GO:0005737 cytoplasm; GO:0005783 endoplasmic reticulum; GO:0005789 endoplasmic reticulum membrane; GO:0005794 Golgi apparatus; GO:0005795 Golgi stack; GO:0012505 endomembrane system; GO:0016020 membrane; GO:0018995 host; GO:0020003 symbiont-contai…	GO:0000166 nucleotide binding; GO:0001882 nucleoside binding; GO:0001883 purine nucleoside binding; GO:0003824 catalytic activity; GO:0003924 GTPase activity; GO:0005488 binding; GO:0005515 protein binding; GO:0005525 GTP binding; GO:0016462 pyrophosphatase activity; GO:0016787 hydrolase activity; GO:0016817 hydrolase activity, acting on acid anhydrides; GO:0016818 hydrolase activity, acting on a…
Q9QZA0	"Carbonic anhydrase 5B, mitochondrial OS=Mus musculus OX=10090 GN=Ca5b"	1.206	Up	0.047796	Ca5b	0.951	0.95	0.936	0.798	0.943	1.266	1.06	1.116	mitochondria	GO:0006810 transport; GO:0006811 ion transport; GO:0006820 anion transport; GO:0009605 response to external stimulus; GO:0009607 response to biotic stimulus; GO:0009617 response to bacterium; GO:0015701 bicarbonate transport; GO:0015711 organic anion transport; GO:0043207 response to external biotic stimulus; GO:0050896 response to stimulus; GO:0051179 localization; GO:0051234 establishment of lo…	GO:0005622 intracellular; GO:0005623 cell; GO:0005737 cytoplasm; GO:0005739 mitochondrion; GO:0005759 mitochondrial matrix; GO:0031974 membrane-enclosed lumen; GO:0043226 organelle; GO:0043227 membrane-bounded organelle; GO:0043229 intracellular organelle; GO:0043231 intracellular membrane-bounded organelle; GO:0043233 organelle lumen; GO:0044422 organelle part; GO:0044424 intracellular part; GO:…	GO:0003824 catalytic activity; GO:0004089 carbonate dehydratase activity; GO:0016829 lyase activity; GO:0016835 carbon-oxygen lyase activity; GO:0016836 hydro-lyase activity;	K01672	CA; carbonic anhydrase [EC:4.2.1.1]	map00910 Nitrogen metabolism; map01100 Metabolic pathways	PF00194	Eukaryotic-type carbonic anhydrase
Q9R118	Serine protease HTRA1 OS=Mus musculus OX=10090 GN=Htra1	1.371	Up	0.027775	Htra1	0.926	0.726	0.917	0.803	1.274	1.366	0.918	1.065	extracellular	GO:0000003 reproduction; GO:0001890 placenta development; GO:0002682 regulation of immune system process; GO:0002683 negative regulation of immune system process; GO:0002697 regulation of immune effector process; GO:0002698 negative regulation of immune effector process; GO:0002831 regulation of response to biotic stimulus; GO:0002832 negative regulation of response to biotic stimulus; GO:0003006…	GO:0005576 extracellular region; GO:0005615 extracellular space; GO:0005623 cell; GO:0005886 plasma membrane; GO:0016020 membrane; GO:0031012 extracellular matrix; GO:0044421 extracellular region part; GO:0044464 cell part; GO:0071944 cell periphery;	GO:0003824 catalytic activity; GO:0004175 endopeptidase activity; GO:0004252 serine-type endopeptidase activity; GO:0005488 binding; GO:0005515 protein binding; GO:0008233 peptidase activity; GO:0008236 serine-type peptidase activity; GO:0016787 hydrolase activity; GO:0017171 serine hydrolase activity; GO:0042802 identical protein binding; GO:0070011 peptidase activity, acting on L-amino acid pep…	K08784	HTRA1, PRSS11; HtrA serine peptidase 1 [EC:3.4.21.-]		PF00219; PF07648; PF13365	Insulin-like growth factor binding protein; Kazal-type serine protease inhibitor domain; Trypsin-like peptidase domain
Q9R233	Tapasin OS=Mus musculus OX=10090 GN=Tapbp	2.135	Up	0.00078457	Tapbp	0.639	0.54	0.667	0.706	1.125	1.115	1.535	1.674	plasma membrane	GO:0002376 immune system process; GO:0002474 antigen processing and presentation of peptide antigen via MHC class I; GO:0002478 antigen processing and presentation of exogenous peptide antigen; GO:0002479 antigen processing and presentation of exogenous peptide antigen via MHC class I, TAP-dependent; GO:0006518 peptide metabolic process; GO:0006807 nitrogen compound metabolic process; GO:0006810 …	GO:0000139 Golgi membrane; GO:0005622 intracellular; GO:0005623 cell; GO:0005737 cytoplasm; GO:0005783 endoplasmic reticulum; GO:0005789 endoplasmic reticulum membrane; GO:0005793 endoplasmic reticulum-Golgi intermediate compartment; GO:0005794 Golgi apparatus; GO:0005886 plasma membrane; GO:0005887 integral component of plasma membrane; GO:0012505 endomembrane system; GO:0012506 vesicle membrane…	GO:0003823 antigen binding; GO:0003824 catalytic activity; GO:0005102 receptor binding; GO:0005215 transporter activity; GO:0005488 binding; GO:0005515 protein binding; GO:0015399 primary active transmembrane transporter activity; GO:0015405 P-P-bond-hydrolysis-driven transmembrane transporter activity; GO:0015433 peptide antigen-transporting ATPase activity; GO:0015440 peptide-transporting ATPas…	K08058	TAPBP; TAP binding protein (tapasin)	map04612 Antigen processing and presentation; map05163 Human cytomegalovirus infection; map05168 Herpes simplex virus 1 infection; map05169 Epstein-Barr virus infection; map05170 Human immunodeficiency virus 1 infection	PF07654	Immunoglobulin C1-set domain
Q9WVJ5	Beta-crystallin B1 OS=Mus musculus OX=10090 GN=Crybb1	1.202	Up	0.027524	Crybb1	0.902	1.065	0.855	0.838	1.186	1.118	1.095	1.002	nucleus	GO:0003008 system process; GO:0007600 sensory perception; GO:0007601 visual perception; GO:0032501 multicellular organismal process; GO:0050877 neurological system process; GO:0050953 sensory perception of light stimulus;		GO:0005198 structural molecule activity; GO:0005212 structural constituent of eye lens;	K23482	CRYB; beta-crystallin		PF00030	Beta/Gamma crystallin
Q9WVL2	Signal transducer and activator of transcription 2 OS=Mus musculus OX=10090 GN=Stat2	1.514	Up	0.0030239	Stat2	0.77	0.794	0.771	0.854	0.974	1.135	1.324	1.396	nucleus	GO:0001932 regulation of protein phosphorylation; GO:0002252 immune effector process; GO:0002376 immune system process; GO:0006950 response to stress; GO:0006952 defense response; GO:0006955 immune response; GO:0007154 cell communication; GO:0007165 signal transduction; GO:0007166 cell surface receptor signaling pathway; GO:0009605 response to external stimulus; GO:0009607 response to biotic stim…	GO:0005622 intracellular; GO:0005623 cell; GO:0005634 nucleus; GO:0005737 cytoplasm; GO:0005829 cytosol; GO:0005886 plasma membrane; GO:0016020 membrane; GO:0043226 organelle; GO:0043227 membrane-bounded organelle; GO:0043229 intracellular organelle; GO:0043231 intracellular membrane-bounded organelle; GO:0044424 intracellular part; GO:0044444 cytoplasmic part; GO:0044464 cell part; GO:0071944 ce…	GO:0005488 binding; GO:0005515 protein binding; GO:0019899 enzyme binding; GO:0042802 identical protein binding; GO:0044389 ubiquitin-like protein ligase binding;	K11221	STAT2; signal transducer and activator of transcription 2	map04062 Chemokine signaling pathway; map04217 Necroptosis; map04380 Osteoclast differentiation; map04621 NOD-like receptor signaling pathway; map04625 C-type lectin receptor signaling pathway; map04630 JAK-STAT signaling pathway; map05160 Hepatitis C; map05161 Hepatitis B; map05162 Measles; map05164 Influenza A; map05165 Human papillomavirus infection; map05167 Kaposi sarcoma-associated herpesvi…	PF02865; PF02864; PF00017; PF12188	STAT protein, protein interaction domain; STAT protein, DNA binding domain; SH2 domain; Signal transducer and activator of transcription 2 C terminal
Q9Z0E6	Guanylate-binding protein 2 OS=Mus musculus OX=10090 GN=Gbp2	1.734	Up	0.0067195	Gbp2	0.665	0.724	0.757	0.786	0.91	1.154	1.386	1.633	cytoplasm	GO:0001562 response to protozoan; GO:0001816 cytokine production; GO:0001817 regulation of cytokine production; GO:0001819 positive regulation of cytokine production; GO:0002237 response to molecule of bacterial origin; GO:0002376 immune system process; GO:0002682 regulation of immune system process; GO:0002684 positive regulation of immune system process; GO:0002790 peptide secretion; GO:0006810…	GO:0005576 extracellular region; GO:0005622 intracellular; GO:0005623 cell; GO:0005634 nucleus; GO:0005654 nucleoplasm; GO:0005737 cytoplasm; GO:0005794 Golgi apparatus; GO:0005829 cytosol; GO:0005856 cytoskeleton; GO:0012505 endomembrane system; GO:0015629 actin cytoskeleton; GO:0018995 host; GO:0020003 symbiont-containing vacuole; GO:0020005 symbiont-containing vacuole membrane; GO:0030430 host…	GO:0000166 nucleotide binding; GO:0001882 nucleoside binding; GO:0001883 purine nucleoside binding; GO:0003824 catalytic activity; GO:0003924 GTPase activity; GO:0005488 binding; GO:0005515 protein binding; GO:0005525 GTP binding; GO:0016462 pyrophosphatase activity; GO:0016787 hydrolase activity; GO:0016817 hydrolase activity, acting on acid anhydrides; GO:0016818 hydrolase activity, acting on a…	K20897	GBP2; guanylate-binding protein 2	map04621 NOD-like receptor signaling pathway	PF02263; PF02841	Guanylate-binding protein, N-terminal domain; Guanylate-binding protein, C-terminal domain
Q9Z0G9	Claudin-3 OS=Mus musculus OX=10090 GN=Cldn3	1.893	Up	0.028124	Cldn3	0.93	0.564	0.919	0.344	1.285	1.082	1.493	1.358	plasma membrane	GO:0000902 cell morphogenesis; GO:0000904 cell morphogenesis involved in differentiation; GO:0001666 response to hypoxia; GO:0002064 epithelial cell development; GO:0003382 epithelial cell morphogenesis; GO:0006950 response to stress; GO:0007043 cell-cell junction assembly; GO:0007154 cell communication; GO:0007155 cell adhesion; GO:0007165 signal transduction; GO:0009628 response to abiotic stim…	GO:0005622 intracellular; GO:0005623 cell; GO:0005737 cytoplasm; GO:0005886 plasma membrane; GO:0005887 integral component of plasma membrane; GO:0005911 cell-cell junction; GO:0005923 bicellular tight junction; GO:0016020 membrane; GO:0016021 integral component of membrane; GO:0016327 apicolateral plasma membrane; GO:0016328 lateral plasma membrane; GO:0030054 cell junction; GO:0031224 intrinsic…	GO:0004888 transmembrane signaling receptor activity; GO:0005488 binding; GO:0005515 protein binding; GO:0038023 signaling receptor activity; GO:0042802 identical protein binding; GO:0060089 molecular transducer activity;	K06087	CLDN; claudin	map04514 Cell adhesion molecules (CAMs); map04530 Tight junction; map04670 Leukocyte transendothelial migration; map05130 Pathogenic Escherichia coli infection; map05160 Hepatitis C
