# Supplementary material for: Pathological Features of Enterovirus 71-Associated Brain and Lung Damage in Mice Based on Quantitative Proteomic Analysis
Source: Front Microbiol. 2021 Jun 18;12:663019. doi: 10.3389/fmicb.2021.663019 (PMC8249819; doi:10.3389/fmicb.2021.663019)
Supplement: Supplementary file 4 [file Table_4.XLSX]

## Sheet: Sheet1
Supplementary Data S4. Differentially expressed proteins in lung tissues from EV71-infected mice compared with control lung tissues. p-values lower than 0.05 were considered statistically significant.
Protein accession	Protein description	EV71/Control Ratio	Regulated Type	EV71/Control p value	Gene name	Control_1	Control_2	Control_3	Control_4	EV71_1	EV71_2	EV71_3	EV71_4	Subcellular localization	Biological Process	Cellular Component	Molecular Function	KEGG KO No.	KEGG Gene	KEGG pathway	IPR ID	Domain description
A2A699	Protein FAM171A2 OS=Mus musculus OX=10090 GN=Fam171a2	1.204	Up	0.028197	Fam171a2	0.919	0.928	0.915	0.884	1.159	1.04	0.992	1.199	extracellular		GO:0031224 intrinsic component of membrane; GO:0016020 membrane; GO:0016021 integral component of membrane; GO:0044425 membrane part;
B2RUJ5	Amyloid-beta A4 precursor protein-binding family A member 1 OS=Mus musculus OX=10090 GN=Apba1	1.238	Up	0.030756	Apba1	0.834	0.944	0.801	1.014	0.964	1.235	1.087	1.163	cytoplasm,nucleus	GO:0044085 cellular component biogenesis; GO:0044700 single organism signaling; GO:0046717 acid secretion; GO:0043009 chordate embryonic development; GO:0044699 single-organism process; GO:0015031 protein transport; GO:0051234 establishment of localization; GO:0007610 behavior; GO:0051649 establishment of localization in cell; GO:0007154 cell communication; GO:0022607 cellular component assembly;…	GO:0097708 intracellular vesicle; GO:0043229 intracellular organelle; GO:0016020 membrane; GO:0031410 cytoplasmic vesicle; GO:0031982 vesicle; GO:0005737 cytoplasm; GO:0012505 endomembrane system; GO:0044424 intracellular part; GO:0005623 cell; GO:0045202 synapse; GO:0043231 intracellular membrane-bounded organelle; GO:0043226 organelle; GO:0070382 exocytic vesicle; GO:0005634 nucleus; GO:0008021…	GO:0001540 beta-amyloid binding; GO:0005515 protein binding; GO:0033218 amide binding; GO:0042277 peptide binding; GO:0005488 binding;	K04531	APBA1, X11; amyloid beta A4 precursor protein-binding family A member 1		IPR011993; IPR001478; IPR006020;	PH domain-like; PDZ domain; PTB/PI domain;
O08908	Phosphatidylinositol 3-kinase regulatory subunit beta OS=Mus musculus OX=10090 GN=Pik3r2	1.688	Up	0.043664	Pik3r2	0.526	1.05	0.854	0.546	1.648	1.105	0.91	1.36	nucleus	GO:0044700 single organism signaling; GO:0065008 regulation of biological quality; GO:0043551 regulation of phosphatidylinositol 3-kinase activity; GO:0007166 cell surface receptor signaling pathway; GO:1903533 regulation of protein targeting; GO:0042593 glucose homeostasis; GO:0009891 positive regulation of biosynthetic process; GO:0044255 cellular lipid metabolic process; GO:0019216 regulation …	GO:0016020 membrane; GO:0043229 intracellular organelle; GO:0061695 transferase complex, transferring phosphorus-containing groups; GO:0019898 extrinsic component of membrane; GO:0030054 cell junction; GO:0070161 anchoring junction; GO:0032991 macromolecular complex; GO:0044424 intracellular part; GO:1990234 transferase complex; GO:0005623 cell; GO:0043231 intracellular membrane-bounded organelle…	GO:0036312 phosphatidylinositol 3-kinase regulatory subunit binding; GO:1990782 protein tyrosine kinase binding; GO:0019903 protein phosphatase binding; GO:0046982 protein heterodimerization activity; GO:0005102 receptor binding; GO:0019901 protein kinase binding; GO:0046983 protein dimerization activity; GO:0046935 1-phosphatidylinositol-3-kinase regulator activity; GO:0005515 protein binding; G…	K02649	PIK3R1_2_3; phosphoinositide-3-kinase regulatory subunit alpha/beta/delta	mmu01521 EGFR tyrosine kinase inhibitor resistance; mmu01522 Endocrine resistance; mmu01524 Platinum drug resistance; mmu04012 ErbB signaling pathway; mmu04014 Ras signaling pathway; mmu04015 Rap1 signaling pathway; mmu04024 cAMP signaling pathway; mmu04062 Chemokine signaling pathway; mmu04066 HIF-1 signaling pathway; mmu04068 FoxO signaling pathway; mmu04070 Phosphatidylinositol signaling syste…	IPR001452; IPR000980; IPR032498; IPR008936; IPR000198;	SH3 domain; SH2 domain; PI3K p85 subunit, inter-SH2 domain; Rho GTPase activation protein; Rho GTPase-activating protein domain;
O09116	Small proline-rich protein 3 OS=Mus musculus OX=10090 GN=Sprr3	0.362	Down	0.0184762	Sprr3	0.6	1.466	2.048	1.767	0.533	0.682	0.474	0.438	extracellular	GO:0044707 single-multicellular organism process; GO:0031424 keratinization; GO:0048869 cellular developmental process; GO:0018149 peptide cross-linking; GO:0044267 cellular protein metabolic process; GO:0044699 single-organism process; GO:0044237 cellular metabolic process; GO:0071704 organic substance metabolic process; GO:0009913 epidermal cell differentiation; GO:0008152 metabolic process; GO…	GO:0016020 membrane; GO:0044421 extracellular region part; GO:0071944 cell periphery; GO:0005737 cytoplasm; GO:0031982 vesicle; GO:0044424 intracellular part; GO:0005623 cell; GO:0005576 extracellular region; GO:0005886 plasma membrane; GO:0043226 organelle; GO:0070062 extracellular exosome; GO:0001533 cornified envelope; GO:0044464 cell part; GO:0005622 intracellular; GO:1903561 extracellular ve…	GO:0005515 protein binding; GO:0005198 structural molecule activity; GO:0005488 binding;
O70161	Phosphatidylinositol 4-phosphate 5-kinase type-1 gamma OS=Mus musculus OX=10090 GN=Pip5k1c	1.209	Up	0.02254	Pip5k1c	0.822	0.863	1.036	0.919	1.078	0.996	1.187	1.14	nucleus	GO:0007596 blood coagulation; GO:0065008 regulation of biological quality; GO:0046486 glycerolipid metabolic process; GO:0048869 cellular developmental process; GO:0048666 neuron development; GO:0046854 phosphatidylinositol phosphorylation; GO:0008654 phospholipid biosynthetic process; GO:0032989 cellular component morphogenesis; GO:0022008 neurogenesis; GO:0044699 single-organism process; GO:004…	GO:0016020 membrane; GO:0071944 cell periphery; GO:0030054 cell junction; GO:0032587 ruffle membrane; GO:0005737 cytoplasm; GO:0044424 intracellular part; GO:0005623 cell; GO:0044422 organelle part; GO:0031974 membrane-enclosed lumen; GO:0005654 nucleoplasm; GO:0005925 focal adhesion; GO:0070013 intracellular organelle lumen; GO:0098590 plasma membrane region; GO:0031256 leading edge membrane; GO…	GO:0016307 phosphatidylinositol phosphate kinase activity; GO:0005524 ATP binding; GO:1901265 nucleoside phosphate binding; GO:0016773 phosphotransferase activity, alcohol group as acceptor; GO:0001882 nucleoside binding; GO:0043167 ion binding; GO:0005515 protein binding; GO:0000166 nucleotide binding; GO:1901363 heterocyclic compound binding; GO:0097159 organic cyclic compound binding; GO:00325…	K00889	PIP5K; 1-phosphatidylinositol-4-phosphate 5-kinase [EC:2.7.1.68]	mmu00562 Inositol phosphate metabolism; mmu01100 Metabolic pathways; mmu04070 Phosphatidylinositol signaling system; mmu04072 Phospholipase D signaling pathway; mmu04144 Endocytosis; mmu04666 Fc gamma R-mediated phagocytosis; mmu04810 Regulation of actin cytoskeleton; mmu05231 Choline metabolism in cancer	IPR027483; IPR027484; IPR002498;	Phosphatidylinositol-4-phosphate 5-kinase, C-terminal; Phosphatidylinositol-4-phosphate 5-kinase, N-terminal domain; Phosphatidylinositol-4-phosphate 5-kinase, core;
O70370	Cathepsin S OS=Mus musculus OX=10090 GN=Ctss	1.362	Up	0.00151662	Ctss	0.948	0.783	0.811	0.867	1.171	1.097	1.093	1.282	extracellular	GO:0044236 multicellular organism metabolic process; GO:0044699 single-organism process; GO:0016485 protein processing; GO:0031347 regulation of defense response; GO:0044237 cellular metabolic process; GO:0071711 basement membrane organization; GO:0008152 metabolic process; GO:0032879 regulation of localization; GO:0044093 positive regulation of molecular function; GO:0032103 positive regulation …	GO:0043229 intracellular organelle; GO:0097708 intracellular vesicle; GO:0016020 membrane; GO:0005615 extracellular space; GO:0044421 extracellular region part; GO:0031410 cytoplasmic vesicle; GO:0005737 cytoplasm; GO:0044446 intracellular organelle part; GO:0031982 vesicle; GO:0044433 cytoplasmic vesicle part; GO:0044440 endosomal part; GO:0012505 endomembrane system; GO:0044424 intracellular pa…	GO:0008233 peptidase activity; GO:0001968 fibronectin binding; GO:0044877 macromolecular complex binding; GO:0043394 proteoglycan binding; GO:0008234 cysteine-type peptidase activity; GO:0016787 hydrolase activity; GO:0005515 protein binding; GO:0050840 extracellular matrix binding; GO:0004175 endopeptidase activity; GO:0097367 carbohydrate derivative binding; GO:0003824 catalytic activity; GO:00…	K01368	CTSS; cathepsin S [EC:3.4.22.27]	mmu04142 Lysosome; mmu04145 Phagosome; mmu04210 Apoptosis; mmu04612 Antigen processing and presentation; mmu05152 Tuberculosis	IPR013201; IPR000668;	Cathepsin propeptide inhibitor domain (I29); Peptidase C1A, papain C-terminal;
O89020	Afamin OS=Mus musculus OX=10090 GN=Afm	0.824	Down	0.030764	Afm	1.065	1.028	1.155	1.158	1.04	0.864	0.954	0.773	extracellular	GO:0006810 transport; GO:1902578 single-organism localization; GO:0044699 single-organism process; GO:0051180 vitamin transport; GO:0051179 localization; GO:0051234 establishment of localization; GO:0044765 single-organism transport;	GO:0070062 extracellular exosome; GO:0043226 organelle; GO:0072562 blood microparticle; GO:0005615 extracellular space; GO:0044421 extracellular region part; GO:0031982 vesicle; GO:1903561 extracellular vesicle; GO:0043227 membrane-bounded organelle; GO:0005576 extracellular region; GO:0043230 extracellular organelle;	GO:0097159 organic cyclic compound binding; GO:1901363 heterocyclic compound binding; GO:0008431 vitamin E binding; GO:0019842 vitamin binding; GO:0005488 binding; GO:0036094 small molecule binding;				IPR020858; IPR014760;	Serum albumin-like; Serum albumin, N-terminal;
P01887	Beta-2-microglobulin OS=Mus musculus OX=10090 GN=B2m	1.213	Up	0.024584	B2m	1.002	0.894	0.792	0.948	1.107	1.091	0.995	1.218	extracellular	GO:0060627 regulation of vesicle-mediated transport; GO:0065008 regulation of biological quality; GO:0045321 leukocyte activation; GO:0002824 positive regulation of adaptive immune response based on somatic recombination of immune receptors built from immunoglobulin superfamily domains; GO:0098542 defense response to other organism; GO:1904437 positive regulation of transferrin receptor binding; …	GO:0016020 membrane; GO:0005615 extracellular space; GO:0044421 extracellular region part; GO:0009897 external side of plasma membrane; GO:0031090 organelle membrane; GO:0031410 cytoplasmic vesicle; GO:0098796 membrane protein complex; GO:0030054 cell junction; GO:0071944 cell periphery; GO:0042611 MHC protein complex; GO:0005737 cytoplasm; GO:0031982 vesicle; GO:0044433 cytoplasmic vesicle part;…	GO:0097367 carbohydrate derivative binding; GO:0005515 protein binding; GO:0042802 identical protein binding; GO:0001948 glycoprotein binding; GO:0005488 binding;	K08055	B2M; beta-2-microglobulin	mmu04612 Antigen processing and presentation; mmu05163 Human cytomegalovirus infection; mmu05169 Epstein-Barr virus infection; mmu05170 Human immunodeficiency virus 1 infection	IPR007110; IPR013783; IPR003597;	Immunoglobulin-like domain; Immunoglobulin-like fold; Immunoglobulin C1-set;
P01897	"H-2 class I histocompatibility antigen, L-D alpha chain OS=Mus musculus OX=10090 GN=H2-L"	1.276	Up	0.0064219	H2-L	0.905	0.825	0.887	0.92	1.316	1.083	1.078	1.037	plasma membrane	GO:0019882 antigen processing and presentation; GO:0006950 response to stress; GO:0002474 antigen processing and presentation of peptide antigen via MHC class I; GO:0048002 antigen processing and presentation of peptide antigen; GO:0002376 immune system process; GO:0006952 defense response; GO:0006955 immune response; GO:0050896 response to stimulus;	GO:0016020 membrane; GO:0005783 endoplasmic reticulum; GO:0042175 nuclear outer membrane-endoplasmic reticulum membrane network; GO:0031090 organelle membrane; GO:0031410 cytoplasmic vesicle; GO:0071944 cell periphery; GO:0098796 membrane protein complex; GO:0042611 MHC protein complex; GO:0031982 vesicle; GO:0005737 cytoplasm; GO:0044433 cytoplasmic vesicle part; GO:0032991 macromolecular comple…	GO:0042277 peptide binding; GO:0005102 receptor binding; GO:0005488 binding; GO:0005515 protein binding; GO:0033218 amide binding; GO:0042605 peptide antigen binding; GO:0003823 antigen binding;	K06751	MHC1; major histocompatibility complex, class I	mmu04144 Endocytosis; mmu04145 Phagosome; mmu04218 Cellular senescence; mmu04514 Cell adhesion molecules (CAMs); mmu04612 Antigen processing and presentation; mmu04940 Type I diabetes mellitus; mmu05163 Human cytomegalovirus infection; mmu05165 Human papillomavirus infection; mmu05166 Human T-cell leukemia virus 1 infection; mmu05167 Kaposi sarcoma-associated herpesvirus infection; mmu05168 Herpe…	IPR007110; IPR013783; IPR010579; IPR011161; IPR001039; IPR011162; IPR003597;	Immunoglobulin-like domain; Immunoglobulin-like fold; MHC class I, alpha chain, C-terminal; MHC class I-like antigen recognition-like; MHC class I alpha chain, alpha1 alpha2 domains; MHC classes I/II-like antigen recognition protein; Immunoglobulin C1-set;
P01900	"H-2 class I histocompatibility antigen, D-D alpha chain OS=Mus musculus OX=10090 GN=H2-D1"	1.277	Up	0.0187972	H2-D1	0.944	0.78	0.805	0.981	1.287	1.127	1.022	1.048	mitochondria	GO:0051093 negative regulation of developmental process; GO:0002824 positive regulation of adaptive immune response based on somatic recombination of immune receptors built from immunoglobulin superfamily domains; GO:0048869 cellular developmental process; GO:0051129 negative regulation of cellular component organization; GO:0022008 neurogenesis; GO:0044699 single-organism process; GO:0051241 neg…	GO:0016020 membrane; GO:0044421 extracellular region part; GO:0009897 external side of plasma membrane; GO:0031090 organelle membrane; GO:0005737 cytoplasm; GO:0044433 cytoplasmic vesicle part; GO:0032991 macromolecular complex; GO:0005623 cell; GO:0044422 organelle part; GO:0070062 extracellular exosome; GO:0005622 intracellular; GO:0098791 Golgi subcompartment; GO:0071556 integral component of …	GO:0003723 RNA binding; GO:0046977 TAP binding; GO:0005102 receptor binding; GO:0042608 T cell receptor binding; GO:0044877 macromolecular complex binding; GO:0005515 protein binding; GO:0033218 amide binding; GO:0003823 antigen binding; GO:1901363 heterocyclic compound binding; GO:0097159 organic cyclic compound binding; GO:0030881 beta-2-microglobulin binding; GO:0042277 peptide binding; GO:000…				IPR007110; IPR013783; IPR011161; IPR010579; IPR011162; IPR001039; IPR003597;	Immunoglobulin-like domain; Immunoglobulin-like fold; MHC class I-like antigen recognition-like; MHC class I, alpha chain, C-terminal; MHC classes I/II-like antigen recognition protein; MHC class I alpha chain, alpha1 alpha2 domains; Immunoglobulin C1-set;
P01902	"H-2 class I histocompatibility antigen, K-D alpha chain OS=Mus musculus OX=10090 GN=H2-K1"	1.269	Up	0.0080844	H2-K1	0.933	0.85	0.8	0.945	1.167	1.039	1.027	1.245	extracellular	GO:0051093 negative regulation of developmental process; GO:0002824 positive regulation of adaptive immune response based on somatic recombination of immune receptors built from immunoglobulin superfamily domains; GO:0048869 cellular developmental process; GO:0051129 negative regulation of cellular component organization; GO:0098542 defense response to other organism; GO:0022008 neurogenesis; GO:…	GO:0016020 membrane; GO:0044421 extracellular region part; GO:0009897 external side of plasma membrane; GO:0031090 organelle membrane; GO:0005737 cytoplasm; GO:0044433 cytoplasmic vesicle part; GO:0032991 macromolecular complex; GO:0005623 cell; GO:0044422 organelle part; GO:0070062 extracellular exosome; GO:0005622 intracellular; GO:0098791 Golgi subcompartment; GO:0071556 integral component of …	GO:0003723 RNA binding; GO:0046977 TAP binding; GO:0005102 receptor binding; GO:0042608 T cell receptor binding; GO:0044877 macromolecular complex binding; GO:0005515 protein binding; GO:0033218 amide binding; GO:0003823 antigen binding; GO:1901363 heterocyclic compound binding; GO:0097159 organic cyclic compound binding; GO:0030881 beta-2-microglobulin binding; GO:0042277 peptide binding; GO:000…				IPR007110; IPR013783; IPR011161; IPR001039; IPR011162; IPR003597;	Immunoglobulin-like domain; Immunoglobulin-like fold; MHC class I-like antigen recognition-like; MHC class I alpha chain, alpha1 alpha2 domains; MHC classes I/II-like antigen recognition protein; Immunoglobulin C1-set;
P04104	"Keratin, type II cytoskeletal 1 OS=Mus musculus OX=10090 GN=Krt1"	0.466	Down	0.0091763	Krt1	1.044	2.002	1.094	1.411	0.707	0.452	0.84	0.586	nucleus	GO:0044707 single-multicellular organism process; GO:0065008 regulation of biological quality; GO:0002252 immune effector process; GO:0050728 negative regulation of inflammatory response; GO:0044699 single-organism process; GO:0006959 humoral immune response; GO:0080134 regulation of response to stress; GO:0048519 negative regulation of biological process; GO:0031347 regulation of defense respons…	GO:0016020 membrane; GO:0005615 extracellular space; GO:0044421 extracellular region part; GO:0071944 cell periphery; GO:0031982 vesicle; GO:0099512 supramolecular fiber; GO:0044424 intracellular part; GO:0099080 supramolecular complex; GO:0005623 cell; GO:0044422 organelle part; GO:0043228 non-membrane-bounded organelle; GO:0005856 cytoskeleton; GO:0070062 extracellular exosome; GO:0044464 cell …	GO:0030246 carbohydrate binding; GO:0005198 structural molecule activity; GO:0005488 binding;	K07605	KRT2; type II keratin, basic		IPR032449; IPR032444;	Keratin type II cytoskeletal 1, tail; Keratin type II head;
P05533	Lymphocyte antigen 6A-2/6E-1 OS=Mus musculus OX=10090 GN=Ly6a	1.24	Up	0.0179755	Ly6a	0.799	0.983	0.864	0.939	1.008	1.163	1.037	1.238	extracellular		GO:0016020 membrane; GO:0009897 external side of plasma membrane; GO:0044459 plasma membrane part; GO:0005622 intracellular; GO:0044425 membrane part; GO:0044464 cell part; GO:0071944 cell periphery; GO:0031225 anchored component of membrane; GO:0031224 intrinsic component of membrane; GO:0009986 cell surface; GO:0005623 cell; GO:0005886 plasma membrane; GO:0098552 side of membrane;		K06846	LY6D_E_G6_H; lymphocyte antigen 6 complex locus protein D/E/G6/H		IPR016054;	Ly-6 antigen/uPA receptor-like;
P07309	Transthyretin OS=Mus musculus OX=10090 GN=Ttr	0.742	Down	0.0107435	Ttr	1.163	1.092	1.297	1.055	0.956	0.832	0.927	0.703	extracellular	GO:0009914 hormone transport; GO:0072337 modified amino acid transport; GO:0065008 regulation of biological quality; GO:1901615 organic hydroxy compound metabolic process; GO:0006066 alcohol metabolic process; GO:0044699 single-organism process; GO:0044255 cellular lipid metabolic process; GO:0044237 cellular metabolic process; GO:0071704 organic substance metabolic process; GO:0051234 establishm…	GO:0070062 extracellular exosome; GO:0043226 organelle; GO:0005615 extracellular space; GO:0044421 extracellular region part; GO:0031982 vesicle; GO:1903561 extracellular vesicle; GO:0032991 macromolecular complex; GO:0043234 protein complex; GO:0043227 membrane-bounded organelle; GO:0005576 extracellular region; GO:0043230 extracellular organelle;	GO:0042802 identical protein binding; GO:0046982 protein heterodimerization activity; GO:0005102 receptor binding; GO:0042562 hormone binding; GO:0005488 binding; GO:0005179 hormone activity; GO:0046983 protein dimerization activity; GO:0070324 thyroid hormone binding; GO:0005515 protein binding;	K20731	TTR; transthyretin	mmu04918 Thyroid hormone synthesis	IPR023416;	Transthyretin/hydroxyisourate hydrolase, superfamily;
P07758	Alpha-1-antitrypsin 1-1 OS=Mus musculus OX=10090 GN=Serpina1a	0.806	Down	0.0030804	Serpina1a	1.09	1.053	1.255	1.071	0.941	0.883	0.917	0.861	extracellular,plasma membrane	GO:0043413 macromolecule glycosylation; GO:0044699 single-organism process; GO:0009058 biosynthetic process; GO:0044237 cellular metabolic process; GO:0010466 negative regulation of peptidase activity; GO:0008152 metabolic process; GO:1901137 carbohydrate derivative biosynthetic process; GO:0009719 response to endogenous stimulus; GO:0043170 macromolecule metabolic process; GO:0019538 protein met…	GO:0043229 intracellular organelle; GO:0005615 extracellular space; GO:0044421 extracellular region part; GO:0005783 endoplasmic reticulum; GO:0031982 vesicle; GO:0005737 cytoplasm; GO:0012505 endomembrane system; GO:0044424 intracellular part; GO:0005623 cell; GO:0005576 extracellular region; GO:0043231 intracellular membrane-bounded organelle; GO:0043226 organelle; GO:0070062 extracellular exos…	GO:0061134 peptidase regulator activity; GO:0005515 protein binding; GO:0004857 enzyme inhibitor activity; GO:0098772 molecular function regulator; GO:0004866 endopeptidase inhibitor activity; GO:0002020 protease binding; GO:0004867 serine-type endopeptidase inhibitor activity; GO:0097367 carbohydrate derivative binding; GO:0042802 identical protein binding; GO:0030234 enzyme regulator activity; …	K03984	SERPINA1, AAT; alpha-1-antitrypsin	mmu04610 Complement and coagulation cascades	IPR023796;	Serpin domain;
P08074	Carbonyl reductase [NADPH] 2 OS=Mus musculus OX=10090 GN=Cbr2	1.209	Up	0.002022	Cbr2	0.907	0.956	0.869	0.911	1.074	1.027	1.116	1.187	cytoplasm	GO:0044085 cellular component biogenesis; GO:0016043 cellular component organization; GO:0019362 pyridine nucleotide metabolic process; GO:0006725 cellular aromatic compound metabolic process; GO:0046496 nicotinamide nucleotide metabolic process; GO:0006734 NADH metabolic process; GO:0009117 nucleotide metabolic process; GO:0044699 single-organism process; GO:0044237 cellular metabolic process; G…	GO:0005759 mitochondrial matrix; GO:0043229 intracellular organelle; GO:0044429 mitochondrial part; GO:0005737 cytoplasm; GO:0044446 intracellular organelle part; GO:0044424 intracellular part; GO:0005623 cell; GO:0005739 mitochondrion; GO:0044422 organelle part; GO:0031974 membrane-enclosed lumen; GO:0043226 organelle; GO:0043231 intracellular membrane-bounded organelle; GO:0070013 intracellular…	GO:0016614 oxidoreductase activity, acting on CH-OH group of donors; GO:0016616 oxidoreductase activity, acting on the CH-OH group of donors, NAD or NADP as acceptor; GO:0003824 catalytic activity; GO:0043621 protein self-association; GO:0005488 binding; GO:0004090 carbonyl reductase (NADPH) activity; GO:0005515 protein binding; GO:0016491 oxidoreductase activity;	K00081	CBR2; carbonyl reductase 2 [EC:1.1.1.184]	mmu00590 Arachidonic acid metabolism; mmu00980 Metabolism of xenobiotics by cytochrome P450; mmu01100 Metabolic pathways	IPR016040;	NAD(P)-binding domain;
P08508	Low affinity immunoglobulin gamma Fc region receptor III OS=Mus musculus OX=10090 GN=Fcgr3	1.321	Up	0.0021192	Fcgr3	0.831	0.819	0.838	0.984	1.152	1.119	1.066	1.248	extracellular	GO:0060627 regulation of vesicle-mediated transport; GO:0044700 single organism signaling; GO:0016064 immunoglobulin mediated immune response; GO:0045321 leukocyte activation; GO:0032680 regulation of tumor necrosis factor production; GO:0042108 positive regulation of cytokine biosynthetic process; GO:0007166 cell surface receptor signaling pathway; GO:0002824 positive regulation of adaptive immu…	GO:0016020 membrane; GO:0044421 extracellular region part; GO:0009897 external side of plasma membrane; GO:0071944 cell periphery; GO:0031982 vesicle; GO:0031224 intrinsic component of membrane; GO:0005623 cell; GO:0005576 extracellular region; GO:0016021 integral component of membrane; GO:0005886 plasma membrane; GO:0043226 organelle; GO:0070062 extracellular exosome; GO:0044459 plasma membrane …	GO:0038023 signaling receptor activity; GO:0060089 molecular transducer activity; GO:0019770 IgG receptor activity; GO:0004872 receptor activity; GO:0019865 immunoglobulin binding; GO:0005488 binding; GO:0044877 macromolecular complex binding; GO:0019763 immunoglobulin receptor activity; GO:0005515 protein binding; GO:0004888 transmembrane signaling receptor activity; GO:0004871 signal transducer…	K16824	FCGR2C, CD32; low affinity immunoglobulin gamma Fc receptor II-c	mmu04145 Phagosome; mmu04380 Osteoclast differentiation; mmu05140 Leishmaniasis; mmu05150 Staphylococcus aureus infection; mmu05152 Tuberculosis	IPR007110; IPR013783; IPR003599;	Immunoglobulin-like domain; Immunoglobulin-like fold; Immunoglobulin subtype;
P09535	Insulin-like growth factor II OS=Mus musculus OX=10090 GN=Igf2	0.779	Down	0.026039	Igf2	1.373	1.044	1.073	1.022	0.967	0.921	0.849	0.778	extracellular	GO:0044700 single organism signaling; GO:2000273 positive regulation of receptor activity; GO:0002694 regulation of leukocyte activation; GO:0001649 osteoblast differentiation; GO:0048732 gland development; GO:0032944 regulation of mononuclear cell proliferation; GO:0032270 positive regulation of cellular protein metabolic process; GO:0051896 regulation of protein kinase B signaling; GO:0032885 r…	GO:0070062 extracellular exosome; GO:0043226 organelle; GO:0005615 extracellular space; GO:0044421 extracellular region part; GO:0031982 vesicle; GO:1903561 extracellular vesicle; GO:0043227 membrane-bounded organelle; GO:0005576 extracellular region; GO:0043230 extracellular organelle;	GO:0030546 receptor activator activity; GO:0008083 growth factor activity; GO:0043539 protein serine/threonine kinase activator activity; GO:0030295 protein kinase activator activity; GO:0005102 receptor binding; GO:0044877 macromolecular complex binding; GO:0005179 hormone activity; GO:0005515 protein binding; GO:0019887 protein kinase regulator activity; GO:0019207 kinase regulator activity; GO…	K13769	IGF2; insulin-like growth factor 2	mmu04010 MAPK signaling pathway; mmu04014 Ras signaling pathway; mmu04151 PI3K-Akt signaling pathway; mmu05200 Pathways in cancer; mmu05205 Proteoglycans in cancer; mmu05225 Hepatocellular carcinoma	IPR013576; IPR016179;	Insulin-like growth factor II E-peptide, C-terminal; Insulin-like;
P11725	"Ornithine carbamoyltransferase, mitochondrial OS=Mus musculus OX=10090 GN=Otc"	0.306	Down	2.3105e-06	Otc	1.69	1.332	1.59	1.535	0.495	0.525	0.402	0.457	mitochondria	GO:0044085 cellular component biogenesis; GO:1901606 alpha-amino acid catabolic process; GO:0001101 response to acid chemical; GO:0065008 regulation of biological quality; GO:0048732 gland development; GO:0019240 citrulline biosynthetic process; GO:0016053 organic acid biosynthetic process; GO:0044699 single-organism process; GO:0009058 biosynthetic process; GO:0044237 cellular metabolic process;…	GO:0016020 membrane; GO:0005759 mitochondrial matrix; GO:0043229 intracellular organelle; GO:0044429 mitochondrial part; GO:0031090 organelle membrane; GO:0031967 organelle envelope; GO:0005737 cytoplasm; GO:0044446 intracellular organelle part; GO:0044424 intracellular part; GO:0005623 cell; GO:0005739 mitochondrion; GO:0044422 organelle part; GO:0005740 mitochondrial envelope; GO:0031974 membra…	GO:0016597 amino acid binding; GO:0043167 ion binding; GO:0043177 organic acid binding; GO:0016741 transferase activity, transferring one-carbon groups; GO:0042301 phosphate ion binding; GO:0004585 ornithine carbamoyltransferase activity; GO:0016743 carboxyl- or carbamoyltransferase activity; GO:0031406 carboxylic acid binding; GO:0003824 catalytic activity; GO:0005488 binding; GO:0005543 phospho…	K00611	OTC, argF, argI; ornithine carbamoyltransferase [EC:2.1.3.3]	mmu00220 Arginine biosynthesis; mmu01100 Metabolic pathways; mmu01230 Biosynthesis of amino acids	IPR006132; IPR006131;	Aspartate/ornithine carbamoyltransferase, carbamoyl-P binding; Aspartate/ornithine carbamoyltransferase, Asp/Orn-binding domain;
P22315	"Ferrochelatase, mitochondrial OS=Mus musculus OX=10090 GN=Fech"	0.825	Down	0.025277	Fech	1.212	0.99	1.083	1.124	0.893	1.006	0.944	0.795	mitochondria	GO:0044085 cellular component biogenesis; GO:0051188 cofactor biosynthetic process; GO:0046148 pigment biosynthetic process; GO:0065008 regulation of biological quality; GO:0002262 myeloid cell homeostasis; GO:0010608 posttranscriptional regulation of gene expression; GO:0006066 alcohol metabolic process; GO:0048869 cellular developmental process; GO:0009589 detection of UV; GO:0034379 very-low-d…	GO:0043229 intracellular organelle; GO:0016020 membrane; GO:0044429 mitochondrial part; GO:0031090 organelle membrane; GO:0031967 organelle envelope; GO:0044446 intracellular organelle part; GO:0005737 cytoplasm; GO:0044424 intracellular part; GO:0005623 cell; GO:0044422 organelle part; GO:0005739 mitochondrion; GO:0005740 mitochondrial envelope; GO:0043231 intracellular membrane-bounded organell…	GO:0003723 RNA binding; GO:0051537 2 iron, 2 sulfur cluster binding; GO:0005506 iron ion binding; GO:0043167 ion binding; GO:0016829 lyase activity; GO:0005515 protein binding; GO:1901363 heterocyclic compound binding; GO:0097159 organic cyclic compound binding; GO:0003729 mRNA binding; GO:0020037 heme binding; GO:0046914 transition metal ion binding; GO:0003824 catalytic activity; GO:0004325 fer…	K01772	hemH, FECH; protoporphyrin/coproporphyrin ferrochelatase [EC:4.99.1.1 4.99.1.9]	mmu00860 Porphyrin and chlorophyll metabolism; mmu01100 Metabolic pathways	IPR033644; IPR033659;	Ferrochelatase, C-terminal; Ferrochelatase, N-terminal;
P22599	Alpha-1-antitrypsin 1-2 OS=Mus musculus OX=10090 GN=Serpina1b	0.752	Down	0.003617	Serpina1b	1.024	1.137	1.232	1.188	0.868	0.937	0.888	0.751	plasma membrane	GO:0043413 macromolecule glycosylation; GO:0043009 chordate embryonic development; GO:0044699 single-organism process; GO:0009058 biosynthetic process; GO:0044237 cellular metabolic process; GO:0010466 negative regulation of peptidase activity; GO:0008152 metabolic process; GO:1901137 carbohydrate derivative biosynthetic process; GO:0009719 response to endogenous stimulus; GO:0043170 macromolecul…	GO:0043229 intracellular organelle; GO:0005615 extracellular space; GO:0044421 extracellular region part; GO:0005783 endoplasmic reticulum; GO:0031982 vesicle; GO:0005737 cytoplasm; GO:0012505 endomembrane system; GO:0044424 intracellular part; GO:0005623 cell; GO:0005576 extracellular region; GO:0043231 intracellular membrane-bounded organelle; GO:0043226 organelle; GO:0070062 extracellular exos…	GO:0061134 peptidase regulator activity; GO:0005515 protein binding; GO:0004857 enzyme inhibitor activity; GO:0098772 molecular function regulator; GO:0004866 endopeptidase inhibitor activity; GO:0002020 protease binding; GO:0004867 serine-type endopeptidase inhibitor activity; GO:0097367 carbohydrate derivative binding; GO:0042802 identical protein binding; GO:0030234 enzyme regulator activity; …	K03984	SERPINA1, AAT; alpha-1-antitrypsin	mmu04610 Complement and coagulation cascades	IPR023796;	Serpin domain;
P31428	Dipeptidase 1 OS=Mus musculus OX=10090 GN=Dpep1	1.21	Up	0.037965	Dpep1	0.898	0.978	0.855	0.923	1.146	0.944	1.053	1.277	extracellular	GO:0010941 regulation of cell death; GO:0044699 single-organism process; GO:0044237 cellular metabolic process; GO:0000096 sulfur amino acid metabolic process; GO:0040013 negative regulation of locomotion; GO:0010466 negative regulation of peptidase activity; GO:0008152 metabolic process; GO:0006520 cellular amino acid metabolic process; GO:0032879 regulation of localization; GO:0006915 apoptotic…	GO:0016020 membrane; GO:0005615 extracellular space; GO:0044421 extracellular region part; GO:0016324 apical plasma membrane; GO:0030054 cell junction; GO:0071944 cell periphery; GO:0031982 vesicle; GO:0031224 intrinsic component of membrane; GO:0044424 intracellular part; GO:0098858 actin-based cell projection; GO:0005623 cell; GO:0070062 extracellular exosome; GO:0098590 plasma membrane region;…	GO:0008233 peptidase activity; GO:0061134 peptidase regulator activity; GO:0043028 cysteine-type endopeptidase regulator activity involved in apoptotic process; GO:0008239 dipeptidyl-peptidase activity; GO:0016787 hydrolase activity; GO:0004857 enzyme inhibitor activity; GO:0098772 molecular function regulator; GO:0004869 cysteine-type endopeptidase inhibitor activity; GO:0003824 catalytic activi…	K01273	DPEP; membrane dipeptidase [EC:3.4.13.19]		IPR032466;	Metal-dependent hydrolase;
P33267	Cytochrome P450 2F2 OS=Mus musculus OX=10090 GN=Cyp2f2	1.208	Up	0.0170588	Cyp2f2	0.802	0.926	0.955	0.964	1.016	1.044	1.144	1.201	endoplasmic reticulum	GO:0033559 unsaturated fatty acid metabolic process; GO:0071466 cellular response to xenobiotic stimulus; GO:0019369 arachidonic acid metabolic process; GO:0042196 chlorinated hydrocarbon metabolic process; GO:0006725 cellular aromatic compound metabolic process; GO:1901568 fatty acid derivative metabolic process; GO:0044699 single-organism process; GO:0044255 cellular lipid metabolic process; GO…	GO:0043229 intracellular organelle; GO:0016020 membrane; GO:0042175 nuclear outer membrane-endoplasmic reticulum membrane network; GO:0005783 endoplasmic reticulum; GO:0031090 organelle membrane; GO:0044446 intracellular organelle part; GO:0005737 cytoplasm; GO:0012505 endomembrane system; GO:0044424 intracellular part; GO:0005623 cell; GO:0044422 organelle part; GO:0043231 intracellular membrane…	GO:0008391 arachidonic acid monooxygenase activity; GO:0005506 iron ion binding; GO:0019825 oxygen binding; GO:0008392 arachidonic acid epoxygenase activity; GO:0043167 ion binding; GO:0016705 oxidoreductase activity, acting on paired donors, with incorporation or reduction of molecular oxygen; GO:0016491 oxidoreductase activity; GO:1901363 heterocyclic compound binding; GO:0097159 organic cyclic…	K07416	CYP2F; cytochrome P450 family 2 subfamily F [EC:1.14.14.1]	mmu00980 Metabolism of xenobiotics by cytochrome P450
P34928	Apolipoprotein C-I OS=Mus musculus OX=10090 GN=Apoc1	0.764	Down	0.00173929	Apoc1	1.131	1.066	1.209	1.111	0.927	0.833	0.918	0.772	extracellular	GO:0060627 regulation of vesicle-mediated transport; GO:0032371 regulation of sterol transport; GO:0006066 alcohol metabolic process; GO:0044255 cellular lipid metabolic process; GO:0019216 regulation of lipid metabolic process; GO:0044237 cellular metabolic process; GO:0042157 lipoprotein metabolic process; GO:0008152 metabolic process; GO:0032879 regulation of localization; GO:0006639 acylglyce…	GO:0043229 intracellular organelle; GO:0044421 extracellular region part; GO:0005615 extracellular space; GO:0005783 endoplasmic reticulum; GO:0031982 vesicle; GO:0034358 plasma lipoprotein particle; GO:0005737 cytoplasm; GO:0034385 triglyceride-rich plasma lipoprotein particle; GO:0032991 macromolecular complex; GO:0012505 endomembrane system; GO:0044424 intracellular part; GO:0034364 high-densi…	GO:0031406 carboxylic acid binding; GO:0055102 lipase inhibitor activity; GO:0030234 enzyme regulator activity; GO:0005488 binding; GO:0043167 ion binding; GO:0008289 lipid binding; GO:0004859 phospholipase inhibitor activity; GO:0043177 organic acid binding; GO:0043168 anion binding; GO:0033293 monocarboxylic acid binding; GO:0005504 fatty acid binding; GO:0004857 enzyme inhibitor activity; GO:0…	K22286	APOC1; apolipoprotein C-I	mmu04979 Cholesterol metabolism
P36371	Antigen peptide transporter 2 OS=Mus musculus OX=10090 GN=Tap2	1.275	Up	0.0089183	Tap2	0.887	0.923	0.853	0.958	1.316	1.132	0.995	1.174	plasma membrane	GO:0065008 regulation of biological quality; GO:0002824 positive regulation of adaptive immune response based on somatic recombination of immune receptors built from immunoglobulin superfamily domains; GO:0046968 peptide antigen transport; GO:0044699 single-organism process; GO:0002428 antigen processing and presentation of peptide antigen via MHC class Ib; GO:0002476 antigen processing and prese…	GO:0016020 membrane; GO:0042175 nuclear outer membrane-endoplasmic reticulum membrane network; GO:0005783 endoplasmic reticulum; GO:0098796 membrane protein complex; GO:0044216 other organism cell; GO:0005737 cytoplasm; GO:0032991 macromolecular complex; GO:0031224 intrinsic component of membrane; GO:0044424 intracellular part; GO:0016604 nuclear body; GO:0005623 cell; GO:0018995 host; GO:0044422…	GO:0046978 TAP1 binding; GO:0046977 TAP binding; GO:1901265 nucleoside phosphate binding; GO:0023029 MHC class Ib protein binding; GO:0005102 receptor binding; GO:0015399 primary active transmembrane transporter activity; GO:0022892 substrate-specific transporter activity; GO:0016817 hydrolase activity, acting on acid anhydrides; GO:0016787 hydrolase activity; GO:0005515 protein binding; GO:00168…	K05654	ABCB3, TAP2; ATP-binding cassette, subfamily B (MDR/TAP), member 3	mmu02010 ABC transporters; mmu04145 Phagosome; mmu04612 Antigen processing and presentation; mmu05163 Human cytomegalovirus infection; mmu05168 Herpes simplex infection; mmu05169 Epstein-Barr virus infection; mmu05170 Human immunodeficiency virus 1 infection; mmu05340 Primary immunodeficiency	IPR003593; IPR003439; IPR011527; IPR027417;	AAA+ ATPase domain; ABC transporter-like; ABC transporter type 1, transmembrane domain; P-loop containing nucleoside triphosphate hydrolase;
P40936	Indolethylamine N-methyltransferase OS=Mus musculus OX=10090 GN=Inmt	1.234	Up	0.00051953	Inmt	0.924	0.909	0.876	0.853	1.154	1.126	1.027	1.087	cytoplasm	GO:0008152 metabolic process; GO:0042221 response to chemical; GO:0009636 response to toxic substance; GO:0006807 nitrogen compound metabolic process; GO:0050896 response to stimulus; GO:0009987 cellular process; GO:0044237 cellular metabolic process; GO:0001887 selenium compound metabolic process; GO:0009308 amine metabolic process; GO:0032259 methylation; GO:1901564 organonitrogen compound meta…	GO:0044464 cell part; GO:0005622 intracellular; GO:0005737 cytoplasm; GO:0044424 intracellular part; GO:0005623 cell; GO:0005829 cytosol; GO:0044444 cytoplasmic part;	GO:0030748 amine N-methyltransferase activity; GO:0008757 S-adenosylmethionine-dependent methyltransferase activity; GO:0008168 methyltransferase activity; GO:0003824 catalytic activity; GO:0008172 S-methyltransferase activity; GO:0098615 dimethyl selenide methyltransferase activity; GO:0016741 transferase activity, transferring one-carbon groups; GO:0004790 thioether S-methyltransferase activity…	K00562	INMT, TEMT; methyltransferase [EC:2.1.1.49 2.1.1.96]	mmu00380 Tryptophan metabolism; mmu00450 Selenocompound metabolism	IPR029063;	S-adenosyl-L-methionine-dependent methyltransferase;
P42225	Signal transducer and activator of transcription 1 OS=Mus musculus OX=10090 GN=Stat1	1.244	Up	0.007642	Stat1	0.933	0.845	0.86	0.946	1.267	1.107	1.017	1.069	nucleus	GO:0044700 single organism signaling; GO:0010941 regulation of cell death; GO:0009891 positive regulation of biosynthetic process; GO:0046683 response to organophosphorus; GO:0044237 cellular metabolic process; GO:0009607 response to biotic stimulus; GO:0008152 metabolic process; GO:0002053 positive regulation of mesenchymal cell proliferation; GO:0043122 regulation of I-kappaB kinase/NF-kappaB s…	GO:0030425 dendrite; GO:0030054 cell junction; GO:0005737 cytoplasm; GO:0044424 intracellular part; GO:0005913 cell-cell adherens junction; GO:0005911 cell-cell junction; GO:0005623 cell; GO:0044422 organelle part; GO:0044427 chromosomal part; GO:0043228 non-membrane-bounded organelle; GO:0031974 membrane-enclosed lumen; GO:0005654 nucleoplasm; GO:0070013 intracellular organelle lumen; GO:0044454…	GO:0000981 RNA polymerase II transcription factor activity, sequence-specific DNA binding; GO:0005102 receptor binding; GO:0032813 tumor necrosis factor receptor superfamily binding; GO:0003690 double-stranded DNA binding; GO:0046983 protein dimerization activity; GO:0005515 protein binding; GO:0051427 hormone receptor binding; GO:0004871 signal transducer activity; GO:0000987 core promoter proxi…	K11220	STAT1; signal transducer and activator of transcription 1	mmu04062 Chemokine signaling pathway; mmu04217 Necroptosis; mmu04380 Osteoclast differentiation; mmu04620 Toll-like receptor signaling pathway; mmu04621 NOD-like receptor signaling pathway; mmu04625 C-type lectin receptor signaling pathway; mmu04630 JAK-STAT signaling pathway; mmu04658 Th1 and Th2 cell differentiation; mmu04659 Th17 cell differentiation; mmu04917 Prolactin signaling pathway; mmu0…	IPR013801; IPR008967; IPR011992; IPR013800; IPR022752; IPR000980; IPR012345; IPR013799; IPR015988;	STAT transcription factor, DNA-binding; p53-like transcription factor, DNA-binding; EF-hand domain pair; STAT transcription factor, all-alpha domain; Signal transducer and activation of transcription 1, TAZ2 binding domain, C-terminal; SH2 domain; STAT transcription factor, DNA-binding, subdomain; STAT transcription factor, protein interaction; STAT transcription factor, coiled coil;
P46414	Cyclin-dependent kinase inhibitor 1B OS=Mus musculus OX=10090 GN=Cdkn1b	2.307	Up	1.52303e-05	Cdkn1b	0.632	0.578	0.565	0.649	1.225	1.349	1.456	1.561	nucleus	GO:0044700 single organism signaling; GO:0010941 regulation of cell death; GO:0022414 reproductive process; GO:0010564 regulation of cell cycle process; GO:0001558 regulation of cell growth; GO:0071900 regulation of protein serine/threonine kinase activity; GO:0044093 positive regulation of molecular function; GO:1901990 regulation of mitotic cell cycle phase transition; GO:0044770 cell cycle pha…	GO:0080008 Cul4-RING E3 ubiquitin ligase complex; GO:0097708 intracellular vesicle; GO:0043229 intracellular organelle; GO:0031464 Cul4A-RING E3 ubiquitin ligase complex; GO:0031410 cytoplasmic vesicle; GO:0031982 vesicle; GO:0005737 cytoplasm; GO:0031461 cullin-RING ubiquitin ligase complex; GO:0032991 macromolecular complex; GO:0012505 endomembrane system; GO:0044424 intracellular part; GO:1990…	GO:0030291 protein serine/threonine kinase inhibitor activity; GO:0031072 heat shock protein binding; GO:0016538 cyclin-dependent protein serine/threonine kinase regulator activity; GO:0019903 protein phosphatase binding; GO:0051087 chaperone binding; GO:0044877 macromolecular complex binding; GO:0061134 peptidase regulator activity; GO:0043028 cysteine-type endopeptidase regulator activity invol…	K06624	CDKN1B, P27, KIP1; cyclin-dependent kinase inhibitor 1B	mmu01522 Endocrine resistance; mmu04012 ErbB signaling pathway; mmu04066 HIF-1 signaling pathway; mmu04068 FoxO signaling pathway; mmu04110 Cell cycle; mmu04151 PI3K-Akt signaling pathway; mmu04933 AGE-RAGE signaling pathway in diabetic complications; mmu04934 Cushing syndrome; mmu05161 Hepatitis B; mmu05162 Measles; mmu05165 Human papillomavirus infection; mmu05169 Epstein-Barr virus infection; …
P50427	Steryl-sulfatase OS=Mus musculus OX=10090 GN=Sts	1.217	Up	0.0046643	Sts	0.98	0.973	0.816	0.886	1.154	1.091	1.116	1.088	extracellular	GO:0000003 reproduction; GO:0022414 reproductive process; GO:0008202 steroid metabolic process; GO:0044699 single-organism process; GO:1901360 organic cyclic compound metabolic process; GO:0044238 primary metabolic process; GO:0032501 multicellular organismal process; GO:0051704 multi-organism process; GO:0071704 organic substance metabolic process; GO:0007565 female pregnancy; GO:0008152 metabol…	GO:0016020 membrane; GO:0043229 intracellular organelle; GO:0042175 nuclear outer membrane-endoplasmic reticulum membrane network; GO:0005783 endoplasmic reticulum; GO:0031090 organelle membrane; GO:0044446 intracellular organelle part; GO:0005737 cytoplasm; GO:0031224 intrinsic component of membrane; GO:0012505 endomembrane system; GO:0044424 intracellular part; GO:0005623 cell; GO:0016021 integ…	GO:0004773 steryl-sulfatase activity; GO:0008484 sulfuric ester hydrolase activity; GO:0003824 catalytic activity; GO:0005488 binding; GO:0043167 ion binding; GO:0016788 hydrolase activity, acting on ester bonds; GO:0043169 cation binding; GO:0046872 metal ion binding; GO:0016787 hydrolase activity;	K01131	STS; steryl-sulfatase [EC:3.1.6.2]	mmu00140 Steroid hormone biosynthesis	IPR017849; IPR000917; IPR017850;	Alkaline phosphatase-like, alpha/beta/alpha; Sulfatase, N-terminal; Alkaline-phosphatase-like, core domain;
P55292	Desmocollin-2 OS=Mus musculus OX=10090 GN=Dsc2	0.723	Down	0.035518	Dsc2	0.873	1.176	1.476	1.151	0.929	0.871	0.801	0.778	plasma membrane	GO:0044700 single organism signaling; GO:0050794 regulation of cellular process; GO:0044707 single-multicellular organism process; GO:0033554 cellular response to stress; GO:0009267 cellular response to starvation; GO:0065008 regulation of biological quality; GO:0086069 bundle of His cell to Purkinje myocyte communication; GO:1903522 regulation of blood circulation; GO:0044699 single-organism pro…	GO:0016020 membrane; GO:0044421 extracellular region part; GO:0031410 cytoplasmic vesicle; GO:0071944 cell periphery; GO:0044291 cell-cell contact zone; GO:0030054 cell junction; GO:0005737 cytoplasm; GO:0031982 vesicle; GO:0031224 intrinsic component of membrane; GO:0044424 intracellular part; GO:0005913 cell-cell adherens junction; GO:0005911 cell-cell junction; GO:0005623 cell; GO:0014704 inte…	GO:0046872 metal ion binding; GO:0043169 cation binding; GO:0005509 calcium ion binding; GO:0005488 binding; GO:0043167 ion binding;	K07601	DSC2; desmocollin 2	mmu05412 Arrhythmogenic right ventricular cardiomyopathy (ARVC)	IPR015919; IPR027397; IPR000233; IPR014868; IPR002126;	Cadherin-like; Catenin binding domain; Cadherin, cytoplasmic domain; Cadherin prodomain; Cadherin;
P56542	Deoxyribonuclease-2-alpha OS=Mus musculus OX=10090 GN=Dnase2	1.226	Up	0.0025573	Dnase2	0.885	0.894	0.901	0.934	1.055	1.041	1.098	1.235	extracellular	GO:0016043 cellular component organization; GO:0044707 single-multicellular organism process; GO:0065008 regulation of biological quality; GO:0006308 DNA catabolic process; GO:0006725 cellular aromatic compound metabolic process; GO:0002262 myeloid cell homeostasis; GO:0006259 DNA metabolic process; GO:0048869 cellular developmental process; GO:0044699 single-organism process; GO:0044237 cellular…	GO:0043229 intracellular organelle; GO:0044421 extracellular region part; GO:0005737 cytoplasm; GO:0031982 vesicle; GO:0044424 intracellular part; GO:0005623 cell; GO:0005576 extracellular region; GO:0043226 organelle; GO:0070062 extracellular exosome; GO:0043231 intracellular membrane-bounded organelle; GO:0005622 intracellular; GO:0044464 cell part; GO:0005764 lysosome; GO:1903561 extracellular…	GO:0004536 deoxyribonuclease activity; GO:0003824 catalytic activity; GO:0004518 nuclease activity; GO:0016788 hydrolase activity, acting on ester bonds; GO:0004520 endodeoxyribonuclease activity; GO:0016787 hydrolase activity; GO:0004531 deoxyribonuclease II activity; GO:0016889 endodeoxyribonuclease activity, producing 3'-phosphomonoesters; GO:0016894 endonuclease activity, active with either r…	K01158	DNASE2; deoxyribonuclease II [EC:3.1.22.1]	mmu04142 Lysosome
P56567	Cystatin-A OS=Mus musculus OX=10090 GN=Csta	0.308	Down	0.0168432	Csta	0.555	1.516	2.313	1.724	0.528	0.572	0.36	0.42	cytoplasm	GO:0052548 regulation of endopeptidase activity; GO:0050794 regulation of cellular process; GO:0010951 negative regulation of endopeptidase activity; GO:0045861 negative regulation of proteolysis; GO:0080090 regulation of primary metabolic process; GO:0060255 regulation of macromolecule metabolic process; GO:0048523 negative regulation of cellular process; GO:0048519 negative regulation of biolog…	GO:0016020 membrane; GO:0005615 extracellular space; GO:0044421 extracellular region part; GO:0071944 cell periphery; GO:0005737 cytoplasm; GO:0031982 vesicle; GO:0044424 intracellular part; GO:0005623 cell; GO:0005576 extracellular region; GO:0005886 plasma membrane; GO:0043226 organelle; GO:0070062 extracellular exosome; GO:0031012 extracellular matrix; GO:0001533 cornified envelope; GO:0005622…	GO:0030674 protein binding, bridging; GO:0061134 peptidase regulator activity; GO:0005515 protein binding; GO:0098772 molecular function regulator; GO:0004857 enzyme inhibitor activity; GO:0004866 endopeptidase inhibitor activity; GO:0004869 cysteine-type endopeptidase inhibitor activity; GO:0002020 protease binding; GO:0030234 enzyme regulator activity; GO:0005488 binding; GO:0030414 peptidase i…	K13907	CSTA_B; cystatin-A/B		IPR000010;	Cystatin domain;
P61939	Thyroxine-binding globulin OS=Mus musculus OX=10090 GN=Serpina7	1.245	Up	0.021005	Serpina7	0.86	0.837	0.885	0.996	1.138	0.983	1.047	1.287	extracellular	GO:0050794 regulation of cellular process; GO:0010951 negative regulation of endopeptidase activity; GO:0065008 regulation of biological quality; GO:0009914 hormone transport; GO:0072337 modified amino acid transport; GO:0060255 regulation of macromolecule metabolic process; GO:0044699 single-organism process; GO:0031324 negative regulation of cellular metabolic process; GO:0048519 negative regul…	GO:0070062 extracellular exosome; GO:0043226 organelle; GO:0005615 extracellular space; GO:0044421 extracellular region part; GO:0031982 vesicle; GO:1903561 extracellular vesicle; GO:0043227 membrane-bounded organelle; GO:0005576 extracellular region; GO:0043230 extracellular organelle;	GO:0004867 serine-type endopeptidase inhibitor activity; GO:0030234 enzyme regulator activity; GO:0030414 peptidase inhibitor activity; GO:0061134 peptidase regulator activity; GO:0061135 endopeptidase regulator activity; GO:0098772 molecular function regulator; GO:0004857 enzyme inhibitor activity; GO:0004866 endopeptidase inhibitor activity;	K20734	SERPINA7, TBG; thyroxine-binding globulin	mmu04918 Thyroid hormone synthesis	IPR023796;	Serpin domain;
P70365	Nuclear receptor coactivator 1 OS=Mus musculus OX=10090 GN=Ncoa1	1.206	Up	0.0053031	Ncoa1	0.825	0.935	0.881	1.005	1.059	1.098	1.104	1.137	nucleus	GO:0065008 regulation of biological quality; GO:0010941 regulation of cell death; GO:1904016 response to Thyroglobulin triiodothyronine; GO:0048732 gland development; GO:0021766 hippocampus development; GO:0022414 reproductive process; GO:0097659 nucleic acid-templated transcription; GO:0043009 chordate embryonic development; GO:0007420 brain development; GO:0008584 male gonad development; GO:000…	GO:0016020 membrane; GO:0071944 cell periphery; GO:0005737 cytoplasm; GO:0044424 intracellular part; GO:0005623 cell; GO:0044422 organelle part; GO:0044427 chromosomal part; GO:0043228 non-membrane-bounded organelle; GO:0031974 membrane-enclosed lumen; GO:0005654 nucleoplasm; GO:0070013 intracellular organelle lumen; GO:0044454 nuclear chromosome part; GO:0005622 intracellular; GO:0044464 cell pa…	GO:0033142 progesterone receptor binding; GO:0034212 peptide N-acetyltransferase activity; GO:0047485 protein N-terminus binding; GO:0005102 receptor binding; GO:0046983 protein dimerization activity; GO:0005515 protein binding; GO:0003682 chromatin binding; GO:0051427 hormone receptor binding; GO:0008080 N-acetyltransferase activity; GO:0000975 regulatory region DNA binding; GO:0097159 organic c…	K09101	NCOA1, SRC1, KAT13A; nuclear receptor coactivator 1 [EC:2.3.1.48]	mmu04915 Estrogen signaling pathway; mmu04919 Thyroid hormone signaling pathway; mmu05200 Pathways in cancer; mmu05224 Breast cancer	IPR014920; IPR014935; IPR010011; IPR009110; IPR013767; IPR000014; IPR011598;	Nuclear receptor coactivator, Ncoa-type, interlocking; Nuclear receptor coactivator, receptor-binding domain; Domain of unknown function DUF1518; Nuclear receptor coactivator, interlocking; PAS fold; PAS domain; Myc-type, basic helix-loop-helix (bHLH) domain;
P70414	Sodium/calcium exchanger 1 OS=Mus musculus OX=10090 GN=Slc8a1	0.823	Down	0.0134589	Slc8a1	0.971	1.145	1.178	1.104	0.862	0.958	0.836	0.964	plasma membrane	GO:0065008 regulation of biological quality; GO:0022414 reproductive process; GO:0043009 chordate embryonic development; GO:0001892 embryonic placenta development; GO:0070169 positive regulation of biomineral tissue development; GO:0030004 cellular monovalent inorganic cation homeostasis; GO:0030500 regulation of bone mineralization; GO:0070167 regulation of biomineral tissue development; GO:0009…	GO:0043229 intracellular organelle; GO:0016323 basolateral plasma membrane; GO:0016020 membrane; GO:0031226 intrinsic component of plasma membrane; GO:0071944 cell periphery; GO:0044446 intracellular organelle part; GO:0031981 nuclear lumen; GO:0031224 intrinsic component of membrane; GO:0044424 intracellular part; GO:0005887 integral component of plasma membrane; GO:0005623 cell; GO:0016021 inte…	GO:0015298 solute:cation antiporter activity; GO:0022804 active transmembrane transporter activity; GO:0015291 secondary active transmembrane transporter activity; GO:0015075 ion transmembrane transporter activity; GO:0043167 ion binding; GO:0022892 substrate-specific transporter activity; GO:0015077 monovalent inorganic cation transmembrane transporter activity; GO:0005515 protein binding; GO:00…	K05849	SLC8A, NCX; solute carrier family 8 (sodium/calcium exchanger)	mmu04020 Calcium signaling pathway; mmu04022 cGMP-PKG signaling pathway; mmu04371 Apelin signaling pathway; mmu04740 Olfactory transduction; mmu04974 Protein digestion and absorption	IPR003644; IPR004837; IPR001623; IPR032452;	Na-Ca exchanger/integrin-beta4; Sodium/calcium exchanger membrane region; DnaJ domain; Sodium/calcium exchanger domain, C-terminal extension;
P70695	"Fructose-1,6-bisphosphatase isozyme 2 OS=Mus musculus OX=10090 GN=Fbp2"	0.829	Down	0.028382	Fbp2	0.962	1.164	1.091	1.143	0.867	1.03	0.814	0.903	cytoplasm	GO:0005986 sucrose biosynthetic process; GO:0016051 carbohydrate biosynthetic process; GO:0019319 hexose biosynthetic process; GO:0044699 single-organism process; GO:0046364 monosaccharide biosynthetic process; GO:0006002 fructose 6-phosphate metabolic process; GO:0009058 biosynthetic process; GO:0005984 disaccharide metabolic process; GO:0044237 cellular metabolic process; GO:0006796 phosphate-c…	GO:0016020 membrane; GO:0044421 extracellular region part; GO:0071944 cell periphery; GO:0030054 cell junction; GO:0030016 myofibril; GO:0031982 vesicle; GO:0005737 cytoplasm; GO:0099512 supramolecular fiber; GO:0044424 intracellular part; GO:0030018 Z disc; GO:0099080 supramolecular complex; GO:0005623 cell; GO:0031674 I band; GO:0044422 organelle part; GO:0043228 non-membrane-bounded organelle;…	GO:0019203 carbohydrate phosphatase activity; GO:0042802 identical protein binding; GO:0003824 catalytic activity; GO:0042578 phosphoric ester hydrolase activity; GO:0005488 binding; GO:0016791 phosphatase activity; GO:0043167 ion binding; GO:0016788 hydrolase activity, acting on ester bonds; GO:0046872 metal ion binding; GO:0043169 cation binding; GO:0005515 protein binding; GO:0016787 hydrolase…	K03841	FBP, fbp; fructose-1,6-bisphosphatase I [EC:3.1.3.11]	mmu00010 Glycolysis / Gluconeogenesis; mmu00030 Pentose phosphate pathway; mmu00051 Fructose and mannose metabolism; mmu01100 Metabolic pathways; mmu01200 Carbon metabolism; mmu04152 AMPK signaling pathway; mmu04910 Insulin signaling pathway	IPR033391;	Fructose-1-6-bisphosphatase class I, N-terminal;
P97350	Plakophilin-1 OS=Mus musculus OX=10090 GN=Pkp1	0.453	Down	0.027023	Pkp1	0.674	1.326	1.815	1.553	0.63	0.858	0.451	0.495	nucleus	GO:0044085 cellular component biogenesis; GO:0016043 cellular component organization; GO:0045109 intermediate filament organization; GO:0045104 intermediate filament cytoskeleton organization; GO:0045103 intermediate filament-based process; GO:0098609 cell-cell adhesion; GO:0044763 single-organism cellular process; GO:0044699 single-organism process; GO:0045110 intermediate filament bundle assemb…	GO:0016020 membrane; GO:0043229 intracellular organelle; GO:0044421 extracellular region part; GO:0071944 cell periphery; GO:0030054 cell junction; GO:0044446 intracellular organelle part; GO:0031982 vesicle; GO:0070161 anchoring junction; GO:0031981 nuclear lumen; GO:0044424 intracellular part; GO:0005911 cell-cell junction; GO:0005623 cell; GO:0005576 extracellular region; GO:0044422 organelle …	GO:0005515 protein binding; GO:0005521 lamin binding; GO:0005488 binding;	K10387	PKP1; plakophilin 1		IPR011989; IPR016024;	Armadillo-like helical; Armadillo-type fold;
Q00724	Retinol-binding protein 4 OS=Mus musculus OX=10090 GN=Rbp4	0.717	Down	0.0040192	Rbp4	1.258	1.092	1.134	1.043	0.828	0.768	0.946	0.703	extracellular	GO:0065008 regulation of biological quality; GO:0007586 digestion; GO:0060042 retina morphogenesis in camera-type eye; GO:0007601 visual perception; GO:0022414 reproductive process; GO:0006066 alcohol metabolic process; GO:0030323 respiratory tube development; GO:0043009 chordate embryonic development; GO:0050796 regulation of insulin secretion; GO:0008584 male gonad development; GO:0042593 gluco…	GO:0070062 extracellular exosome; GO:0043226 organelle; GO:0005615 extracellular space; GO:0044421 extracellular region part; GO:0031982 vesicle; GO:1903561 extracellular vesicle; GO:0043227 membrane-bounded organelle; GO:0005576 extracellular region; GO:0043230 extracellular organelle;	GO:0019842 vitamin binding; GO:0019841 retinol binding; GO:0005501 retinoid binding; GO:0005319 lipid transporter activity; GO:0022892 substrate-specific transporter activity; GO:0051183 vitamin transporter activity; GO:0005515 protein binding; GO:0019840 isoprenoid binding; GO:0034632 retinol transporter activity; GO:0005488 binding; GO:0043178 alcohol binding; GO:0008289 lipid binding; GO:00169…	K18271	RBP4; retinol-binding protein 4		IPR000566; IPR012674; IPR011038;	Lipocalin/cytosolic fatty-acid binding domain; Calycin; Calycin-like;
Q14B46	Rhotekin-2 OS=Mus musculus OX=10090 GN=Rtkn2	1.221	Up	0.042881	Rtkn2	0.913	0.855	0.784	1.044	1.003	1.058	1.065	1.265	nucleus	GO:0032502 developmental process; GO:0050794 regulation of cellular process; GO:0044700 single organism signaling; GO:0044707 single-multicellular organism process; GO:0051716 cellular response to stimulus; GO:0042127 regulation of cell proliferation; GO:0048731 system development; GO:0048522 positive regulation of cellular process; GO:0044699 single-organism process; GO:0002376 immune system pro…	GO:0016020 membrane; GO:0005623 cell; GO:0044464 cell part; GO:0071944 cell periphery; GO:0005886 plasma membrane;					IPR011993; IPR012966; IPR001849;	PH domain-like; Anillin homology domain; Pleckstrin homology domain;
Q3TMH2	Secernin-3 OS=Mus musculus OX=10090 GN=Scrn3	0.816	Down	0.0095797	Scrn3	1.146	1.005	1.224	1.045	0.946	0.881	0.835	0.945	cytoskeleton	GO:0016192 vesicle-mediated transport; GO:0044763 single-organism cellular process; GO:0044699 single-organism process; GO:0044238 primary metabolic process; GO:0051234 establishment of localization; GO:0071704 organic substance metabolic process; GO:0006810 transport; GO:0008152 metabolic process; GO:1902578 single-organism localization; GO:0032940 secretion by cell; GO:0006508 proteolysis; GO:0…		GO:0070011 peptidase activity, acting on L-amino acid peptides; GO:0016787 hydrolase activity; GO:0008233 peptidase activity; GO:0008238 exopeptidase activity; GO:0003824 catalytic activity; GO:0016805 dipeptidase activity;	K14358	SCRN; secernin
Q5I043	Ubiquitin carboxyl-terminal hydrolase 28 OS=Mus musculus OX=10090 GN=Usp28	1.218	Up	0.0094766	Usp28	0.843	0.826	1.038	0.918	1.128	1.079	1.078	1.131	nucleus	GO:0044700 single organism signaling; GO:0070646 protein modification by small protein removal; GO:0065008 regulation of biological quality; GO:0034644 cellular response to UV; GO:0044699 single-organism process; GO:0044237 cellular metabolic process; GO:0007165 signal transduction; GO:0008152 metabolic process; GO:0000077 DNA damage checkpoint; GO:0007154 cell communication; GO:0006915 apoptotic…	GO:0043229 intracellular organelle; GO:0044446 intracellular organelle part; GO:0032991 macromolecular complex; GO:0031981 nuclear lumen; GO:0044424 intracellular part; GO:0016604 nuclear body; GO:0005623 cell; GO:0044422 organelle part; GO:0031974 membrane-enclosed lumen; GO:0043226 organelle; GO:0043231 intracellular membrane-bounded organelle; GO:0005634 nucleus; GO:0005654 nucleoplasm; GO:007…	GO:0004843 thiol-dependent ubiquitin-specific protease activity; GO:0008233 peptidase activity; GO:0036459 thiol-dependent ubiquitinyl hydrolase activity; GO:0003824 catalytic activity; GO:0005488 binding; GO:0101005 ubiquitinyl hydrolase activity; GO:0070011 peptidase activity, acting on L-amino acid peptides; GO:0019783 ubiquitin-like protein-specific protease activity; GO:0005515 protein bindi…	K21122	USP28; ubiquitin carboxyl-terminal hydrolase 28 [EC:3.4.19.12]		IPR028889; IPR001394; IPR009060;	Ubiquitin specific protease domain; Peptidase C19, ubiquitin carboxyl-terminal hydrolase; UBA-like;
Q5QGU6	Receptor-transporting protein 3 OS=Mus musculus OX=10090 GN=Rtp3	0.81	Down	0.0088441	Rtp3	1.087	0.998	1.171	1.188	0.997	0.905	0.844	0.854	cytoplasm	GO:0016043 cellular component organization; GO:0009593 detection of chemical stimulus; GO:0046907 intracellular transport; GO:0044699 single-organism process; GO:0050913 sensory perception of bitter taste; GO:0050896 response to stimulus; GO:0050877 neurological system process; GO:0015031 protein transport; GO:0051234 establishment of localization; GO:0050909 sensory perception of taste; GO:00066…	GO:0016020 membrane; GO:0005622 intracellular; GO:0044425 membrane part; GO:0044464 cell part; GO:0031224 intrinsic component of membrane; GO:0009986 cell surface; GO:0005623 cell; GO:0016021 integral component of membrane;	GO:0005515 protein binding; GO:0001664 G-protein coupled receptor binding; GO:0031849 olfactory receptor binding; GO:0005102 receptor binding; GO:0005488 binding;				IPR027377;	Zinc-binding domain;
Q60766	Immunity-related GTPase family M protein 1 OS=Mus musculus OX=10090 GN=Irgm1	1.243	Up	0.0186445	Irgm1	0.976	0.805	0.884	0.914	1.278	1.125	0.993	1.053	cytoplasm,nucleus	GO:0035456 response to interferon-beta; GO:0051716 cellular response to stimulus; GO:0006950 response to stress; GO:0034097 response to cytokine; GO:0071310 cellular response to organic substance; GO:0002376 immune system process; GO:0035458 cellular response to interferon-beta; GO:0010033 response to organic substance; GO:0006914 autophagy; GO:0050896 response to stimulus; GO:0044237 cellular me…	GO:0016020 membrane; GO:0042175 nuclear outer membrane-endoplasmic reticulum membrane network; GO:0005783 endoplasmic reticulum; GO:0031090 organelle membrane; GO:0031410 cytoplasmic vesicle; GO:0071944 cell periphery; GO:0031982 vesicle; GO:0005737 cytoplasm; GO:0044433 cytoplasmic vesicle part; GO:0044424 intracellular part; GO:0005623 cell; GO:0044422 organelle part; GO:0005776 autophagosome; …	GO:1901265 nucleoside phosphate binding; GO:0001882 nucleoside binding; GO:0043167 ion binding; GO:0016817 hydrolase activity, acting on acid anhydrides; GO:0016787 hydrolase activity; GO:0000166 nucleotide binding; GO:0017111 nucleoside-triphosphatase activity; GO:1901363 heterocyclic compound binding; GO:0097159 organic cyclic compound binding; GO:0032549 ribonucleoside binding; GO:0097367 carb…	K14139	IRGM, LRG47; immunity-related GTPase family M protein [EC:3.6.5.-]	mmu05145 Toxoplasmosis	IPR027417; IPR030385;	P-loop containing nucleoside triphosphate hydrolase; IRG-type guanine nucleotide-binding (G) domain;
Q61093	Cytochrome b-245 heavy chain OS=Mus musculus OX=10090 GN=Cybb	1.203	Up	0.033459	Cybb	0.955	0.983	0.804	0.906	1.226	1.121	0.962	1.08	plasma membrane	GO:0044700 single organism signaling; GO:0006801 superoxide metabolic process; GO:1903555 regulation of tumor necrosis factor superfamily cytokine production; GO:0001101 response to acid chemical; GO:0042534 regulation of tumor necrosis factor biosynthetic process; GO:0032680 regulation of tumor necrosis factor production; GO:0042108 positive regulation of cytokine biosynthetic process; GO:190404…	GO:0016020 membrane; GO:0030425 dendrite; GO:0005783 endoplasmic reticulum; GO:0031410 cytoplasmic vesicle; GO:0071944 cell periphery; GO:0031982 vesicle; GO:0005737 cytoplasm; GO:0043025 neuronal cell body; GO:0032991 macromolecular complex; GO:0031224 intrinsic component of membrane; GO:0044424 intracellular part; GO:0005887 integral component of plasma membrane; GO:0005623 cell; GO:0044422 org…	GO:1901265 nucleoside phosphate binding; GO:0050660 flavin adenine dinucleotide binding; GO:0022803 passive transmembrane transporter activity; GO:0046983 protein dimerization activity; GO:0022892 substrate-specific transporter activity; GO:0005515 protein binding; GO:0015267 channel activity; GO:0016175 superoxide-generating NADPH oxidase activity; GO:0022891 substrate-specific transmembrane tra…	K21421	NOX2, GP91, CYBB; NADPH oxidase 2 [EC:1.-.-.-]	mmu04066 HIF-1 signaling pathway; mmu04145 Phagosome; mmu04216 Ferroptosis; mmu04217 Necroptosis; mmu04621 NOD-like receptor signaling pathway; mmu04670 Leukocyte transendothelial migration; mmu04933 AGE-RAGE signaling pathway in diabetic complications; mmu05140 Leishmaniasis	IPR017927; IPR013121; IPR013112; IPR017938; IPR013130;	Ferredoxin reductase-type FAD-binding domain; Ferric reductase, NAD binding domain; FAD-binding 8; Riboflavin synthase-like beta-barrel; Ferric reductase transmembrane component-like domain;
Q61107	Guanylate-binding protein 4 OS=Mus musculus OX=10090 GN=Gbp4	1.475	Up	0.021483	Gbp4	0.821	0.782	0.859	0.798	1.425	1.12	0.973	1.289	cytoplasm	GO:0035456 response to interferon-beta; GO:0071310 cellular response to organic substance; GO:0098542 defense response to other organism; GO:0071346 cellular response to interferon-gamma; GO:0035458 cellular response to interferon-beta; GO:0043207 response to external biotic stimulus; GO:0050896 response to stimulus; GO:0051707 response to other organism; GO:0071345 cellular response to cytokine …	GO:0016020 membrane; GO:0044421 extracellular region part; GO:0031090 organelle membrane; GO:0031410 cytoplasmic vesicle; GO:0044216 other organism cell; GO:0005737 cytoplasm; GO:0031982 vesicle; GO:0044424 intracellular part; GO:0005623 cell; GO:0018995 host; GO:0044422 organelle part; GO:0043657 host cell; GO:0005622 intracellular; GO:0044464 cell part; GO:0048471 perinuclear region of cytoplas…	GO:1901265 nucleoside phosphate binding; GO:0001882 nucleoside binding; GO:0043167 ion binding; GO:0016817 hydrolase activity, acting on acid anhydrides; GO:0016787 hydrolase activity; GO:0000166 nucleotide binding; GO:0017111 nucleoside-triphosphatase activity; GO:1901363 heterocyclic compound binding; GO:0097159 organic cyclic compound binding; GO:0032549 ribonucleoside binding; GO:0097367 carb…	K20899	GBP1_3_4_7; guanylate-binding protein 1/3/4/7	mmu04621 NOD-like receptor signaling pathway	IPR015894; IPR027417; IPR030386; IPR003191;	Guanylate-binding protein, N-terminal; P-loop containing nucleoside triphosphate hydrolase; GB1/RHD3-type guanine nucleotide-binding (G) domain; Guanylate-binding protein, C-terminal;
Q61147	Ceruloplasmin OS=Mus musculus OX=10090 GN=Cp	1.212	Up	0.022563	Cp	0.902	0.87	0.843	1.025	1.227	1.031	1.008	1.144	extracellular	GO:0006879 cellular iron ion homeostasis; GO:0065008 regulation of biological quality; GO:0055076 transition metal ion homeostasis; GO:0030001 metal ion transport; GO:0030003 cellular cation homeostasis; GO:0055072 iron ion homeostasis; GO:0044699 single-organism process; GO:0055082 cellular chemical homeostasis; GO:0051234 establishment of localization; GO:0000041 transition metal ion transport;…	GO:0043229 intracellular organelle; GO:0016020 membrane; GO:0005615 extracellular space; GO:0044421 extracellular region part; GO:0098588 bounding membrane of organelle; GO:0031090 organelle membrane; GO:0005737 cytoplasm; GO:0044446 intracellular organelle part; GO:0031982 vesicle; GO:0044424 intracellular part; GO:0005623 cell; GO:0005576 extracellular region; GO:0044422 organelle part; GO:0098…	GO:0016722 oxidoreductase activity, oxidizing metal ions; GO:0046914 transition metal ion binding; GO:0016724 oxidoreductase activity, oxidizing metal ions, oxygen as acceptor; GO:0003824 catalytic activity; GO:0051087 chaperone binding; GO:0005488 binding; GO:0043167 ion binding; GO:0043169 cation binding; GO:0046872 metal ion binding; GO:0005515 protein binding; GO:0005507 copper ion binding; G…	K13624	CP; ceruloplasmin [EC:1.16.3.1]	mmu00860 Porphyrin and chlorophyll metabolism; mmu04216 Ferroptosis	IPR011706; IPR011707; IPR008972; IPR001117;	Multicopper oxidase, type 2; Multicopper oxidase, type 3; Cupredoxin; Multicopper oxidase, type 1;
Q61176	Arginase-1 OS=Mus musculus OX=10090 GN=Arg1	0.444	Down	0.0143954	Arg1	2.353	0.959	1.122	1.015	0.593	0.725	0.554	0.545	cytoplasm	GO:0044085 cellular component biogenesis; GO:0048732 gland development; GO:0022414 reproductive process; GO:0030323 respiratory tube development; GO:0071384 cellular response to corticosteroid stimulus; GO:0071345 cellular response to cytokine stimulus; GO:0044237 cellular metabolic process; GO:0033189 response to vitamin A; GO:0009607 response to biotic stimulus; GO:0071941 nitrogen cycle metabo…	GO:0016020 membrane; GO:0019867 outer membrane; GO:0005615 extracellular space; GO:0044421 extracellular region part; GO:0031090 organelle membrane; GO:0031982 vesicle; GO:0005737 cytoplasm; GO:0043025 neuronal cell body; GO:0044424 intracellular part; GO:0005623 cell; GO:0044422 organelle part; GO:0005740 mitochondrial envelope; GO:0070062 extracellular exosome; GO:0005622 intracellular; GO:0044…	GO:0046914 transition metal ion binding; GO:0004053 arginase activity; GO:0003824 catalytic activity; GO:0005488 binding; GO:0043167 ion binding; GO:0016813 hydrolase activity, acting on carbon-nitrogen (but not peptide) bonds, in linear amidines; GO:0046872 metal ion binding; GO:0043169 cation binding; GO:0016787 hydrolase activity; GO:0016810 hydrolase activity, acting on carbon-nitrogen (but n…	K01476	E3.5.3.1, rocF, arg; arginase [EC:3.5.3.1]	mmu00220 Arginine biosynthesis; mmu00330 Arginine and proline metabolism; mmu01100 Metabolic pathways; mmu01230 Biosynthesis of amino acids; mmu05146 Amoebiasis	IPR023696;	Ureohydrolase domain;
Q61462	Cytochrome b-245 light chain OS=Mus musculus OX=10090 GN=Cyba	1.201	Up	0.00081623	Cyba	0.931	0.974	0.869	0.875	1.097	1.062	1.127	1.096	plasma membrane	GO:0060627 regulation of vesicle-mediated transport; GO:0044085 cellular component biogenesis; GO:0006801 superoxide metabolic process; GO:0045777 positive regulation of blood pressure; GO:0065008 regulation of biological quality; GO:1904385 cellular response to angiotensin; GO:0032680 regulation of tumor necrosis factor production; GO:0042593 glucose homeostasis; GO:0009891 positive regulation o…	GO:0016020 membrane; GO:0030425 dendrite; GO:0005783 endoplasmic reticulum; GO:0016324 apical plasma membrane; GO:0097038 perinuclear endoplasmic reticulum; GO:0031410 cytoplasmic vesicle; GO:0030054 cell junction; GO:0071944 cell periphery; GO:0031982 vesicle; GO:0005737 cytoplasm; GO:0043025 neuronal cell body; GO:0032991 macromolecular complex; GO:0031224 intrinsic component of membrane; GO:00…	GO:0016651 oxidoreductase activity, acting on NAD(P)H; GO:0046982 protein heterodimerization activity; GO:0043167 ion binding; GO:0046983 protein dimerization activity; GO:0005515 protein binding; GO:0017124 SH3 domain binding; GO:0016175 superoxide-generating NADPH oxidase activity; GO:0016491 oxidoreductase activity; GO:0009055 electron carrier activity; GO:1901363 heterocyclic compound binding…	K08009	CYBA, P22PHOX; cytochrome b-245, alpha polypeptide	mmu04145 Phagosome; mmu04380 Osteoclast differentiation; mmu04621 NOD-like receptor signaling pathway; mmu04670 Leukocyte transendothelial migration; mmu05140 Leishmaniasis; mmu05418 Fluid shear stress and atherosclerosis
Q62266	Cornifin-A OS=Mus musculus OX=10090 GN=Sprr1a	0.297	Down	0.043682	Sprr1a	0.416	1.745	2.094	1.905	0.578	0.644	0.271	0.339	extracellular	GO:0044707 single-multicellular organism process; GO:0031424 keratinization; GO:0048869 cellular developmental process; GO:0044267 cellular protein metabolic process; GO:0018149 peptide cross-linking; GO:0044699 single-organism process; GO:0044237 cellular metabolic process; GO:0071704 organic substance metabolic process; GO:0009913 epidermal cell differentiation; GO:0030154 cell differentiation;…	GO:0016020 membrane; GO:0001533 cornified envelope; GO:0005622 intracellular; GO:0044464 cell part; GO:0071944 cell periphery; GO:0005737 cytoplasm; GO:0044424 intracellular part; GO:0005623 cell; GO:0005886 plasma membrane;	GO:0005515 protein binding; GO:0060090 binding, bridging; GO:0030674 protein binding, bridging; GO:0005198 structural molecule activity; GO:0005488 binding;
Q62293	T-cell-specific guanine nucleotide triphosphate-binding protein 1 OS=Mus musculus OX=10090 GN=Tgtp1	1.797	Up	0.0021422	Tgtp1	0.822	0.646	0.667	0.749	1.679	1.16	1.074	1.269	cytoplasm	GO:0035456 response to interferon-beta; GO:0051716 cellular response to stimulus; GO:0006950 response to stress; GO:0034097 response to cytokine; GO:0071310 cellular response to organic substance; GO:0044403 symbiosis, encompassing mutualism through parasitism; GO:0002376 immune system process; GO:0035458 cellular response to interferon-beta; GO:0044764 multi-organism cellular process; GO:0043207…	GO:0043229 intracellular organelle; GO:0016020 membrane; GO:0042175 nuclear outer membrane-endoplasmic reticulum membrane network; GO:0005783 endoplasmic reticulum; GO:0044446 intracellular organelle part; GO:0005737 cytoplasm; GO:0012505 endomembrane system; GO:0044424 intracellular part; GO:0005623 cell; GO:0044422 organelle part; GO:0043231 intracellular membrane-bounded organelle; GO:0043226 …	GO:1901265 nucleoside phosphate binding; GO:0001882 nucleoside binding; GO:0043167 ion binding; GO:0016817 hydrolase activity, acting on acid anhydrides; GO:0016787 hydrolase activity; GO:0000166 nucleotide binding; GO:0017111 nucleoside-triphosphatase activity; GO:1901363 heterocyclic compound binding; GO:0097159 organic cyclic compound binding; GO:0032549 ribonucleoside binding; GO:0097367 carb…				IPR027417; IPR030385;	P-loop containing nucleoside triphosphate hydrolase; IRG-type guanine nucleotide-binding (G) domain;
Q62371	Discoidin domain-containing receptor 2 OS=Mus musculus OX=10090 GN=Ddr2	0.784	Down	0.03926	Ddr2	1.307	0.959	1.22	1.01	0.829	1.025	0.859	0.813	endoplasmic reticulum	GO:0044700 single organism signaling; GO:0030335 positive regulation of cell migration; GO:0032270 positive regulation of cellular protein metabolic process; GO:0030199 collagen fibril organization; GO:0007166 cell surface receptor signaling pathway; GO:0010762 regulation of fibroblast migration; GO:0018212 peptidyl-tyrosine modification; GO:0098868 bone growth; GO:0030500 regulation of bone mine…	GO:0016020 membrane; GO:0044421 extracellular region part; GO:0016324 apical plasma membrane; GO:0030054 cell junction; GO:0071944 cell periphery; GO:0031982 vesicle; GO:0031224 intrinsic component of membrane; GO:0044424 intracellular part; GO:0005887 integral component of plasma membrane; GO:0005623 cell; GO:0043228 non-membrane-bounded organelle; GO:0005856 cytoskeleton; GO:0070062 extracellul…	GO:1901265 nucleoside phosphate binding; GO:0016773 phosphotransferase activity, alcohol group as acceptor; GO:0004713 protein tyrosine kinase activity; GO:0005515 protein binding; GO:0004672 protein kinase activity; GO:0004888 transmembrane signaling receptor activity; GO:0004871 signal transducer activity; GO:0004714 transmembrane receptor protein tyrosine kinase activity; GO:1901363 heterocycl…	K05125	DDR2, TKT, CD167b; discoidin domain receptor family member 2 [EC:2.7.10.1]		IPR000421; IPR000719; IPR001245; IPR020635; IPR011009; IPR008979;	Coagulation factor 5/8 C-terminal domain; Protein kinase domain; Serine-threonine/tyrosine-protein kinase catalytic domain; Tyrosine-protein kinase, catalytic domain; Protein kinase-like domain; Galactose-binding domain-like;
Q64152	Transcription factor BTF3 OS=Mus musculus OX=10090 GN=Btf3	0.833	Down	0.0078382	Btf3	1.179	1.115	1.024	1.021	0.832	0.961	0.925	0.898	nucleus	GO:0043009 chordate embryonic development; GO:0097659 nucleic acid-templated transcription; GO:0044699 single-organism process; GO:0009058 biosynthetic process; GO:0044237 cellular metabolic process; GO:0015031 protein transport; GO:0051234 establishment of localization; GO:2001141 regulation of RNA biosynthetic process; GO:0008152 metabolic process; GO:0043170 macromolecule metabolic process; GO…	GO:0043226 organelle; GO:0043231 intracellular membrane-bounded organelle; GO:0043229 intracellular organelle; GO:0005634 nucleus; GO:0044464 cell part; GO:0005622 intracellular; GO:0005737 cytoplasm; GO:0044424 intracellular part; GO:0005829 cytosol; GO:0043227 membrane-bounded organelle; GO:0005623 cell; GO:0044444 cytoplasmic part;	GO:0097159 organic cyclic compound binding; GO:1901363 heterocyclic compound binding; GO:0003723 RNA binding; GO:0005488 binding; GO:0003676 nucleic acid binding;	K01527	EGD1, BTF3; nascent polypeptide-associated complex subunit beta		IPR002715;	Nascent polypeptide-associated complex NAC domain;
Q64277	ADP-ribosyl cyclase/cyclic ADP-ribose hydrolase 2 OS=Mus musculus OX=10090 GN=Bst1	1.277	Up	0.026001	Bst1	0.888	0.979	0.792	0.87	1.341	1.126	1.078	0.961	extracellular	GO:0071622 regulation of granulocyte chemotaxis; GO:0050794 regulation of cellular process; GO:0001952 regulation of cell-matrix adhesion; GO:0042127 regulation of cell proliferation; GO:0050730 regulation of peptidyl-tyrosine phosphorylation; GO:0032956 regulation of actin cytoskeleton organization; GO:0060255 regulation of macromolecule metabolic process; GO:0023051 regulation of signaling; GO:…	GO:0016020 membrane; GO:0044421 extracellular region part; GO:0042995 cell projection; GO:0019898 extrinsic component of membrane; GO:0071944 cell periphery; GO:0001931 uropod; GO:0031982 vesicle; GO:0031225 anchored component of membrane; GO:0031224 intrinsic component of membrane; GO:0031254 cell trailing edge; GO:0005623 cell; GO:0005576 extracellular region; GO:0005886 plasma membrane; GO:004…	GO:0003953 NAD+ nucleosidase activity; GO:0061812 cyclic ADP-ribose hydrolase; GO:0016799 hydrolase activity, hydrolyzing N-glycosyl compounds; GO:0009975 cyclase activity; GO:0003824 catalytic activity; GO:0050135 NAD(P)+ nucleosidase activity; GO:0016798 hydrolase activity, acting on glycosyl bonds; GO:0061811 ADP-ribosyl cyclase activity; GO:0016787 hydrolase activity; GO:0061809 NAD+ nucleoti…	K18152	BST1, CD157; ADP-ribosyl cyclase 2 [EC:3.2.2.6 2.4.99.20]	mmu00760 Nicotinate and nicotinamide metabolism; mmu01100 Metabolic pathways; mmu04970 Salivary secretion; mmu04972 Pancreatic secretion	IPR016040;	NAD(P)-binding domain;
Q69ZA1	Cyclin-dependent kinase 13 OS=Mus musculus OX=10090 GN=Cdk13	1.312	Up	0.021881	Cdk13	0.883	0.848	0.775	0.981	1.035	0.98	1.225	1.335	cytoplasm	GO:0051093 negative regulation of developmental process; GO:0070816 phosphorylation of RNA polymerase II C-terminal domain; GO:0097659 nucleic acid-templated transcription; GO:0009891 positive regulation of biosynthetic process; GO:0044699 single-organism process; GO:0009058 biosynthetic process; GO:0006354 DNA-templated transcription, elongation; GO:0044237 cellular metabolic process; GO:0006796…	GO:0005615 extracellular space; GO:0044421 extracellular region part; GO:0061695 transferase complex, transferring phosphorus-containing groups; GO:0005737 cytoplasm; GO:0032991 macromolecular complex; GO:0044424 intracellular part; GO:1902554 serine/threonine protein kinase complex; GO:0016604 nuclear body; GO:0005623 cell; GO:1902911 protein kinase complex; GO:0044422 organelle part; GO:0043228…	GO:1901265 nucleoside phosphate binding; GO:0016773 phosphotransferase activity, alcohol group as acceptor; GO:0019901 protein kinase binding; GO:0004693 cyclin-dependent protein serine/threonine kinase activity; GO:0005515 protein binding; GO:0004672 protein kinase activity; GO:0030332 cyclin binding; GO:0000975 regulatory region DNA binding; GO:0097159 organic cyclic compound binding; GO:190136…	K08819	CDK12_13; cyclin-dependent kinase 12/13 [EC:2.7.11.22 2.7.11.23]		IPR000719; IPR011009;	Protein kinase domain; Protein kinase-like domain;
Q6NS46	Protein RRP5 homolog OS=Mus musculus OX=10090 GN=Pdcd11	0.828	Down	0.0173563	Pdcd11	1.116	1.162	1.023	1.087	0.937	1.007	0.906	0.785	nucleus	GO:0016072 rRNA metabolic process; GO:0034470 ncRNA processing; GO:0044085 cellular component biogenesis; GO:0006396 RNA processing; GO:0022613 ribonucleoprotein complex biogenesis; GO:0006725 cellular aromatic compound metabolic process; GO:0042254 ribosome biogenesis; GO:1901360 organic cyclic compound metabolic process; GO:0006807 nitrogen compound metabolic process; GO:0044238 primary metabol…	GO:0043229 intracellular organelle; GO:0043232 intracellular non-membrane-bounded organelle; GO:0005737 cytoplasm; GO:0044446 intracellular organelle part; GO:0031981 nuclear lumen; GO:0032991 macromolecular complex; GO:0044424 intracellular part; GO:0005730 nucleolus; GO:0005829 cytosol; GO:0005623 cell; GO:0044422 organelle part; GO:0043228 non-membrane-bounded organelle; GO:0030684 preribosome…	GO:0097159 organic cyclic compound binding; GO:1901363 heterocyclic compound binding; GO:0003723 RNA binding; GO:0005488 binding; GO:0003676 nucleic acid binding; GO:0005515 protein binding; GO:0008134 transcription factor binding;	K14792	RRP5, PDCD11; rRNA biogenesis protein RRP5		IPR012340; IPR003029; IPR011990; IPR022967; IPR013026; IPR008847;	Nucleic acid-binding, OB-fold; S1 domain; Tetratricopeptide-like helical domain; RNA-binding domain, S1; Tetratricopeptide repeat-containing domain; Suppressor of forked;
Q6Q899	Probable ATP-dependent RNA helicase DDX58 OS=Mus musculus OX=10090 GN=Ddx58	1.206	Up	0.028256	Ddx58	0.918	0.933	0.819	0.952	1.267	1.082	0.985	1.034	cytoplasm	GO:0044700 single organism signaling; GO:0032481 positive regulation of type I interferon production; GO:1903533 regulation of protein targeting; GO:0032647 regulation of interferon-alpha production; GO:0098542 defense response to other organism; GO:0009891 positive regulation of biosynthetic process; GO:0031347 regulation of defense response; GO:0009607 response to biotic stimulus; GO:0009605 re…	GO:0016020 membrane; GO:0071944 cell periphery; GO:0030054 cell junction; GO:0032587 ruffle membrane; GO:0005737 cytoplasm; GO:0044424 intracellular part; GO:0005911 cell-cell junction; GO:0005623 cell; GO:0043228 non-membrane-bounded organelle; GO:0005856 cytoskeleton; GO:0070160 occluding junction; GO:0098590 plasma membrane region; GO:0031256 leading edge membrane; GO:0005622 intracellular; GO…	GO:1901265 nucleoside phosphate binding; GO:0031625 ubiquitin protein ligase binding; GO:0003690 double-stranded DNA binding; GO:0016817 hydrolase activity, acting on acid anhydrides; GO:0016787 hydrolase activity; GO:0005515 protein binding; GO:1901363 heterocyclic compound binding; GO:0097159 organic cyclic compound binding; GO:0016462 pyrophosphatase activity; GO:0042802 identical protein bind…	K12646	DDX58, RIG-I; ATP-dependent RNA helicase DDX58 [EC:3.6.3.14]	mmu04064 NF-kappa B signaling pathway; mmu04622 RIG-I-like receptor signaling pathway; mmu04623 Cytosolic DNA-sensing pathway; mmu05160 Hepatitis C; mmu05161 Hepatitis B; mmu05162 Measles; mmu05164 Influenza A; mmu05168 Herpes simplex infection; mmu05169 Epstein-Barr virus infection	IPR031964; IPR006935; IPR021673; IPR014001; IPR027417; IPR011029; IPR001650;	Caspase recruitment domain; Helicase/UvrB, N-terminal; C-terminal domain of RIG-I; Helicase superfamily 1/2, ATP-binding domain; P-loop containing nucleoside triphosphate hydrolase; Death-like domain; Helicase, C-terminal;
Q7TPS5	C2 domain-containing protein 5 OS=Mus musculus OX=10090 GN=C2cd5	1.28	Up	0.00168336	C2cd5	0.822	0.937	0.829	0.94	1.213	1.069	1.098	1.137	nucleus	GO:0044700 single organism signaling; GO:0060627 regulation of vesicle-mediated transport; GO:0008286 insulin receptor signaling pathway; GO:0010256 endomembrane system organization; GO:0007166 cell surface receptor signaling pathway; GO:1903533 regulation of protein targeting; GO:0044699 single-organism process; GO:0031338 regulation of vesicle fusion; GO:0015031 protein transport; GO:0051234 es…	GO:0016020 membrane; GO:0005938 cell cortex; GO:0031090 organelle membrane; GO:0031410 cytoplasmic vesicle; GO:0071944 cell periphery; GO:0032587 ruffle membrane; GO:0031982 vesicle; GO:0005737 cytoplasm; GO:0099568 cytoplasmic region; GO:0044433 cytoplasmic vesicle part; GO:0044424 intracellular part; GO:0005623 cell; GO:0044422 organelle part; GO:0043228 non-membrane-bounded organelle; GO:00058…	GO:0005544 calcium-dependent phospholipid binding; GO:0005488 binding; GO:0005543 phospholipid binding; GO:0043167 ion binding; GO:0008289 lipid binding; GO:0043169 cation binding; GO:0046872 metal ion binding; GO:0043168 anion binding; GO:0005515 protein binding; GO:0005509 calcium ion binding;				IPR000008;	C2 domain;
Q8BH70	F-box/LRR-repeat protein 4 OS=Mus musculus OX=10090 GN=Fbxl4	1.563	Up	8.5301e-07	Fbxl4	0.805	0.74	0.816	0.777	1.207	1.261	1.234	1.203	mitochondria	GO:0008152 metabolic process; GO:0032446 protein modification by small protein conjugation; GO:0016567 protein ubiquitination; GO:0044260 cellular macromolecule metabolic process; GO:0044267 cellular protein metabolic process; GO:0006464 cellular protein modification process; GO:0043170 macromolecule metabolic process; GO:0019538 protein metabolic process; GO:0070647 protein modification by small…	GO:0043229 intracellular organelle; GO:0044429 mitochondrial part; GO:0031967 organelle envelope; GO:0005737 cytoplasm; GO:0044446 intracellular organelle part; GO:0031981 nuclear lumen; GO:0044424 intracellular part; GO:0016604 nuclear body; GO:0005623 cell; GO:0005739 mitochondrion; GO:0044422 organelle part; GO:0005740 mitochondrial envelope; GO:0043231 intracellular membrane-bounded organelle…	GO:0005515 protein binding; GO:0019787 ubiquitin-like protein transferase activity; GO:0003824 catalytic activity; GO:0016740 transferase activity; GO:0005488 binding; GO:0004842 ubiquitin-protein transferase activity;	K10270	FBXL4; F-box and leucine-rich repeat protein 4		IPR001810; IPR032675;	F-box domain; Leucine-rich repeat domain, L domain-like;
Q8BJZ4	"28S ribosomal protein S35, mitochondrial OS=Mus musculus OX=10090 GN=Mrps35"	0.833	Down	0.038358	Mrps35	1.239	1.121	1.054	0.963	0.993	0.821	0.96	0.871	mitochondria		GO:0005759 mitochondrial matrix; GO:0005840 ribosome; GO:0043229 intracellular organelle; GO:0000314 organellar small ribosomal subunit; GO:0044429 mitochondrial part; GO:0043232 intracellular non-membrane-bounded organelle; GO:0015935 small ribosomal subunit; GO:0044446 intracellular organelle part; GO:0005737 cytoplasm; GO:0032991 macromolecular complex; GO:0044424 intracellular part; GO:000576…	GO:0097159 organic cyclic compound binding; GO:1901363 heterocyclic compound binding; GO:0003723 RNA binding; GO:0005488 binding; GO:0003676 nucleic acid binding; GO:0005198 structural molecule activity; GO:0003735 structural constituent of ribosome;	K17413	MRPS35; small subunit ribosomal protein S35		IPR019349;	Ribosomal protein S24/S35, mitochondrial, conserved domain;
Q8C3P7	N6-adenosine-methyltransferase subunit METTL3 OS=Mus musculus OX=10090 GN=Mettl3	1.242	Up	0.0140154	Mettl3	0.941	0.88	0.838	0.93	0.994	1.02	1.225	1.219	nucleus	GO:0065008 regulation of biological quality; GO:0032270 positive regulation of cellular protein metabolic process; GO:0010608 posttranscriptional regulation of gene expression; GO:0009891 positive regulation of biosynthetic process; GO:0044237 cellular metabolic process; GO:0009451 RNA modification; GO:0008152 metabolic process; GO:0043170 macromolecule metabolic process; GO:0010558 negative regu…	GO:0043229 intracellular organelle; GO:0036396 MIS complex; GO:0044446 intracellular organelle part; GO:0005737 cytoplasm; GO:0031981 nuclear lumen; GO:0032991 macromolecular complex; GO:0044424 intracellular part; GO:1990234 transferase complex; GO:0016604 nuclear body; GO:0005623 cell; GO:0044422 organelle part; GO:0034708 methyltransferase complex; GO:0031974 membrane-enclosed lumen; GO:004322…	GO:0003723 RNA binding; GO:0016422 mRNA (2'-O-methyladenosine-N6-)-methyltransferase activity; GO:0008757 S-adenosylmethionine-dependent methyltransferase activity; GO:0008168 methyltransferase activity; GO:0046982 protein heterodimerization activity; GO:1904047 S-adenosyl-L-methionine binding; GO:0046983 protein dimerization activity; GO:0016741 transferase activity, transferring one-carbon grou…	K05925	METTL3_14; mRNA (2'-O-methyladenosine-N6-)-methyltransferase [EC:2.1.1.62]		IPR029063;	S-adenosyl-L-methionine-dependent methyltransferase;
Q8CAS9	Poly [ADP-ribose] polymerase 9 OS=Mus musculus OX=10090 GN=Parp9	1.339	Up	0.042565	Parp9	1.109	0.746	0.827	0.815	1.321	1.104	0.957	1.299	nucleus	GO:0033554 cellular response to stress; GO:0006725 cellular aromatic compound metabolic process; GO:0006259 DNA metabolic process; GO:0006302 double-strand break repair; GO:0060330 regulation of response to interferon-gamma; GO:0080134 regulation of response to stress; GO:0031347 regulation of defense response; GO:0050896 response to stimulus; GO:0044237 cellular metabolic process; GO:0071704 org…	GO:0043229 intracellular organelle; GO:0016020 membrane; GO:0005737 cytoplasm; GO:0044446 intracellular organelle part; GO:0031981 nuclear lumen; GO:0044424 intracellular part; GO:0005829 cytosol; GO:0005623 cell; GO:0005739 mitochondrion; GO:0044422 organelle part; GO:0043226 organelle; GO:0043231 intracellular membrane-bounded organelle; GO:0031974 membrane-enclosed lumen; GO:0005654 nucleoplas…	GO:0016763 transferase activity, transferring pentosyl groups; GO:0016757 transferase activity, transferring glycosyl groups; GO:0003950 NAD+ ADP-ribosyltransferase activity; GO:0003824 catalytic activity; GO:0016740 transferase activity;	K15260	PARP9; poly [ADP-ribose] polymerase 9 [EC:2.4.2.30]		IPR002589; IPR012317;	Macro domain; Poly(ADP-ribose) polymerase, catalytic domain;
Q8K5B2	Multiple coagulation factor deficiency protein 2 homolog OS=Mus musculus OX=10090 GN=Mcfd2	0.78	Down	0.00067742	Mcfd2	1.217	1.113	1.081	1.098	0.818	0.932	0.865	0.902	extracellular	GO:0044281 small molecule metabolic process; GO:0016192 vesicle-mediated transport; GO:0044763 single-organism cellular process; GO:0044699 single-organism process; GO:0071702 organic substance transport; GO:0044237 cellular metabolic process; GO:0015031 protein transport; GO:0071704 organic substance metabolic process; GO:0051234 establishment of localization; GO:0045184 establishment of protein…	GO:0043226 organelle; GO:0043231 intracellular membrane-bounded organelle; GO:0043229 intracellular organelle; GO:0005783 endoplasmic reticulum; GO:0044464 cell part; GO:0005622 intracellular; GO:0005793 endoplasmic reticulum-Golgi intermediate compartment; GO:0005737 cytoplasm; GO:0012505 endomembrane system; GO:0044424 intracellular part; GO:0005794 Golgi apparatus; GO:0043227 membrane-bounded …	GO:0046872 metal ion binding; GO:0043169 cation binding; GO:0005509 calcium ion binding; GO:0005488 binding; GO:0043167 ion binding;	K20364	MCFD2; multiple coagulation factor deficiency protein 2		IPR002048; IPR011992;	EF-hand domain; EF-hand domain pair;
Q8VD00	Sigma intracellular receptor 2 OS=Mus musculus OX=10090 GN=Tmem97	0.784	Down	0.0089412	Tmem97	1.298	1.043	1.074	1.086	0.835	0.991	0.85	0.853	plasma membrane	GO:0055092 sterol homeostasis; GO:0042592 homeostatic process; GO:0065008 regulation of biological quality; GO:0042632 cholesterol homeostasis; GO:0055088 lipid homeostasis; GO:0048878 chemical homeostasis; GO:0065007 biological regulation;	GO:0043229 intracellular organelle; GO:0016020 membrane; GO:0005783 endoplasmic reticulum; GO:0005791 rough endoplasmic reticulum; GO:0031090 organelle membrane; GO:0005635 nuclear envelope; GO:0071944 cell periphery; GO:0005737 cytoplasm; GO:0044446 intracellular organelle part; GO:0031967 organelle envelope; GO:0031224 intrinsic component of membrane; GO:0012505 endomembrane system; GO:0044424 …					IPR033118;	EXPERA domain;
Q8VHD8	Hornerin OS=Mus musculus OX=10090 GN=Hrnr	0.418	Down	0.02834	Hrnr	1.066	2.005	1.309	1.231	0.365	0.267	1.211	0.505	nucleus	GO:0032502 developmental process; GO:0060429 epithelium development; GO:0002244 hematopoietic progenitor cell differentiation; GO:0044707 single-multicellular organism process; GO:0043588 skin development; GO:0030216 keratinocyte differentiation; GO:0009888 tissue development; GO:0031424 keratinization; GO:0048731 system development; GO:0048869 cellular developmental process; GO:0044763 single-or…	GO:0016020 membrane; GO:0001533 cornified envelope; GO:0005623 cell; GO:0044464 cell part; GO:0071944 cell periphery; GO:0005886 plasma membrane;	GO:0046872 metal ion binding; GO:0043169 cation binding; GO:0005509 calcium ion binding; GO:0046914 transition metal ion binding; GO:0005488 binding; GO:0043167 ion binding;				IPR034325; IPR011992; IPR002048; IPR013787;	S-100; EF-hand domain pair; EF-hand domain; S100/CaBP-9k-type, calcium binding, subdomain;
Q91VB2	Calcium/calmodulin-dependent protein kinase type 1G OS=Mus musculus OX=10090 GN=Camk1g	0.795	Down	0.047539	Camk1g	0.947	1.132	1.03	1.38	0.959	0.855	0.936	0.82	cytoplasm	GO:0050794 regulation of cellular process; GO:0044700 single organism signaling; GO:0016310 phosphorylation; GO:0018209 peptidyl-serine modification; GO:0018210 peptidyl-threonine modification; GO:0044267 cellular protein metabolic process; GO:0044699 single-organism process; GO:0050896 response to stimulus; GO:0044237 cellular metabolic process; GO:0006796 phosphate-containing compound metabolic…	GO:0043229 intracellular organelle; GO:0016020 membrane; GO:0042995 cell projection; GO:0005954 calcium- and calmodulin-dependent protein kinase complex; GO:0098588 bounding membrane of organelle; GO:0031090 organelle membrane; GO:0071944 cell periphery; GO:0044446 intracellular organelle part; GO:0005737 cytoplasm; GO:0000139 Golgi membrane; GO:0012505 endomembrane system; GO:0032991 macromolecu…	GO:0005524 ATP binding; GO:1901265 nucleoside phosphate binding; GO:0016773 phosphotransferase activity, alcohol group as acceptor; GO:0001882 nucleoside binding; GO:0043167 ion binding; GO:0005515 protein binding; GO:0004683 calmodulin-dependent protein kinase activity; GO:0004672 protein kinase activity; GO:0000166 nucleotide binding; GO:0005516 calmodulin binding; GO:0097159 organic cyclic com…	K08794	CAMK1; calcium/calmodulin-dependent protein kinase I [EC:2.7.11.17]	mmu04921 Oxytocin signaling pathway; mmu04925 Aldosterone synthesis and secretion	IPR000719; IPR011009;	Protein kinase domain; Protein kinase-like domain;
Q91YT2	E3 ubiquitin-protein ligase RNF185 OS=Mus musculus OX=10090 GN=Rnf185	0.782	Down	0.023076	Rnf185	1.2	1.045	1.222	1.03	0.828	1.062	0.769	0.858	nucleus	GO:0033554 cellular response to stress; GO:0051603 proteolysis involved in cellular protein catabolic process; GO:0044257 cellular protein catabolic process; GO:0035967 cellular response to topologically incorrect protein; GO:0034976 response to endoplasmic reticulum stress; GO:0071310 cellular response to organic substance; GO:0044267 cellular protein metabolic process; GO:0044699 single-organis…	GO:0016020 membrane; GO:0042175 nuclear outer membrane-endoplasmic reticulum membrane network; GO:0019867 outer membrane; GO:0005783 endoplasmic reticulum; GO:0031090 organelle membrane; GO:0098796 membrane protein complex; GO:0005737 cytoplasm; GO:0032991 macromolecular complex; GO:0031224 intrinsic component of membrane; GO:0044424 intracellular part; GO:0005623 cell; GO:0044422 organelle part;…	GO:0019787 ubiquitin-like protein transferase activity; GO:0043167 ion binding; GO:0005515 protein binding; GO:0061659 ubiquitin-like protein ligase activity; GO:0008270 zinc ion binding; GO:0061630 ubiquitin protein ligase activity; GO:0044390 ubiquitin-like protein conjugating enzyme binding; GO:0046914 transition metal ion binding; GO:0003824 catalytic activity; GO:0005488 binding; GO:1904264 …	K10666	RNF5; E3 ubiquitin-protein ligase RNF5 [EC:2.3.2.27]	mmu04141 Protein processing in endoplasmic reticulum	IPR001841; IPR013083;	Zinc finger, RING-type; Zinc finger, RING/FYVE/PHD-type;
Q99JH1	Ribonuclease P protein subunit p25-like protein OS=Mus musculus OX=10090 GN=Rpp25l	0.479	Down	0.0198173	Rpp25l	1.196	1.512	1.524	1.156	0.346	0.621	0.479	1.136	nucleus		GO:0043226 organelle; GO:0043231 intracellular membrane-bounded organelle; GO:0043229 intracellular organelle; GO:0005634 nucleus; GO:0044464 cell part; GO:0005622 intracellular; GO:0044424 intracellular part; GO:0043227 membrane-bounded organelle; GO:0005623 cell;	GO:0097159 organic cyclic compound binding; GO:1901363 heterocyclic compound binding; GO:0003723 RNA binding; GO:0005488 binding; GO:0003676 nucleic acid binding;	K14525	RPP25; ribonucleases P/MRP protein subunit RPP25 [EC:3.1.26.5]	mmu03008 Ribosome biogenesis in eukaryotes; mmu03013 RNA transport
Q9CQ79	Thioredoxin domain-containing protein 9 OS=Mus musculus OX=10090 GN=Txndc9	0.817	Down	0.038839	Txndc9	1.214	1.135	1.104	0.958	0.996	0.905	0.944	0.758	cytoplasm	GO:0050794 regulation of cellular process; GO:0009116 nucleoside metabolic process; GO:0065008 regulation of biological quality; GO:0006725 cellular aromatic compound metabolic process; GO:0045454 cell redox homeostasis; GO:0044699 single-organism process; GO:0009163 nucleoside biosynthetic process; GO:0009058 biosynthetic process; GO:1901566 organonitrogen compound biosynthetic process; GO:00442…	GO:0043229 intracellular organelle; GO:0043232 intracellular non-membrane-bounded organelle; GO:0030054 cell junction; GO:0044430 cytoskeletal part; GO:0005737 cytoplasm; GO:0044446 intracellular organelle part; GO:0070161 anchoring junction; GO:0030496 midbody; GO:0044424 intracellular part; GO:0005913 cell-cell adherens junction; GO:0005911 cell-cell junction; GO:0005623 cell; GO:0044422 organe…	GO:0098641 cadherin binding involved in cell-cell adhesion; GO:0050839 cell adhesion molecule binding; GO:0098631 protein binding involved in cell adhesion; GO:0005488 binding; GO:0045296 cadherin binding; GO:0005515 protein binding; GO:0098632 protein binding involved in cell-cell adhesion;				IPR013766; IPR012336;	Thioredoxin domain; Thioredoxin-like fold;
Q9CQW9	Interferon-induced transmembrane protein 3 OS=Mus musculus OX=10090 GN=Ifitm3	1.28	Up	0.000160014	Ifitm3	0.886	0.867	0.91	0.862	1.206	1.108	1.138	1.061	plasma membrane	GO:0044700 single organism signaling; GO:0007166 cell surface receptor signaling pathway; GO:0098542 defense response to other organism; GO:0044699 single-organism process; GO:0044764 multi-organism cellular process; GO:0032897 negative regulation of viral transcription; GO:0051253 negative regulation of RNA metabolic process; GO:0071345 cellular response to cytokine stimulus; GO:0051234 establis…	GO:0016020 membrane; GO:0044421 extracellular region part; GO:0005783 endoplasmic reticulum; GO:0031090 organelle membrane; GO:0031410 cytoplasmic vesicle; GO:0071944 cell periphery; GO:0031982 vesicle; GO:0005737 cytoplasm; GO:0044433 cytoplasmic vesicle part; GO:0031224 intrinsic component of membrane; GO:0044424 intracellular part; GO:0005623 cell; GO:0044422 organelle part; GO:0005765 lysosom…		K06566	IFITM; interferon induced transmembrane protein
Q9CYT6	Adenylyl cyclase-associated protein 2 OS=Mus musculus OX=10090 GN=Cap2	0.76	Down	0.038676	Cap2	1.371	1.178	0.965	1.042	0.867	0.976	0.912	0.708	cytoplasm	GO:0050794 regulation of cellular process; GO:0044700 single organism signaling; GO:0016043 cellular component organization; GO:0019219 regulation of nucleobase-containing compound metabolic process; GO:0048869 cellular developmental process; GO:0007015 actin filament organization; GO:0032989 cellular component morphogenesis; GO:0044699 single-organism process; GO:0050896 response to stimulus; GO…	GO:0043229 intracellular organelle; GO:0016020 membrane; GO:0005938 cell cortex; GO:0043232 intracellular non-membrane-bounded organelle; GO:0071944 cell periphery; GO:0044430 cytoskeletal part; GO:0005737 cytoplasm; GO:0099568 cytoplasmic region; GO:0044446 intracellular organelle part; GO:0030863 cortical cytoskeleton; GO:0030864 cortical actin cytoskeleton; GO:0044424 intracellular part; GO:00…	GO:0008092 cytoskeletal protein binding; GO:0042802 identical protein binding; GO:0008179 adenylate cyclase binding; GO:0005488 binding; GO:0003779 actin binding; GO:0005515 protein binding; GO:0019899 enzyme binding;	K17261	CAP1_2, SRV2; adenylyl cyclase-associated protein		IPR006599; IPR013992; IPR016098; IPR013912; IPR017901;	CARP motif; Adenylate cyclase-associated CAP, N-terminal; Cyclase-associated protein CAP/septum formation inhibitor MinC, C-terminal; Adenylate cyclase-associated CAP, C-terminal; C-CAP/cofactor C-like domain;
Q9D1D6	Collagen triple helix repeat-containing protein 1 OS=Mus musculus OX=10090 GN=Cthrc1	0.82	Down	0.047677	Cthrc1	0.941	1.054	1.263	1.154	0.879	0.98	0.795	0.962	extracellular	GO:0044700 single organism signaling; GO:0001738 morphogenesis of a polarized epithelium; GO:0007166 cell surface receptor signaling pathway; GO:0035148 tube formation; GO:0043009 chordate embryonic development; GO:0048562 embryonic organ morphogenesis; GO:0051240 positive regulation of multicellular organismal process; GO:0044093 positive regulation of molecular function; GO:0016055 Wnt signalin…	GO:0031012 extracellular matrix; GO:0005615 extracellular space; GO:0044421 extracellular region part; GO:0044464 cell part; GO:0005622 intracellular; GO:0005737 cytoplasm; GO:0005578 proteinaceous extracellular matrix; GO:0032991 macromolecular complex; GO:0044424 intracellular part; GO:0043234 protein complex; GO:0005623 cell; GO:0005576 extracellular region; GO:0005581 collagen trimer;	GO:0001664 G-protein coupled receptor binding; GO:0005515 protein binding; GO:0005102 receptor binding; GO:0017147 Wnt-protein binding; GO:0005488 binding; GO:0005109 frizzled binding;
Q9D8B6	"Protein FAM210B, mitochondrial OS=Mus musculus OX=10090 GN=Fam210b"	0.731	Down	0.0161198	Fam210b	1.42	1.142	0.982	1.093	0.725	0.905	0.868	0.891	extracellular		GO:0031224 intrinsic component of membrane; GO:0016020 membrane; GO:0016021 integral component of membrane; GO:0044425 membrane part;					IPR009688;	Domain of unknown function DUF1279;
Q9D8C4	Interferon-induced 35 kDa protein homolog OS=Mus musculus OX=10090 GN=Ifi35	1.203	Up	0.008085	Ifi35	0.937	0.832	0.873	1.014	1.145	1.106	1.035	1.113	cytoplasm		GO:0043226 organelle; GO:0043231 intracellular membrane-bounded organelle; GO:0043229 intracellular organelle; GO:0005634 nucleus; GO:0044464 cell part; GO:0005622 intracellular; GO:0044424 intracellular part; GO:0043227 membrane-bounded organelle; GO:0005623 cell;					IPR009938; IPR009909;	Nmi/IFP 35 domain, N-terminal; Nmi/IFP 35 domain;
Q9JJ78	Lymphokine-activated killer T-cell-originated protein kinase OS=Mus musculus OX=10090 GN=Pbk	0.766	Down	0.021021	Pbk	1.209	1.111	1.193	1.027	0.968	0.941	0.885	0.682	cytoplasm	GO:0032872 regulation of stress-activated MAPK cascade; GO:0009968 negative regulation of signal transduction; GO:0018209 peptidyl-serine modification; GO:0023051 regulation of signaling; GO:0034644 cellular response to UV; GO:0031347 regulation of defense response; GO:0044237 cellular metabolic process; GO:0031400 negative regulation of protein modification process; GO:0006796 phosphate-containi…	GO:0043226 organelle; GO:0043231 intracellular membrane-bounded organelle; GO:0043229 intracellular organelle; GO:0005634 nucleus; GO:0044464 cell part; GO:0005622 intracellular; GO:0044424 intracellular part; GO:0043227 membrane-bounded organelle; GO:0005623 cell;	GO:0005524 ATP binding; GO:1901265 nucleoside phosphate binding; GO:0016773 phosphotransferase activity, alcohol group as acceptor; GO:0001882 nucleoside binding; GO:0043167 ion binding; GO:0004672 protein kinase activity; GO:0000166 nucleotide binding; GO:0097159 organic cyclic compound binding; GO:1901363 heterocyclic compound binding; GO:0032549 ribonucleoside binding; GO:0097367 carbohydrate …	K08865	PBK; PDZ-binding kinase [EC:2.7.12.2]		IPR000719; IPR011009;	Protein kinase domain; Protein kinase-like domain;
Q9QYC7	Vitamin K-dependent gamma-carboxylase OS=Mus musculus OX=10090 GN=Ggcx	0.823	Down	0.00199628	Ggcx	1.176	1.085	1.045	1.1	0.917	0.974	0.878	0.856	plasma membrane	GO:0018214 protein carboxylation; GO:0044267 cellular protein metabolic process; GO:0044238 primary metabolic process; GO:0044237 cellular metabolic process; GO:0071704 organic substance metabolic process; GO:0018193 peptidyl-amino acid modification; GO:0008152 metabolic process; GO:0044260 cellular macromolecule metabolic process; GO:0018200 peptidyl-glutamic acid modification; GO:0006464 cellul…	GO:0043229 intracellular organelle; GO:0016020 membrane; GO:0042175 nuclear outer membrane-endoplasmic reticulum membrane network; GO:0005783 endoplasmic reticulum; GO:0044446 intracellular organelle part; GO:0005737 cytoplasm; GO:0031224 intrinsic component of membrane; GO:0012505 endomembrane system; GO:0044424 intracellular part; GO:0005623 cell; GO:0016021 integral component of membrane; GO:0…	GO:0016831 carboxy-lyase activity; GO:0016829 lyase activity; GO:0008488 gamma-glutamyl carboxylase activity; GO:0003824 catalytic activity; GO:0016830 carbon-carbon lyase activity;	K10106	GGCX; vitamin K-dependent gamma-carboxylase [EC:4.1.1.90]	mmu00130 Ubiquinone and other terpenoid-quinone biosynthesis	IPR011051; IPR014710; IPR011020;	RmlC-like cupin domain; RmlC-like jelly roll fold; HTTM;
Q9WTK7	Serine/threonine-protein kinase STK11 OS=Mus musculus OX=10090 GN=Stk11	1.28	Up	0.0045781	Stk11	0.855	0.794	0.889	0.998	1.154	1.048	1.113	1.21	cytoplasm	GO:0044085 cellular component biogenesis; GO:0044700 single organism signaling; GO:0022414 reproductive process; GO:0042593 glucose homeostasis; GO:0006914 autophagy; GO:0044237 cellular metabolic process; GO:0042110 T cell activation; GO:0001558 regulation of cell growth; GO:0071900 regulation of protein serine/threonine kinase activity; GO:0008152 metabolic process; GO:0007286 spermatid develop…	GO:0016020 membrane; GO:0044421 extracellular region part; GO:0031982 vesicle; GO:0005737 cytoplasm; GO:0032991 macromolecular complex; GO:0044424 intracellular part; GO:0005623 cell; GO:0044422 organelle part; GO:0031974 membrane-enclosed lumen; GO:0070062 extracellular exosome; GO:0005654 nucleoplasm; GO:0070013 intracellular organelle lumen; GO:0005622 intracellular; GO:0044464 cell part; GO:1…	GO:1901265 nucleoside phosphate binding; GO:0016773 phosphotransferase activity, alcohol group as acceptor; GO:0005515 protein binding; GO:0019207 kinase regulator activity; GO:0004672 protein kinase activity; GO:0098772 molecular function regulator; GO:1901363 heterocyclic compound binding; GO:0097159 organic cyclic compound binding; GO:0019209 kinase activator activity; GO:0016301 kinase activi…	K07298	STK11, LKB1; serine/threonine-protein kinase 11 [EC:2.7.11.1]	mmu04068 FoxO signaling pathway; mmu04140 Autophagy - animal; mmu04150 mTOR signaling pathway; mmu04151 PI3K-Akt signaling pathway; mmu04152 AMPK signaling pathway; mmu04211 Longevity regulating pathway; mmu04530 Tight junction; mmu04920 Adipocytokine signaling pathway	IPR000719; IPR011009;	Protein kinase domain; Protein kinase-like domain;
Q9WTZ0	Protein UXT OS=Mus musculus OX=10090 GN=Uxt	1.382	Up	0.0132558	Uxt	0.819	0.752	0.915	0.894	1.052	1.143	1.452	1.024	nucleus	GO:0097659 nucleic acid-templated transcription; GO:0009058 biosynthetic process; GO:0051253 negative regulation of RNA metabolic process; GO:0044237 cellular metabolic process; GO:2001141 regulation of RNA biosynthetic process; GO:0008152 metabolic process; GO:0010558 negative regulation of macromolecule biosynthetic process; GO:0043170 macromolecule metabolic process; GO:1903507 negative regula…	GO:0043229 intracellular organelle; GO:0043232 intracellular non-membrane-bounded organelle; GO:0044430 cytoskeletal part; GO:0005737 cytoplasm; GO:0044446 intracellular organelle part; GO:0044424 intracellular part; GO:0005623 cell; GO:0044422 organelle part; GO:0043228 non-membrane-bounded organelle; GO:0043226 organelle; GO:0005856 cytoskeleton; GO:0043231 intracellular membrane-bounded organe…	GO:0003714 transcription corepressor activity; GO:0008092 cytoskeletal protein binding; GO:0001104 RNA polymerase II transcription cofactor activity; GO:0001076 transcription factor activity, RNA polymerase II transcription factor binding; GO:0005488 binding; GO:0015631 tubulin binding; GO:0000989 transcription factor activity, transcription factor binding; GO:0001106 RNA polymerase II transcript…
Q9Z1R3	Apolipoprotein M OS=Mus musculus OX=10090 GN=Apom	0.828	Down	0.0061039	Apom	0.992	1.101	1.06	1.216	0.894	0.917	0.934	0.874	extracellular	GO:0034367 macromolecular complex remodeling; GO:0044085 cellular component biogenesis; GO:0015850 organic hydroxy compound transport; GO:0009746 response to hexose; GO:0033344 cholesterol efflux; GO:0030301 cholesterol transport; GO:0044699 single-organism process; GO:0034442 regulation of lipoprotein oxidation; GO:0009749 response to glucose; GO:0042157 lipoprotein metabolic process; GO:0051234…	GO:0005615 extracellular space; GO:0044421 extracellular region part; GO:0034362 low-density lipoprotein particle; GO:0031982 vesicle; GO:0034358 plasma lipoprotein particle; GO:0034385 triglyceride-rich plasma lipoprotein particle; GO:0032991 macromolecular complex; GO:0034364 high-density lipoprotein particle; GO:0034361 very-low-density lipoprotein particle; GO:0005576 extracellular region; GO…	GO:0005488 binding; GO:0005543 phospholipid binding; GO:0043167 ion binding; GO:0005319 lipid transporter activity; GO:0016209 antioxidant activity; GO:0008289 lipid binding; GO:0022892 substrate-specific transporter activity; GO:0043168 anion binding; GO:0005215 transporter activity;				IPR012674; IPR011038;	Calycin; Calycin-like;
