# Supplementary material for: Pathological Features of Enterovirus 71-Associated Brain and Lung Damage in Mice Based on Quantitative Proteomic Analysis
Source: Front Microbiol. 2021 Jun 18;12:663019. doi: 10.3389/fmicb.2021.663019 (PMC8249819; doi:10.3389/fmicb.2021.663019)
Supplement: Supplementary file 5 [file Table_5.XLSX]

## Sheet: Sheet1
Supplementary Data S5. KEGG-based enrichment analysis of significantly deregulated proteins in the brain. Fisher's exact test p value lower than 0.05 were considered statistically significant.
KEGG pathway	Fisher's exact test p value	Mapping	Fold enrichment	Protein accession	Protein description	Ratio	Regulated Type	p value	Gene name	Control_1	Control_2	Control_3	Control_4	EV71_1	EV71_2	EV71_3	EV71_4
map04610 Complement and coagulation cascades	5.91194e-13	11	20.1	Q00896	Alpha-1-antitrypsin 1-3 OS=Mus musculus OX=10090 GN=Serpina1c	1.395	Up	0.010164	Serpina1c	0.762	0.748	0.766	1.073	1.188	1.184	1.239	1.061
map04610 Complement and coagulation cascades	5.91194e-13	11	20.1	P14106	Complement C1q subcomponent subunit B OS=Mus musculus OX=10090 GN=C1qb	1.42	Up	0.00138443	C1qb	0.779	0.869	0.887	0.778	1.009	1.187	1.265	1.244
map04610 Complement and coagulation cascades	5.91194e-13	11	20.1	E9PV24	Fibrinogen alpha chain OS=Mus musculus OX=10090 GN=Fga	2.477	Up	6.0406e-05	Fga	0.536	0.536	0.528	0.681	1.413	1.693	1.248	1.297
map04610 Complement and coagulation cascades	5.91194e-13	11	20.1	P98086	Complement C1q subcomponent subunit A OS=Mus musculus OX=10090 GN=C1qa	1.426	Up	0.0034797	C1qa	0.769	0.872	0.774	0.893	1.078	1.052	1.397	1.19
map04610 Complement and coagulation cascades	5.91194e-13	11	20.1	O08677	Kininogen-1 OS=Mus musculus OX=10090 GN=Kng1	1.701	Up	0.00023613	Kng1	0.74	0.63	0.771	0.8	1.329	1.342	1.217	1.115
map04610 Complement and coagulation cascades	5.91194e-13	11	20.1	Q8K0E8	Fibrinogen beta chain OS=Mus musculus OX=10090 GN=Fgb	2.313	Up	3.8891e-05	Fgb	0.6	0.531	0.635	0.625	1.456	1.606	1.266	1.202
map04610 Complement and coagulation cascades	5.91194e-13	11	20.1	Q61247	Alpha-2-antiplasmin OS=Mus musculus OX=10090 GN=Serpinf2	0.643	Down	0.00183764	Serpinf2	1.252	1.024	1.164	1.437	0.849	0.809	0.696	0.782
map04610 Complement and coagulation cascades	5.91194e-13	11	20.1	P04186	Complement factor B OS=Mus musculus OX=10090 GN=Cfb	1.293	Up	0.0096796	FB	0.82	0.783	0.834	1.057	1.149	1.068	1.121	1.179
map04610 Complement and coagulation cascades	5.91194e-13	11	20.1	P32261	Antithrombin-III OS=Mus musculus OX=10090 GN=Serpinc1	0.832	Down	0.0031167	Serpinc1	1.107	1.055	1.023	1.193	0.949	0.874	0.892	0.928
map04610 Complement and coagulation cascades	5.91194e-13	11	20.1	P01029	Complement C4-B OS=Mus musculus OX=10090 GN=C4b	1.983	Up	0.00063636	C4b	0.702	0.569	0.654	0.765	1.054	1.417	1.563	1.3
map04610 Complement and coagulation cascades	5.91194e-13	11	20.1	Q8VCM7	Fibrinogen gamma chain OS=Mus musculus OX=10090 GN=Fgg	2.278	Up	0.000118232	Fgg	0.597	0.548	0.67	0.629	1.435	1.633	1.398	1.102
map05150 Staphylococcus aureus infection	2.06851e-05	5	13.4	P14106	Complement C1q subcomponent subunit B OS=Mus musculus OX=10090 GN=C1qb	1.42	Up	0.00138443	C1qb	0.779	0.869	0.887	0.778	1.009	1.187	1.265	1.244
map05150 Staphylococcus aureus infection	2.06851e-05	5	13.4	P04186	Complement factor B OS=Mus musculus OX=10090 GN=Cfb	1.293	Up	0.0096796	FB	0.82	0.783	0.834	1.057	1.149	1.068	1.121	1.179
map05150 Staphylococcus aureus infection	2.06851e-05	5	13.4	Q8VCM7	Fibrinogen gamma chain OS=Mus musculus OX=10090 GN=Fgg	2.278	Up	0.000118232	Fgg	0.597	0.548	0.67	0.629	1.435	1.633	1.398	1.102
map05150 Staphylococcus aureus infection	2.06851e-05	5	13.4	P98086	Complement C1q subcomponent subunit A OS=Mus musculus OX=10090 GN=C1qa	1.426	Up	0.0034797	C1qa	0.769	0.872	0.774	0.893	1.078	1.052	1.397	1.19
map05150 Staphylococcus aureus infection	2.06851e-05	5	13.4	P01029	Complement C4-B OS=Mus musculus OX=10090 GN=C4b	1.983	Up	0.00063636	C4b	0.702	0.569	0.654	0.765	1.054	1.417	1.563	1.3
map05168 Herpes simplex virus 1 infection	0.000276869	8	4.59	Q9R233	Tapasin OS=Mus musculus OX=10090 GN=Tapbp	2.135	Up	0.00078457	Tapbp	0.639	0.54	0.667	0.706	1.125	1.115	1.535	1.674
map05168 Herpes simplex virus 1 infection	0.000276869	8	4.59	P01902	"H-2 class I histocompatibility antigen, K-D alpha chain OS=Mus musculus OX=10090 GN=H2-K1"	1.935	Up	0.0092819	H2-K1	0.653	0.687	0.695	0.691	1.08	1.148	1.306	1.742
map05168 Herpes simplex virus 1 infection	0.000276869	8	4.59	P01900	"H-2 class I histocompatibility antigen, D-D alpha chain OS=Mus musculus OX=10090 GN=H2-D1"	2.047	Up	0.00059593	H2-D1	0.738	0.65	0.649	0.588	1.123	1.17	1.359	1.721
map05168 Herpes simplex virus 1 infection	0.000276869	8	4.59	O70551	SRSF protein kinase 1 OS=Mus musculus OX=10090 GN=Srpk1	0.798	Down	0.00071898	Srpk1	1.108	1.227	1.103	1.096	0.888	0.913	0.858	0.958
map05168 Herpes simplex virus 1 infection	0.000276869	8	4.59	O35326	Serine/arginine-rich splicing factor 5 OS=Mus musculus OX=10090 GN=Srsf5	1.238	Up	0.000142122	Srsf5	0.905	0.874	0.934	0.877	1.092	1.171	1.112	1.068
map05168 Herpes simplex virus 1 infection	0.000276869	8	4.59	P48025	Tyrosine-protein kinase SYK OS=Mus musculus OX=10090 GN=Syk	1.278	Up	0.025381	Syk	0.906	0.958	0.728	0.931	1.224	1.19	1.132	0.957
map05168 Herpes simplex virus 1 infection	0.000276869	8	4.59	P42225	Signal transducer and activator of transcription 1 OS=Mus musculus OX=10090 GN=Stat1	2.251	Up	0.00098022	Stat1	0.548	0.594	0.594	0.696	1.013	1.171	1.624	1.666
map05168 Herpes simplex virus 1 infection	0.000276869	8	4.59	Q9WVL2	Signal transducer and activator of transcription 2 OS=Mus musculus OX=10090 GN=Stat2	1.514	Up	0.0030239	Stat2	0.77	0.794	0.771	0.854	0.974	1.135	1.324	1.396
map00910 Nitrogen metabolism	0.000482312	3	17.23	Q9QZA0	"Carbonic anhydrase 5B, mitochondrial OS=Mus musculus OX=10090 GN=Ca5b"	1.206	Up	0.047796	Ca5b	0.951	0.95	0.936	0.798	0.943	1.266	1.06	1.116
map00910 Nitrogen metabolism	0.000482312	3	17.23	Q64444	Carbonic anhydrase 4 OS=Mus musculus OX=10090 GN=Ca4	0.816	Down	0.013678	Ca4	0.983	1.212	1.129	1.095	0.935	0.816	0.979	0.875
map00910 Nitrogen metabolism	0.000482312	3	17.23	P15105	Glutamine synthetase OS=Mus musculus OX=10090 GN=Glul	1.272	Up	0.00039521	Glul	0.915	0.828	0.937	0.848	1.117	1.099	1.177	1.095
map04940 Type I diabetes mellitus	0.0196336	2	8.93	P01902	"H-2 class I histocompatibility antigen, K-D alpha chain OS=Mus musculus OX=10090 GN=H2-K1"	1.935	Up	0.0092819	H2-K1	0.653	0.687	0.695	0.691	1.08	1.148	1.306	1.742
map04940 Type I diabetes mellitus	0.0196336	2	8.93	P01900	"H-2 class I histocompatibility antigen, D-D alpha chain OS=Mus musculus OX=10090 GN=H2-D1"	2.047	Up	0.00059593	H2-D1	0.738	0.65	0.649	0.588	1.123	1.17	1.359	1.721
map05332 Graft-versus-host disease	0.000610902	2	40.21	P01902	"H-2 class I histocompatibility antigen, K-D alpha chain OS=Mus musculus OX=10090 GN=H2-K1"	1.935	Up	0.0092819	H2-K1	0.653	0.687	0.695	0.691	1.08	1.148	1.306	1.742
map05332 Graft-versus-host disease	0.000610902	2	40.21	P01900	"H-2 class I histocompatibility antigen, D-D alpha chain OS=Mus musculus OX=10090 GN=H2-D1"	2.047	Up	0.00059593	H2-D1	0.738	0.65	0.649	0.588	1.123	1.17	1.359	1.721
map04612 Antigen processing and presentation	0.00218937	4	6.99	Q9R233	Tapasin OS=Mus musculus OX=10090 GN=Tapbp	2.135	Up	0.00078457	Tapbp	0.639	0.54	0.667	0.706	1.125	1.115	1.535	1.674
map04612 Antigen processing and presentation	0.00218937	4	6.99	P01902	"H-2 class I histocompatibility antigen, K-D alpha chain OS=Mus musculus OX=10090 GN=H2-K1"	1.935	Up	0.0092819	H2-K1	0.653	0.687	0.695	0.691	1.08	1.148	1.306	1.742
map04612 Antigen processing and presentation	0.00218937	4	6.99	P01900	"H-2 class I histocompatibility antigen, D-D alpha chain OS=Mus musculus OX=10090 GN=H2-D1"	2.047	Up	0.00059593	H2-D1	0.738	0.65	0.649	0.588	1.123	1.17	1.359	1.721
map04612 Antigen processing and presentation	0.00218937	4	6.99	O70370	Cathepsin S OS=Mus musculus OX=10090 GN=Ctss	1.833	Up	0.00027679	Ctss	0.7	0.669	0.747	0.715	1.053	1.32	1.519	1.298
map05169 Epstein-Barr virus infection	0.00266451	7	3.66	P48025	Tyrosine-protein kinase SYK OS=Mus musculus OX=10090 GN=Syk	1.278	Up	0.025381	Syk	0.906	0.958	0.728	0.931	1.224	1.19	1.132	0.957
map05169 Epstein-Barr virus infection	0.00266451	7	3.66	Q9WVL2	Signal transducer and activator of transcription 2 OS=Mus musculus OX=10090 GN=Stat2	1.514	Up	0.0030239	Stat2	0.77	0.794	0.771	0.854	0.974	1.135	1.324	1.396
map05169 Epstein-Barr virus infection	0.00266451	7	3.66	P42225	Signal transducer and activator of transcription 1 OS=Mus musculus OX=10090 GN=Stat1	2.251	Up	0.00098022	Stat1	0.548	0.594	0.594	0.696	1.013	1.171	1.624	1.666
map05169 Epstein-Barr virus infection	0.00266451	7	3.66	Q9R233	Tapasin OS=Mus musculus OX=10090 GN=Tapbp	2.135	Up	0.00078457	Tapbp	0.639	0.54	0.667	0.706	1.125	1.115	1.535	1.674
map05169 Epstein-Barr virus infection	0.00266451	7	3.66	P01902	"H-2 class I histocompatibility antigen, K-D alpha chain OS=Mus musculus OX=10090 GN=H2-K1"	1.935	Up	0.0092819	H2-K1	0.653	0.687	0.695	0.691	1.08	1.148	1.306	1.742
map05169 Epstein-Barr virus infection	0.00266451	7	3.66	Q64339	Ubiquitin-like protein ISG15 OS=Mus musculus OX=10090 GN=Isg15	4.449	Up	0.000164866	Isg15	0.412	0.35	0.387	0.324	1.092	1.337	2.361	1.764
map05169 Epstein-Barr virus infection	0.00266451	7	3.66	P01900	"H-2 class I histocompatibility antigen, D-D alpha chain OS=Mus musculus OX=10090 GN=H2-D1"	2.047	Up	0.00059593	H2-D1	0.738	0.65	0.649	0.588	1.123	1.17	1.359	1.721
map05133 Pertussis	0.00402398	4	5.96	P14106	Complement C1q subcomponent subunit B OS=Mus musculus OX=10090 GN=C1qb	1.42	Up	0.00138443	C1qb	0.779	0.869	0.887	0.778	1.009	1.187	1.265	1.244
map05133 Pertussis	0.00402398	4	5.96	P98086	Complement C1q subcomponent subunit A OS=Mus musculus OX=10090 GN=C1qa	1.426	Up	0.0034797	C1qa	0.769	0.872	0.774	0.893	1.078	1.052	1.397	1.19
map05133 Pertussis	0.00402398	4	5.96	P97864	Caspase-7 OS=Mus musculus OX=10090 GN=Casp7	1.263	Up	0.025637	Casp7	0.863	0.921	0.973	0.786	1.121	1.296	1.106	0.951
map05133 Pertussis	0.00402398	4	5.96	P01029	Complement C4-B OS=Mus musculus OX=10090 GN=C4b	1.983	Up	0.00063636	C4b	0.702	0.569	0.654	0.765	1.054	1.417	1.563	1.3
map05330 Allograft rejection	0.00858671	2	13.4	P01902	"H-2 class I histocompatibility antigen, K-D alpha chain OS=Mus musculus OX=10090 GN=H2-K1"	1.935	Up	0.0092819	H2-K1	0.653	0.687	0.695	0.691	1.08	1.148	1.306	1.742
map05330 Allograft rejection	0.00858671	2	13.4	P01900	"H-2 class I histocompatibility antigen, D-D alpha chain OS=Mus musculus OX=10090 GN=H2-D1"	2.047	Up	0.00059593	H2-D1	0.738	0.65	0.649	0.588	1.123	1.17	1.359	1.721
map05320 Autoimmune thyroid disease	0.00858671	2	13.4	P01902	"H-2 class I histocompatibility antigen, K-D alpha chain OS=Mus musculus OX=10090 GN=H2-K1"	1.935	Up	0.0092819	H2-K1	0.653	0.687	0.695	0.691	1.08	1.148	1.306	1.742
map05320 Autoimmune thyroid disease	0.00858671	2	13.4	P01900	"H-2 class I histocompatibility antigen, D-D alpha chain OS=Mus musculus OX=10090 GN=H2-D1"	2.047	Up	0.00059593	H2-D1	0.738	0.65	0.649	0.588	1.123	1.17	1.359	1.721
map04514 Cell adhesion molecules (CAMs)	0.00872287	5	3.87	P06800	Receptor-type tyrosine-protein phosphatase C OS=Mus musculus OX=10090 GN=Ptprc	1.723	Up	0.0024383	Ptprc	0.756	0.912	0.61	0.667	1.196	1.44	1.072	1.366
map04514 Cell adhesion molecules (CAMs)	0.00872287	5	3.87	P01902	"H-2 class I histocompatibility antigen, K-D alpha chain OS=Mus musculus OX=10090 GN=H2-K1"	1.935	Up	0.0092819	H2-K1	0.653	0.687	0.695	0.691	1.08	1.148	1.306	1.742
map04514 Cell adhesion molecules (CAMs)	0.00872287	5	3.87	P01900	"H-2 class I histocompatibility antigen, D-D alpha chain OS=Mus musculus OX=10090 GN=H2-D1"	2.047	Up	0.00059593	H2-D1	0.738	0.65	0.649	0.588	1.123	1.17	1.359	1.721
map04514 Cell adhesion molecules (CAMs)	0.00872287	5	3.87	Q9Z0G9	Claudin-3 OS=Mus musculus OX=10090 GN=Cldn3	1.893	Up	0.028124	Cldn3	0.93	0.564	0.919	0.344	1.285	1.082	1.493	1.358
map04514 Cell adhesion molecules (CAMs)	0.00872287	5	3.87	Q8BIF0	CD99 antigen-like protein 2 OS=Mus musculus OX=10090 GN=Cd99l2	1.218	Up	0.0086561	Cd99l2	0.939	0.935	0.889	0.852	1.134	1.187	1.118	0.963
map00072 Synthesis and degradation of ketone bodies	0.0118285	2	11.49	P54869	"Hydroxymethylglutaryl-CoA synthase, mitochondrial OS=Mus musculus OX=10090 GN=Hmgcs2"	1.69	Up	0.000124928	Hmgcs2	0.789	0.736	0.697	0.742	1.101	1.415	1.304	1.19
map00072 Synthesis and degradation of ketone bodies	0.0118285	2	11.49	Q8JZK9	"Hydroxymethylglutaryl-CoA synthase, cytoplasmic OS=Mus musculus OX=10090 GN=Hmgcs1"	0.765	Down	6.094e-05	Hmgcs1	1.125	1.157	1.15	1.093	0.91	0.848	0.817	0.887
map05340 Primary immunodeficiency	0.0155187	2	10.05	P06800	Receptor-type tyrosine-protein phosphatase C OS=Mus musculus OX=10090 GN=Ptprc	1.723	Up	0.0024383	Ptprc	0.756	0.912	0.61	0.667	1.196	1.44	1.072	1.366
map05340 Primary immunodeficiency	0.0155187	2	10.05	P01837	Immunoglobulin kappa constant OS=Mus musculus OX=10090 GN=Igkc	0.669	Down	0.0171198	Igkc	1.1	0.98	1.039	1.596	0.8	0.813	0.846	0.694
map04940 Type I diabetes mellitus	0.0196336	2	8.93	P01902	"H-2 class I histocompatibility antigen, K-D alpha chain OS=Mus musculus OX=10090 GN=H2-K1"	1.935	Up	0.0092819	H2-K1	0.653	0.687	0.695	0.691	1.08	1.148	1.306	1.742
map04940 Type I diabetes mellitus	0.0196336	2	8.93	P01900	"H-2 class I histocompatibility antigen, D-D alpha chain OS=Mus musculus OX=10090 GN=H2-D1"	2.047	Up	0.00059593	H2-D1	0.738	0.65	0.649	0.588	1.123	1.17	1.359	1.721
map05322 Systemic lupus erythematosus	0.0255105	3	4.64	P14106	Complement C1q subcomponent subunit B OS=Mus musculus OX=10090 GN=C1qb	1.42	Up	0.00138443	C1qb	0.779	0.869	0.887	0.778	1.009	1.187	1.265	1.244
map05322 Systemic lupus erythematosus	0.0255105	3	4.64	P98086	Complement C1q subcomponent subunit A OS=Mus musculus OX=10090 GN=C1qa	1.426	Up	0.0034797	C1qa	0.769	0.872	0.774	0.893	1.078	1.052	1.397	1.19
map05322 Systemic lupus erythematosus	0.0255105	3	4.64	P01029	Complement C4-B OS=Mus musculus OX=10090 GN=C4b	1.983	Up	0.00063636	C4b	0.702	0.569	0.654	0.765	1.054	1.417	1.563	1.3
map04611 Platelet activation	0.0391378	5	2.65	Q8VCR8	"Myosin light chain kinase 2, skeletal/cardiac muscle OS=Mus musculus OX=10090 GN=Mylk2"	1.383	Up	0.00060265	Mylk2	0.772	0.921	0.818	0.857	1.117	1.25	1.205	1.086
map04611 Platelet activation	0.0391378	5	2.65	Q8K0E8	Fibrinogen beta chain OS=Mus musculus OX=10090 GN=Fgb	2.313	Up	3.8891e-05	Fgb	0.6	0.531	0.635	0.625	1.456	1.606	1.266	1.202
map04611 Platelet activation	0.0391378	5	2.65	P48025	Tyrosine-protein kinase SYK OS=Mus musculus OX=10090 GN=Syk	1.278	Up	0.025381	Syk	0.906	0.958	0.728	0.931	1.224	1.19	1.132	0.957
map04611 Platelet activation	0.0391378	5	2.65	E9PV24	Fibrinogen alpha chain OS=Mus musculus OX=10090 GN=Fga	2.477	Up	6.0406e-05	Fga	0.536	0.536	0.528	0.681	1.413	1.693	1.248	1.297
map04611 Platelet activation	0.0391378	5	2.65	Q8VCM7	Fibrinogen gamma chain OS=Mus musculus OX=10090 GN=Fgg	2.278	Up	0.000118232	Fgg	0.597	0.548	0.67	0.629	1.435	1.633	1.398	1.102
map00590 Arachidonic acid metabolism	0.0458079	2	5.74	O09114	Prostaglandin-H2 D-isomerase OS=Mus musculus OX=10090 GN=Ptgds	1.659	Up	0.0012987	Ptgds	0.863	0.742	0.762	0.652	1.104	1.471	1.311	1.124
map00590 Arachidonic acid metabolism	0.0458079	2	5.74	P97819	85/88 kDa calcium-independent phospholipase A2 OS=Mus musculus OX=10090 GN=Pla2g6	0.76	Down	0.023497	Pla2g6	1.192	1.085	1.234	1.043	0.753	0.99	0.993	0.726
map05167 Kaposi sarcoma-associated herpesvirus infection	0.0471939	5	2.51	P48025	Tyrosine-protein kinase SYK OS=Mus musculus OX=10090 GN=Syk	1.278	Up	0.025381	Syk	0.906	0.958	0.728	0.931	1.224	1.19	1.132	0.957
map05167 Kaposi sarcoma-associated herpesvirus infection	0.0471939	5	2.51	Q9WVL2	Signal transducer and activator of transcription 2 OS=Mus musculus OX=10090 GN=Stat2	1.514	Up	0.0030239	Stat2	0.77	0.794	0.771	0.854	0.974	1.135	1.324	1.396
map05167 Kaposi sarcoma-associated herpesvirus infection	0.0471939	5	2.51	P42225	Signal transducer and activator of transcription 1 OS=Mus musculus OX=10090 GN=Stat1	2.251	Up	0.00098022	Stat1	0.548	0.594	0.594	0.696	1.013	1.171	1.624	1.666
map05167 Kaposi sarcoma-associated herpesvirus infection	0.0471939	5	2.51	P01902	"H-2 class I histocompatibility antigen, K-D alpha chain OS=Mus musculus OX=10090 GN=H2-K1"	1.935	Up	0.0092819	H2-K1	0.653	0.687	0.695	0.691	1.08	1.148	1.306	1.742
map05167 Kaposi sarcoma-associated herpesvirus infection	0.0471939	5	2.51	P01900	"H-2 class I histocompatibility antigen, D-D alpha chain OS=Mus musculus OX=10090 GN=H2-D1"	2.047	Up	0.00059593	H2-D1	0.738	0.65	0.649	0.588	1.123	1.17	1.359	1.721
