# Supplementary material for: Pathological Features of Enterovirus 71-Associated Brain and Lung Damage in Mice Based on Quantitative Proteomic Analysis
Source: Front Microbiol. 2021 Jun 18;12:663019. doi: 10.3389/fmicb.2021.663019 (PMC8249819; doi:10.3389/fmicb.2021.663019)
Supplement: Supplementary file 6 [file Table_6.XLSX]

## Sheet: Sheet1
Supplementary Data S6. KEGG-based enrichment analysis of significantly deregulated proteins in the lung. Fisher's exact test p value lower than 0.05 were considered statistically significant.
KEGG pathway	Fisher's exact test p value	Mapping	Fold enrichment	Protein accession	Protein description	Ratio	Regulated Type	P value	Gene name	Control_1	Control_2	Control_3	Control_4	EV71_1	EV71_2	EV71_3	EV71_4
mmu05169 Epstein-Barr virus infection	0.000233772	7	5.4	P01897	"H-2 class I histocompatibility antigen, L-D alpha chain OS=Mus musculus OX=10090 GN=H2-L"	1.276	Up	0.0064219	H2-L	0.905	0.825	0.887	0.92	1.316	1.083	1.078	1.037
mmu05169 Epstein-Barr virus infection	0.000233772	7	5.4	P42225	Signal transducer and activator of transcription 1 OS=Mus musculus OX=10090 GN=Stat1	1.244	Up	0.007642	Stat1	0.933	0.845	0.86	0.946	1.267	1.107	1.017	1.069
mmu05169 Epstein-Barr virus infection	0.000233772	7	5.4	O08908	Phosphatidylinositol 3-kinase regulatory subunit beta OS=Mus musculus OX=10090 GN=Pik3r2	1.688	Up	0.043664	Pik3r2	0.526	1.05	0.854	0.546	1.648	1.105	0.91	1.36
mmu05169 Epstein-Barr virus infection	0.000233772	7	5.4	P36371	Antigen peptide transporter 2 OS=Mus musculus OX=10090 GN=Tap2	1.275	Up	0.0089183	Tap2	0.887	0.923	0.853	0.958	1.316	1.132	0.995	1.174
mmu05169 Epstein-Barr virus infection	0.000233772	7	5.4	P46414	Cyclin-dependent kinase inhibitor 1B OS=Mus musculus OX=10090 GN=Cdkn1b	2.307	Up	1.52303e-05	Cdkn1b	0.632	0.578	0.565	0.649	1.225	1.349	1.456	1.561
mmu05169 Epstein-Barr virus infection	0.000233772	7	5.4	Q6Q899	Probable ATP-dependent RNA helicase DDX58 OS=Mus musculus OX=10090 GN=Ddx58	1.206	Up	0.028256	Ddx58	0.918	0.933	0.819	0.952	1.267	1.082	0.985	1.034
mmu05169 Epstein-Barr virus infection	0.000233772	7	5.4	P01887	Beta-2-microglobulin OS=Mus musculus OX=10090 GN=B2m	1.213	Up	0.024584	B2m	1.002	0.894	0.792	0.948	1.107	1.091	0.995	1.218
mmu05140 Leishmaniasis	0.000703565	4	9.54	P08508	Low affinity immunoglobulin gamma Fc region receptor III OS=Mus musculus OX=10090 GN=Fcgr3	1.321	Up	0.0021192	Fcgr3	0.831	0.819	0.838	0.984	1.152	1.119	1.066	1.248
mmu05140 Leishmaniasis	0.000703565	4	9.54	P42225	Signal transducer and activator of transcription 1 OS=Mus musculus OX=10090 GN=Stat1	1.244	Up	0.007642	Stat1	0.933	0.845	0.86	0.946	1.267	1.107	1.017	1.069
mmu05140 Leishmaniasis	0.000703565	4	9.54	Q61093	Cytochrome b-245 heavy chain OS=Mus musculus OX=10090 GN=Cybb	1.203	Up	0.033459	Cybb	0.955	0.983	0.804	0.906	1.226	1.121	0.962	1.08
mmu05140 Leishmaniasis	0.000703565	4	9.54	Q61462	Cytochrome b-245 light chain OS=Mus musculus OX=10090 GN=Cyba	1.201	Up	0.00081623	Cyba	0.931	0.974	0.869	0.875	1.097	1.062	1.127	1.096
mmu04145 Phagosome	0.00082174	6	5.23	P01897	"H-2 class I histocompatibility antigen, L-D alpha chain OS=Mus musculus OX=10090 GN=H2-L"	1.276	Up	0.0064219	H2-L	0.905	0.825	0.887	0.92	1.316	1.083	1.078	1.037
mmu04145 Phagosome	0.00082174	6	5.23	P08508	Low affinity immunoglobulin gamma Fc region receptor III OS=Mus musculus OX=10090 GN=Fcgr3	1.321	Up	0.0021192	Fcgr3	0.831	0.819	0.838	0.984	1.152	1.119	1.066	1.248
mmu04145 Phagosome	0.00082174	6	5.23	Q61093	Cytochrome b-245 heavy chain OS=Mus musculus OX=10090 GN=Cybb	1.203	Up	0.033459	Cybb	0.955	0.983	0.804	0.906	1.226	1.121	0.962	1.08
mmu04145 Phagosome	0.00082174	6	5.23	P36371	Antigen peptide transporter 2 OS=Mus musculus OX=10090 GN=Tap2	1.275	Up	0.0089183	Tap2	0.887	0.923	0.853	0.958	1.316	1.132	0.995	1.174
mmu04145 Phagosome	0.00082174	6	5.23	Q61462	Cytochrome b-245 light chain OS=Mus musculus OX=10090 GN=Cyba	1.201	Up	0.00081623	Cyba	0.931	0.974	0.869	0.875	1.097	1.062	1.127	1.096
mmu04145 Phagosome	0.00082174	6	5.23	O70370	Cathepsin S OS=Mus musculus OX=10090 GN=Ctss	1.362	Up	0.00151662	Ctss	0.948	0.783	0.811	0.867	1.171	1.097	1.093	1.282
mmu04612 Antigen processing and presentation	0.00087792	4	9.01	P01897	"H-2 class I histocompatibility antigen, L-D alpha chain OS=Mus musculus OX=10090 GN=H2-L"	1.276	Up	0.0064219	H2-L	0.905	0.825	0.887	0.92	1.316	1.083	1.078	1.037
mmu04612 Antigen processing and presentation	0.00087792	4	9.01	P36371	Antigen peptide transporter 2 OS=Mus musculus OX=10090 GN=Tap2	1.275	Up	0.0089183	Tap2	0.887	0.923	0.853	0.958	1.316	1.132	0.995	1.174
mmu04612 Antigen processing and presentation	0.00087792	4	9.01	P01887	Beta-2-microglobulin OS=Mus musculus OX=10090 GN=B2m	1.213	Up	0.024584	B2m	1.002	0.894	0.792	0.948	1.107	1.091	0.995	1.218
mmu04612 Antigen processing and presentation	0.00087792	4	9.01	O70370	Cathepsin S OS=Mus musculus OX=10090 GN=Ctss	1.362	Up	0.00151662	Ctss	0.948	0.783	0.811	0.867	1.171	1.097	1.093	1.282
mmu05162 Measles	0.00326085	4	6.36	P42225	Signal transducer and activator of transcription 1 OS=Mus musculus OX=10090 GN=Stat1	1.244	Up	0.007642	Stat1	0.933	0.845	0.86	0.946	1.267	1.107	1.017	1.069
mmu05162 Measles	0.00326085	4	6.36	O08908	Phosphatidylinositol 3-kinase regulatory subunit beta OS=Mus musculus OX=10090 GN=Pik3r2	1.688	Up	0.043664	Pik3r2	0.526	1.05	0.854	0.546	1.648	1.105	0.91	1.36
mmu05162 Measles	0.00326085	4	6.36	P46414	Cyclin-dependent kinase inhibitor 1B OS=Mus musculus OX=10090 GN=Cdkn1b	2.307	Up	1.52303e-05	Cdkn1b	0.632	0.578	0.565	0.649	1.225	1.349	1.456	1.561
mmu05162 Measles	0.00326085	4	6.36	Q6Q899	Probable ATP-dependent RNA helicase DDX58 OS=Mus musculus OX=10090 GN=Ddx58	1.206	Up	0.028256	Ddx58	0.918	0.933	0.819	0.952	1.267	1.082	0.985	1.034
mmu04380 Osteoclast differentiation	0.00623305	4	5.31	P08508	Low affinity immunoglobulin gamma Fc region receptor III OS=Mus musculus OX=10090 GN=Fcgr3	1.321	Up	0.0021192	Fcgr3	0.831	0.819	0.838	0.984	1.152	1.119	1.066	1.248
mmu04380 Osteoclast differentiation	0.00623305	4	5.31	P42225	Signal transducer and activator of transcription 1 OS=Mus musculus OX=10090 GN=Stat1	1.244	Up	0.007642	Stat1	0.933	0.845	0.86	0.946	1.267	1.107	1.017	1.069
mmu04380 Osteoclast differentiation	0.00623305	4	5.31	O08908	Phosphatidylinositol 3-kinase regulatory subunit beta OS=Mus musculus OX=10090 GN=Pik3r2	1.688	Up	0.043664	Pik3r2	0.526	1.05	0.854	0.546	1.648	1.105	0.91	1.36
mmu04380 Osteoclast differentiation	0.00623305	4	5.31	Q61462	Cytochrome b-245 light chain OS=Mus musculus OX=10090 GN=Cyba	1.201	Up	0.00081623	Cyba	0.931	0.974	0.869	0.875	1.097	1.062	1.127	1.096
mmu04933 AGE-RAGE signaling pathway in diabetic complications	0.00699002	4	5.15	P42225	Signal transducer and activator of transcription 1 OS=Mus musculus OX=10090 GN=Stat1	1.244	Up	0.007642	Stat1	0.933	0.845	0.86	0.946	1.267	1.107	1.017	1.069
mmu04933 AGE-RAGE signaling pathway in diabetic complications	0.00699002	4	5.15	Q61093	Cytochrome b-245 heavy chain OS=Mus musculus OX=10090 GN=Cybb	1.203	Up	0.033459	Cybb	0.955	0.983	0.804	0.906	1.226	1.121	0.962	1.08
mmu04933 AGE-RAGE signaling pathway in diabetic complications	0.00699002	4	5.15	O08908	Phosphatidylinositol 3-kinase regulatory subunit beta OS=Mus musculus OX=10090 GN=Pik3r2	1.688	Up	0.043664	Pik3r2	0.526	1.05	0.854	0.546	1.648	1.105	0.91	1.36
mmu04933 AGE-RAGE signaling pathway in diabetic complications	0.00699002	4	5.15	P46414	Cyclin-dependent kinase inhibitor 1B OS=Mus musculus OX=10090 GN=Cdkn1b	2.307	Up	1.52303e-05	Cdkn1b	0.632	0.578	0.565	0.649	1.225	1.349	1.456	1.561
mmu00220 Arginine biosynthesis	0.01062	2	12.47	Q61176	Arginase-1 OS=Mus musculus OX=10090 GN=Arg1	0.444	Down	0.0143954	Arg1	2.353	0.959	1.122	1.015	0.593	0.725	0.554	0.545
mmu00220 Arginine biosynthesis	0.01062	2	12.47	P11725	"Ornithine carbamoyltransferase, mitochondrial OS=Mus musculus OX=10090 GN=Otc"	0.306	Down	2.3105e-06	Otc	1.69	1.332	1.59	1.535	0.495	0.525	0.402	0.457
mmu05161 Hepatitis B	0.0111507	4	4.5	P42225	Signal transducer and activator of transcription 1 OS=Mus musculus OX=10090 GN=Stat1	1.244	Up	0.007642	Stat1	0.933	0.845	0.86	0.946	1.267	1.107	1.017	1.069
mmu05161 Hepatitis B	0.0111507	4	4.5	O08908	Phosphatidylinositol 3-kinase regulatory subunit beta OS=Mus musculus OX=10090 GN=Pik3r2	1.688	Up	0.043664	Pik3r2	0.526	1.05	0.854	0.546	1.648	1.105	0.91	1.36
mmu05161 Hepatitis B	0.0111507	4	4.5	P46414	Cyclin-dependent kinase inhibitor 1B OS=Mus musculus OX=10090 GN=Cdkn1b	2.307	Up	1.52303e-05	Cdkn1b	0.632	0.578	0.565	0.649	1.225	1.349	1.456	1.561
mmu05161 Hepatitis B	0.0111507	4	4.5	Q6Q899	Probable ATP-dependent RNA helicase DDX58 OS=Mus musculus OX=10090 GN=Ddx58	1.206	Up	0.028256	Ddx58	0.918	0.933	0.819	0.952	1.267	1.082	0.985	1.034
mmu04621 NOD-like receptor signaling pathway	0.0166578	4	4	P42225	Signal transducer and activator of transcription 1 OS=Mus musculus OX=10090 GN=Stat1	1.244	Up	0.007642	Stat1	0.933	0.845	0.86	0.946	1.267	1.107	1.017	1.069
mmu04621 NOD-like receptor signaling pathway	0.0166578	4	4	Q61093	Cytochrome b-245 heavy chain OS=Mus musculus OX=10090 GN=Cybb	1.203	Up	0.033459	Cybb	0.955	0.983	0.804	0.906	1.226	1.121	0.962	1.08
mmu04621 NOD-like receptor signaling pathway	0.0166578	4	4	Q61107	Guanylate-binding protein 4 OS=Mus musculus OX=10090 GN=Gbp4	1.475	Up	0.021483	Gbp4	0.821	0.782	0.859	0.798	1.425	1.12	0.973	1.289
mmu04621 NOD-like receptor signaling pathway	0.0166578	4	4	Q61462	Cytochrome b-245 light chain OS=Mus musculus OX=10090 GN=Cyba	1.201	Up	0.00081623	Cyba	0.931	0.974	0.869	0.875	1.097	1.062	1.127	1.096
mmu05168 Herpes simplex infection	0.023636	4	3.6	P01897	"H-2 class I histocompatibility antigen, L-D alpha chain OS=Mus musculus OX=10090 GN=H2-L"	1.276	Up	0.0064219	H2-L	0.905	0.825	0.887	0.92	1.316	1.083	1.078	1.037
mmu05168 Herpes simplex infection	0.023636	4	3.6	P42225	Signal transducer and activator of transcription 1 OS=Mus musculus OX=10090 GN=Stat1	1.244	Up	0.007642	Stat1	0.933	0.845	0.86	0.946	1.267	1.107	1.017	1.069
mmu05168 Herpes simplex infection	0.023636	4	3.6	P36371	Antigen peptide transporter 2 OS=Mus musculus OX=10090 GN=Tap2	1.275	Up	0.0089183	Tap2	0.887	0.923	0.853	0.958	1.316	1.132	0.995	1.174
mmu05168 Herpes simplex infection	0.023636	4	3.6	Q6Q899	Probable ATP-dependent RNA helicase DDX58 OS=Mus musculus OX=10090 GN=Ddx58	1.206	Up	0.028256	Ddx58	0.918	0.933	0.819	0.952	1.267	1.082	0.985	1.034
mmu00860 Porphyrin and chlorophyll metabolism	0.0293329	2	7.37	Q61147	Ceruloplasmin OS=Mus musculus OX=10090 GN=Cp	1.212	Up	0.022563	Cp	0.902	0.87	0.843	1.025	1.227	1.031	1.008	1.144
mmu00860 Porphyrin and chlorophyll metabolism	0.0293329	2	7.37	P22315	"Ferrochelatase, mitochondrial OS=Mus musculus OX=10090 GN=Fech"	0.825	Down	0.025277	Fech	1.212	0.99	1.083	1.124	0.893	1.006	0.944	0.795
mmu04066 HIF-1 signaling pathway	0.0335886	3	4.19	Q61093	Cytochrome b-245 heavy chain OS=Mus musculus OX=10090 GN=Cybb	1.203	Up	0.033459	Cybb	0.955	0.983	0.804	0.906	1.226	1.121	0.962	1.08
mmu04066 HIF-1 signaling pathway	0.0335886	3	4.19	O08908	Phosphatidylinositol 3-kinase regulatory subunit beta OS=Mus musculus OX=10090 GN=Pik3r2	1.688	Up	0.043664	Pik3r2	0.526	1.05	0.854	0.546	1.648	1.105	0.91	1.36
mmu04066 HIF-1 signaling pathway	0.0335886	3	4.19	P46414	Cyclin-dependent kinase inhibitor 1B OS=Mus musculus OX=10090 GN=Cdkn1b	2.307	Up	1.52303e-05	Cdkn1b	0.632	0.578	0.565	0.649	1.225	1.349	1.456	1.561
mmu05160 Hepatitis C	0.0398081	3	3.92	P42225	Signal transducer and activator of transcription 1 OS=Mus musculus OX=10090 GN=Stat1	1.244	Up	0.007642	Stat1	0.933	0.845	0.86	0.946	1.267	1.107	1.017	1.069
mmu05160 Hepatitis C	0.0398081	3	3.92	O08908	Phosphatidylinositol 3-kinase regulatory subunit beta OS=Mus musculus OX=10090 GN=Pik3r2	1.688	Up	0.043664	Pik3r2	0.526	1.05	0.854	0.546	1.648	1.105	0.91	1.36
mmu05160 Hepatitis C	0.0398081	3	3.92	Q6Q899	Probable ATP-dependent RNA helicase DDX58 OS=Mus musculus OX=10090 GN=Ddx58	1.206	Up	0.028256	Ddx58	0.918	0.933	0.819	0.952	1.267	1.082	0.985	1.034
mmu04068 FoxO signaling pathway	0.0465757	3	3.68	O08908	Phosphatidylinositol 3-kinase regulatory subunit beta OS=Mus musculus OX=10090 GN=Pik3r2	1.688	Up	0.043664	Pik3r2	0.526	1.05	0.854	0.546	1.648	1.105	0.91	1.36
mmu04068 FoxO signaling pathway	0.0465757	3	3.68	Q9WTK7	Serine/threonine-protein kinase STK11 OS=Mus musculus OX=10090 GN=Stk11	1.28	Up	0.0045781	Stk11	0.855	0.794	0.889	0.998	1.154	1.048	1.113	1.21
mmu04068 FoxO signaling pathway	0.0465757	3	3.68	P46414	Cyclin-dependent kinase inhibitor 1B OS=Mus musculus OX=10090 GN=Cdkn1b	2.307	Up	1.52303e-05	Cdkn1b	0.632	0.578	0.565	0.649	1.225	1.349	1.456	1.561
